# Supplementary material for: Integrated Whole-Transcriptome Profiling and Bioinformatics Analysis of the Polypharmacological Effects of Ganoderic Acid Me in Colorectal Cancer Treatment
Source: Front Oncol. 2022 Apr 27;12:833375. doi: 10.3389/fonc.2022.833375 (PMC9093067; doi:10.3389/fonc.2022.833375)
Supplement: Supplementary file 4 [file Table_1.xlsx]

## Sheet: Sheet1
Table S1: The top 30 up- and down-regulated lncRNAs by GA-Me induced.
No.	lncRNA symbol	GA-Me1	GA-Me2	GA-Me3	Control1	Control2	Control3	FoldChange	log2FC	P value	Regulated
1	AL669831.5	0	0	0	0.913161	0.205166	0.0938196	0	#NAME?	0.0461942	Down
2	HCG18	0.000201987	0.000490706	9.14022e-08	0.537415	0.211909	0.000121134	0	#NAME?	0.0150385	Down
3	CCDC18-AS1	5.39049e-21	1.00227e-28	0.00138557	0.263349	2.43873	0.502702	0	#NAME?	0.0289586	Down
4	OGFRP1	1.68417e-21	5.32648e-22	8.01626e-09	0.291726	0.763713	0.193635	0	#NAME?	0.000207028	Down
5	AC091729.3	5.12067e-12	2.86616e-20	1.34015e-17	3.62917e-08	0.426771	1.0846	0	#NAME?	0.00927666	Down
6	LINC00857	7.74732e-10	3.06763e-23	0.000802645	1.123	0.0342567	0.704738	0	#NAME?	0.00933806	Down
7	SNHG11	1.02485e-14	0.00318384	0.00278284	1.78451	0.32153	0.0593969	0	#NAME?	0.0487744	Down
8	LINC01133	0.00400842	1.89304e-26	0.00162701	0.890375	0.417095	0.585108	0	#NAME?	1.07059e-05	Down
9	DLEU2	1.54829e-12	2.77269e-23	6.11857e-20	3.59011e-19	1.37655	1.41038	0	#NAME?	0.00233644	Down
10	AC068580.1	0	0	0	0	1.30524	1.376	0	#NAME?	0.0367059	Down
11	UNC5B-AS1	0.00275122	5.30286e-12	1.4746e-05	0.160702	0.521726	0.86885	0	#NAME?	0.0312654	Down
12	LINC01504	0.00050381	0.00043254	0.0038234	1.19499	0.231948	0.430408	0	#NAME?	0.0048218	Down
13	AL627309.5	0.000404051	0.00363544	0.00158677	0.735217	1.33704	2.89329e-05	0	#NAME?	0.0142511	Down
14	ARRDC1-AS1	6.83493e-06	5.47124e-05	4.2611e-11	0.603414	0.0795899	0.782732	0	#NAME?	0.000377572	Down
15	UBA6-AS1	9.54197e-09	8.50603e-05	0.000122945	1.56515	2.65418	1.16458	0	#NAME?	2.20462e-10	Down
16	LINC02485	4.5937e-55	0	1.96959e-59	2.12304	3.20806	3.26996	0	#NAME?	6.42532e-06	Down
17	SEMA6A-AS1	0	0	0	0.174331	0.461662	1.38694	0	#NAME?	0.0142999	Down
18	AC034213.1	0	0	0	0.519344	0.197513	0.0537278	0	#NAME?	0.0439822	Down
19	LINC02485	0	0	0	0.309089	0.403486	0.147754	0	#NAME?	0.0418373	Down
20	AC100802.1	0	0	0	0.379196	0.306538	0.509615	0	#NAME?	1.28227e-05	Down
21	AP001972.4	2.25031e-18	1.03779e-15	1.81466e-21	0.778494	0.0594303	0.522236	0	#NAME?	0.0266567	Down
22	BDNF-AS	0.00205473	1.22828e-09	6.95782e-16	2.47996e-11	0.388393	0.319447	0	#NAME?	0.00733629	Down
23	AC136475.4	0	0	0	1.2134	1.93966	0.641591	0	#NAME?	0.00456433	Down
24	LINC02405	1.34861e-18	0.000574471	5.30979e-06	0.626794	0.916148	9.16213e-10	0	#NAME?	0.00897169	Down
25	SNHG1	9.63044e-20	7.4837e-07	8.3168e-17	1.84414	1.20256	1.12619	0	#NAME?	2.27882e-07	Down
26	AC010198.2	4.20341e-05	1.02013e-05	1.93277e-10	0.00231652	1.82392	0.480795	0	#NAME?	0.0259007	Down
27	PSMA3-AS1	1.47148e-06	7.86169e-21	1.72948e-16	1.49592e-12	1.08489	0.996132	0	#NAME?	0.00535409	Down
28	EIF3J-DT	2.98905e-18	2.55972e-15	7.06459e-16	0.193659	0.266629	0.411435	0	#NAME?	0.0114852	Down
29	AP000766.1	1.2712e-10	1.36196e-19	5.76243e-16	0.106171	0.0450454	9.35557e-09	0	#NAME?	0.0499615	Down
30	CCDC144NL-AS1	3.31684e-41	0.000194264	4.51407e-05	0.00217542	0.0926722	0.0945918	0	#NAME?	0.0367059	Down
1	TPT1-AS1	9.3947e-27	0.502844	0.558408	2.07395e-29	1.57651e-12	1.65159e-11	Inf	Inf	0.0149664	Up
2	Z93930.2	0.292609	2.75794	0.352439	0.00560482	4.35604e-05	2.39231e-30	Inf	Inf	0.0443848	Up
3	AC010737.1	0.00117629	1.8195	0.832084	7.73728e-16	0.00620635	1.32778e-05	Inf	Inf	0.0139386	Up
4	LINC01238	0.823728	0.247954	0.443334	0	0.0158594	0	Inf	Inf	0.0371666	Up
5	AC012668.2	0.000747627	1.17681	0.578541	4.83303e-41	1.92767e-29	6.47957e-15	Inf	Inf	0.0188062	Up
6	AL139002.1	2.42296e-06	1.13977	0.876915	6.34853e-12	3.95845e-28	0.000127848	Inf	Inf	0.00266295	Up
7	SOX9-AS1	1.40759	0.0200019	3.64697	2.52697e-06	5.60042e-24	0.00160316	Inf	Inf	0.00883895	Up
8	AC073321.1	0.210213	0.549042	0.279558	0	0	0	Inf	Inf	0.0273023	Up
9	H19	0.176509	0.608096	0.0210175	2.17386e-20	6.08801e-08	3.51426e-08	Inf	Inf	0.0449482	Up
10	GAS5	0.00242398	20.2419	0.00260393	9.02911e-08	0.000172274	2.08518e-06	Inf	Inf	0.0387251	Up
11	MCM3AP-AS1	0.236468	0.407226	0.355545	0.00500038	1.98828e-05	1.04493e-19	Inf	Inf	9.54742e-06	Up
12	AC092620.1	1.23403	2.25612e-24	3.43582	4.56729e-25	2.83664e-22	1.75511e-24	Inf	Inf	0.0118442	Up
13	AC073332.1	1.13187	0.669	1.42555	1.86609e-18	6.59198e-27	2.58289e-13	Inf	Inf	0.000491194	Up
14	AL136987.1	1.0958	1.45328	1.50282e-05	1.90139e-20	2.1393e-15	0.000175237	Inf	Inf	0.00305159	Up
15	AL627309.5	1.62478	3.09134e-26	5.20972	2.86376e-06	2.34663e-08	0.0277081	Inf	Inf	0.0186603	Up
16	LINC00518	0.220468	0	0.191405	4.60318e-12	6.05261e-07	0	Inf	Inf	0.038396	Up
17	AC008443.6	0.918648	1.31242	0.733807	3.02036e-08	6.36789e-12	3.23902e-10	Inf	Inf	9.16166e-05	Up
18	AC016642.1	0.261529	0.0704828	0.952718	1.95726e-35	9.80396e-43	1.77659e-35	Inf	Inf	0.0184012	Up
19	AC067930.3	8.34593e-12	4.57378	4.01302	6.59564e-19	3.63363e-14	4.52415e-16	Inf	Inf	0.000470335	Up
20	DIAPH2-AS1	0.455143	0.0479005	0.960934	0.00157346	4.17715e-15	2.33583e-14	Inf	Inf	0.0342495	Up
21	AC020637.1	6.99993e-24	0.546015	0.240209	2.33325e-43	3.59734e-26	6.28075e-49	Inf	Inf	0.0280887	Up
22	LOXL1-AS1	4.90448e-20	0.579	0.69458	1.85967e-14	1.33135e-26	6.64161e-25	Inf	Inf	0.0209949	Up
23	AL353746.1	8.98112e-08	0.0218831	0.0764486	5.62926e-38	4.82716e-06	3.46131e-05	Inf	Inf	0.0490295	Up
24	LINC02562	2.26901e-24	1.5516	2.36544	1.14985e-27	7.42492e-23	2.6453e-26	Inf	Inf	0.00169045	Up
25	AC026464.2	6.80308e-21	7.15422	10.2541	2.79309e-17	6.84245e-21	5.90042e-17	Inf	Inf	7.71501e-06	Up
26	AC243829.5	8.13449e-37	2.19443	1.3288	1.30867e-39	6.08302e-31	5.69026e-22	Inf	Inf	0.0127797	Up
27	SNHG5	0.546007	0.152226	2.8462	9.36216e-24	7.92797e-09	9.46048e-06	Inf	Inf	0.021952	Up
28	AC009005.1	1.76127	0.0806749	1.60634	9.7961e-20	0.00371155	0.00604267	Inf	Inf	0.00127148	Up
29	AL360012.1	6.86832	7.87621	5.37042	2.84353e-21	1.15392e-07	3.80929e-07	Inf	Inf	1.41954e-06	Up
30	AC135803.1	0.429309	0.722976	0.723776	0	0	0	Inf	Inf	0.00306256	Up
GA-Me1, GA-Me2, and GA-Me3 represent three groups of HCT-116 cells treated with GA-Me. Control1, Control2, and Control3 represent three groups of untreated HCT-116 cells.
