# Supplementary material for: Integrated Whole-Transcriptome Profiling and Bioinformatics Analysis of the Polypharmacological Effects of Ganoderic Acid Me in Colorectal Cancer Treatment
Source: Front Oncol. 2022 Apr 27;12:833375. doi: 10.3389/fonc.2022.833375 (PMC9093067; doi:10.3389/fonc.2022.833375)
Supplement: Supplementary file 5 [file Table_2.xlsx]

## Sheet: Sheet1
Table S2: The top 30 up- and down-regulated circRNAs by GA-Me induced.
No.	circRNA_id	GA-Me1	GA-Me2	GA-Me3	Control1	Control2	Control3	Fold Change	log2FC	P value	Regulated
1	circRNA_00314|Chr1:35470863_35479212_-	0	0	0	0.0388299	0.0258179	0.0704283	0	#NAME?	0.00894134	Down
2	circRNA_00738|Chr1:151166934_151167414_+	0	0	0	0.0291224	0.0344239	0.0528212	0	#NAME?	0.0217367	Down
3	circRNA_00977|Chr1:200760839_200761098_+	0	0	0	0.0291224	0.0516358	0.0264106	0	#NAME?	0.0338191	Down
4	circRNA_01162|Chr1:231537213_231542611_+	0	0	0	0.0582448	0.0516358	0	0	#NAME?	0.0353249	Down
5	circRNA_01233|Chr1:246437148_246440124_-	0	0	0	0.0194149	0.0258179	0.0528212	0	#NAME?	0.0489377	Down
6	circRNA_02346|Chr11:85981129_86031611_-	0	0	0	0.0291224	0.0602418	0.0176071	0	#NAME?	0.0342697	Down
7	circRNA_02391|Chr11:102205893_102209564_+	0	0	0	0.0388299	0.0430298	0.0352141	0	#NAME?	0.0223758	Down
8	circRNA_03025|Chr12:111658736_111659345_-	0	0	0	0	0.0516358	0.0440177	0	#NAME?	0.0495387	Down
9	circRNA_03327|Chr13:45516143_45519094_+	0	0	0	0.0776598	0	0.0704283	0	#NAME?	0.0159092	Down
10	circRNA_03605|Chr14:39276934_39295029_+	0	0	0	0	0.0774537	0.0352141	0	#NAME?	0.048623	Down
11	circRNA_04122|Chr15:60442416_60466713_-	0	0	0	0.0291224	0.0430298	0.0792318	0	#NAME?	0.00366449	Down
12	circRNA_05460|Chr17:72592203_72649268_-	0	0	0	0.0291224	0.0516358	0.0352141	0	#NAME?	0.0223531	Down
13	circRNA_05624|Chr18:12356694_12371691_-	0	0	0	0.0776598	0	0.0352141	0	#NAME?	0.0441877	Down
14	circRNA_06507|Chr2:47373463_47375299_+	0	0	0	0.0485374	0.0946656	0.0176071	0	#NAME?	0.00476076	Down
15	circRNA_07493|Chr20:35721740_35725155_-	0	0	0	0.0194149	0.0774537	0.0264106	0	#NAME?	0.014763	Down
16	circRNA_08494|Chr3:123931102_123949132_-	0	0	0	0.0388299	0.0172119	0.0528212	0	#NAME?	0.0325713	Down
17	circRNA_08578|Chr3:136464881_136502779_-	0	0	0	0.0582448	0.0258179	0.0440177	0	#NAME?	0.0144042	Down
18	circRNA_09256|Chr4:94573351_94640450_+	0	0	0	0.0194149	0.0602418	0.0352141	0	#NAME?	0.0223303	Down
19	circRNA_09661|Chr5:60748267_60767903_-	0	0	0	0	0.103272	0.0528212	0	#NAME?	0.0273202	Down
20	circRNA_09885|Chr5:123545417_123553147_+	0	0	0	0.0776598	0.0430298	0.0264106	0	#NAME?	0.00623303	Down
21	circRNA_10946|Chr7:45795075_45798603_+	0	0	0	0.0776598	0.0860597	0	0	#NAME?	0.0144927	Down
22	circRNA_11014|Chr7:73469517_73470483_-	0	0	0	0.0291224	0.0172119	0.0616247	0	#NAME?	0.0321358	Down
23	circRNA_11139|Chr7:102963533_103029418_-	0	0	0	0.0388299	0.0430298	0.0264106	0	#NAME?	0.0338515	Down
24	circRNA_12072|Chr9:4833154_4860901_+	0	0	0	0	0.0688477	0.0352141	0	#NAME?	0.0445742	Down
25	circRNA_12646|ChrX:10566888_10567603_-	0	0	0	0.0194149	0.0602418	0.0352141	0	#NAME?	0.0223303	Down
26	circRNA_11640|Chr8:60741259_60743097_+	0	0.0274327	0	0.0388299	0.0774537	0.114446	0.0899818	-3.47422	0.0031019	Down
27	circRNA_08978|Chr4:22401431_22402799_-	0	0	0.0183841	0.0388299	0.0774537	0.0440177	0.096789	-3.36901	0.0192586	Down
28	circRNA_00594|Chr1:90916640_90918154_-	0	0.0182885	0	0.0485374	0.0516358	0.0440177	0.0986255	-3.3419	0.0388211	Down
29	circRNA_00555|Chr1:77633115_77641655_-	0	0	0.0183841	0.0194149	0.0602418	0.0616247	0.107824	-3.21324	0.0372831	Down
30	circRNA_02701|Chr12:46261296_46261851_-	0.0423134	0	0	0.0679523	0.0602418	0.14966	0.121941	-3.03574	0.00700649	Down
1	circRNA_00397|Chr1:45659028_45661225_-	0.0528918	0.0548655	0.0643443	0	0	0	Inf	Inf	0.00985744	Up
2	circRNA_00680|Chr1:111194578_111196056_-	0.0740485	0	0.0643443	0	0	0	Inf	Inf	0.0340556	Up
3	circRNA_01071|Chr1:223954477_223962708_-	0.0423134	0.0640097	0.0367682	0	0	0	Inf	Inf	0.0296579	Up
4	circRNA_01600|Chr10:73396519_73400857_-	0.0740485	0.100587	0.0183841	0	0	0	Inf	Inf	0.00506854	Up
5	circRNA_01634|Chr10:84417771_84477664_+	0.0211567	0.0548655	0.0919205	0	0	0	Inf	Inf	0.0105381	Up
6	circRNA_01676|Chr10:92143029_92181019_-	0.0528918	0.0548655	0.0459602	0	0	0	Inf	Inf	0.020037	Up
7	circRNA_02235|Chr11:66639700_66640123_+	0.0423134	0.0457212	0.0551523	0	0	0	Inf	Inf	0.0285006	Up
8	circRNA_02855|Chr12:71769800_71774022_+	0.0740485	0.0182885	0.0643443	0	0	0	Inf	Inf	0.0176789	Up
9	circRNA_02941|Chr12:98527886_98537572_+	0.0846268	0.0731539	0.0275761	0	0	0	Inf	Inf	0.00670727	Up
10	circRNA_03013|Chr12:111418119_111418877_+	0	0.0731539	0.0551523	0	0	0	Inf	Inf	0.0459037	Up
11	circRNA_03561|Chr14:31127785_31169468_-	0.0528918	0.109731	0.0459602	0	0	0	Inf	Inf	0.00259423	Up
12	circRNA_03729|Chr14:69116366_69122360_-	0.0740485	0	0.0551523	0	0	0	Inf	Inf	0.0470539	Up
13	circRNA_03973|Chr15:41069570_41074565_-	0.0317351	0.0548655	0.0459602	0	0	0	Inf	Inf	0.0412132	Up
14	circRNA_04004|Chr15:43021275_43025429_-	0.0634701	0.0822982	0	0	0	0	Inf	Inf	0.0295378	Up
15	circRNA_04405|Chr15:100564692_100565265_-	0.0317351	0.0640097	0.0367682	0	0	0	Inf	Inf	0.0420149	Up
16	circRNA_04948|Chr17:12054889_12113360_+	0.0846268	0.0731539	0.147073	0	0	0	Inf	Inf	5.38713e-05	Up
17	circRNA_05982|Chr19:11113278_11113762_+	0.0740485	0.036577	0.0551523	0	0	0	Inf	Inf	0.0129237	Up
18	circRNA_06181|Chr19:47264603_47264946_+	0.0634701	0.0182885	0.0459602	0	0	0	Inf	Inf	0.0498761	Up
19	circRNA_07285|Chr2:232014835_232030080_+	0.0423134	0.0548655	0.0367682	0	0	0	Inf	Inf	0.0403651	Up
20	circRNA_07984|Chr22:46384543_46389499_-	0.0423134	0.0457212	0.0459602	0	0	0	Inf	Inf	0.0396235	Up
21	circRNA_08095|Chr3:27376716_27424152_-	0.0423134	0.0822982	0.0827284	0	0	0	Inf	Inf	0.00249567	Up
22	circRNA_08097|Chr3:27379249_27424152_-	0.0211567	0.100587	0.0919205	0	0	0	Inf	Inf	0.00187983	Up
23	circRNA_08099|Chr3:27383153_27424152_-	0.0846268	0.0548655	0.119497	0	0	0	Inf	Inf	0.000336166	Up
24	circRNA_08331|Chr3:56566594_56567053_+	0.0846268	0	0.0827284	0	0	0	Inf	Inf	0.0231854	Up
25	circRNA_08572|Chr3:136377660_136423044_-	0.0952052	0.0182885	0.0459602	0	0	0	Inf	Inf	0.0169292	Up
26	circRNA_09368|Chr4:139137630_139139497_-	0	0.0731539	0.0735364	0	0	0	Inf	Inf	0.0246384	Up
27	circRNA_09411|Chr4:147939825_147966839_+	0	0.0640097	0.0643443	0	0	0	Inf	Inf	0.044937	Up
28	circRNA_09895|Chr5:126804776_126832801_+	0.0211567	0.0914424	0.0275761	0	0	0	Inf	Inf	0.0328111	Up
29	circRNA_11012|Chr7:73459536_73470483_-	0.0211567	0.0548655	0.0551523	0	0	0	Inf	Inf	0.0420988	Up
30	circRNA_11015|Chr7:73476868_73478569_-	0.0423134	0.0640097	0.0367682	0	0	0	Inf	Inf	0.0296579	Up
GA-Me1, GA-Me2, and GA-Me3 represent three groups of HCT-116 cells treated with GA-Me. Control1, Control2, and Control3 represent three groups of untreated HCT-116 cells.
