# Supplementary material for: Integrated Whole-Transcriptome Profiling and Bioinformatics Analysis of the Polypharmacological Effects of Ganoderic Acid Me in Colorectal Cancer Treatment
Source: Front Oncol. 2022 Apr 27;12:833375. doi: 10.3389/fonc.2022.833375 (PMC9093067; doi:10.3389/fonc.2022.833375)
Supplement: Supplementary file 6 [file Table_3.xlsx]

## Sheet: Sheet1
Table S3: The top 30 up- and down-regulated miRNAs by GA-Me induced.
No.	Gene Symbol	GA-Me1	GA-Me2	GA-Me3	Control1	Control2	Control3	FoldChange	log2FC	P value	Regulated
1	hsa-miR-1260a	0	0	0	0.100715	0.166974	0.0324106	0	#NAME?	0.0286157	Down
2	novel139_star	0	0	0	0.0671434	0.200368	0.0972319	0	#NAME?	0.0121288	Down
3	novel198_mature	0	0	0	0.0335717	0.166974	0.162053	0	#NAME?	0.0121233	Down
4	novel296_mature	0	0	0	0.100715	0.100184	0.0972319	0	#NAME?	0.0285194	Down
5	novel655_mature	0	0	0	0.0671434	0.100184	0.0972319	0	#NAME?	0.0439325	Down
6	novel408_mature	0.0312141	0	0	0.839293	0.267158	0.388928	0.0219907	-5.50696	0.00037355	Down
7	novel779_mature	0.0312141	0	0	0.100715	0.267158	0.226875	0.0554597	-4.17242	0.00331815	Down
8	novel1106_mature	0	0	0.0362039	0.335717	0.0333947	0.259285	0.056385	-4.14855	0.0184376	Down
9	novel740_mature	0	0.0368886	0	0.235002	0.166974	0.162053	0.0616102	-4.02069	0.00474495	Down
10	novel962_mature	0	0.0368886	0	0.0671434	0.100184	0.226875	0.0874723	-3.51503	0.03038	Down
11	novel483_mature	0.124856	0.184443	0	0.738578	1.2356	1.45848	0.0888434	-3.49259	7.44516e-08	Down
12	novel597_mature	0	0	0.0362039	0.100715	0.166974	0.129643	0.0900777	-3.47269	0.030356	Down
13	novel992_mature	0	0.0368886	0	0.20143	0.133579	0.0324106	0.0951701	-3.39335	0.0438813	Down
14	novel424_mature	0.0312141	0.0368886	0	0.0671434	0.200368	0.259285	0.12812	-2.96443	0.0193979	Down
15	hsa-miR-4451	0.0312141	0	0.0362039	0.268574	0.166974	0.0648213	0.137879	-2.85853	0.0268354	Down
16	hsa-miR-3614-5p	1.65435	1.73376	1.66538	13.0594	11.3542	10.0797	0.145708	-2.77885	2.99194e-28	Down
17	novel698_mature	0	0.0737772	0	0.167859	0.100184	0.194464	0.149534	-2.74146	0.0372873	Down
18	novel814_mature	0	0.0368886	0.0724077	0.235002	0.233763	0.226875	0.152662	-2.71159	0.00887115	Down
19	novel871_mature	0.0624281	0.0368886	0.0362039	0.268574	0.400737	0.226875	0.1528	-2.71029	0.00311827	Down
20	hsa-miR-369-3p	0.187284	0.0737772	0.0724077	0.738578	0.400737	0.615802	0.192367	-2.37806	0.000155189	Down
21	novel331_mature	0	0.110666	0	0.167859	0.166974	0.194464	0.196668	-2.34616	0.0412957	Down
22	hsa-miR-548at-5p	0.0312141	0.0737772	0.0362039	0.268574	0.300552	0.0972319	0.208769	-2.26002	0.0246052	Down
23	hsa-miR-4521	0.0624281	0.147554	0.181019	0.805721	0.500921	0.51857	0.210044	-2.25124	0.000173403	Down
24	novel75_mature	0.468211	0.368886	0.217223	1.98073	1.20221	1.32884	0.233879	-2.09617	2.03411e-06	Down
25	novel90_mature	0.280927	0.331997	0.0724077	0.97358	1.06863	0.810266	0.239076	-2.06446	2.47427e-05	Down
26	novel291_mature>novel859_mature	0.187284	0.110666	0	0.570719	0.233763	0.388928	0.252218	-1.98726	0.00957286	Down
27	novel357_mature	0.436997	0.590218	0.796485	2.08145	2.43781	2.36598	0.261883	-1.93301	3.21802e-08	Down
28	hsa-miR-33b-3p	1.27978	1.25421	1.12232	5.43862	4.14094	3.62999	0.275736	-1.85864	2.11729e-10	Down
29	hsa-miR-548p	0.0936422	0.0368886	0.144815	0.402861	0.300552	0.291696	0.277856	-1.84759	0.0156472	Down
30	novel703_mature	0.436997	0.479552	0.144815	1.37644	0.901657	1.00473	0.321357	-1.63775	0.000205783	Down
1	hsa-miR-3192-5p	0.187284	0.0368886	0.0724077	0	0	0	Inf	Inf	0.0357989	Up
2	hsa-miR-4440	0.0936422	0.0368886	0.144815	0	0	0	Inf	Inf	0.0355512	Up
3	hsa-miR-643	0.0312141	0.110666	0.181019	0	0	0	Inf	Inf	0.0221893	Up
4	novel874_mature	0.15607	0.25822	0.144815	0	0.0333947	0	16.8721	4.07657	0.00478675	Up
5	hsa-miR-6786-3p	0.187284	0.25822	0.0724077	0.0335717	0	0	15.2679	3.93243	0.00714887	Up
6	novel991_mature	0.249713	0.110666	0.108612	0.0335717	0	0	14.1541	3.82315	0.0106715	Up
7	novel630_mature	0.187284	0.110666	0.144815	0.0335717	0	0	13.2551	3.72848	0.015662	Up
8	novel939_mature	0.405783	0.442663	0.47065	0.0335717	0.0333947	0.0324106	13.1791	3.72018	1.5708e-05	Up
9	novel612_mature	0.0312141	0.147554	0.181019	0.0335717	0	0	10.4464	3.38493	0.0499549	Up
10	novel969_mature	0.15607	0.295109	0.144815	0	0.0667894	0	8.96821	3.16482	0.00967504	Up
11	novel925_mature	0.280927	0.221332	0.0724077	0	0.0333947	0.0324106	8.75822	3.13064	0.00983653	Up
12	novel99_mature	0.124856	0.147554	0.217223	0.0335717	0	0.0324106	7.27026	2.86201	0.0277804	Up
13	novel908_mature	0.15607	0.25822	0.108612	0.0335717	0.0333947	0.0324106	5.18372	2.37399	0.0418952	Up
14	novel217_mature	0.187284	0.0737772	0.253427	0.0335717	0	0.0648213	5.17782	2.37234	0.0417467	Up
15	novel1055_mature	0.187284	0.184443	0.144815	0.0335717	0.0333947	0.0324106	5.17541	2.37167	0.0419423	Up
16	hsa-miR-30c-2-3p	0.0936422	0.25822	0.325835	0.0335717	0.0667894	0.0648213	4.01705	2.00614	0.0406719	Up
17	hsa-miR-581	0.374569	0.147554	0.253427	0.0671434	0.0667894	0.0648213	3.94669	1.98064	0.0229888	Up
18	novel284_mature	0.249713	0.405775	0.217223	0.167859	0.0667894	0	3.69019	1.88369	0.0220061	Up
19	hsa-miR-154-5p	0.187284	0.368886	0.289631	0.0671434	0.0667894	0.129643	3.1346	1.64828	0.0443755	Up
20	novel81_mature	0.312141	0.516441	0.325835	0.100715	0.166974	0.0972319	3.12979	1.64607	0.0177265	Up
21	novel20_mature	0.312141	0.221332	0.434446	0.0335717	0.166974	0.129643	2.93384	1.55279	0.0380496	Up
22	novel72_star	0.811566	0.627106	0.905097	0.20143	0.434131	0.259285	2.62632	1.39304	0.00399729	Up
23	hsa-miR-4665-5p	0.343355	0.368886	0.434446	0.268574	0	0.162053	2.62159	1.39044	0.0367787	Up
24	novel644_mature	0.811566	0.774661	1.01371	0.235002	0.133579	0.713034	2.36171	1.23983	0.0130085	Up
25	novel47_mature	0.405783	0.663995	0.506854	0.268574	0.233763	0.162053	2.34426	1.22913	0.0301317	Up
26	novel478_mature	0.530639	0.663995	0.868893	0.268574	0.434131	0.226875	2.20837	1.14298	0.0226297	Up
27	novel823_mature>novel931_mature	0.624281	0.627106	0.506854	0.302145	0.267158	0.226875	2.19987	1.13742	0.0308511	Up
28	hsa-miR-1275	7.17924	13.575	8.61652	6.00934	4.37471	3.75964	2.04275	1.03051	0.00383396	Up
29	hsa-miR-3605-5p	1.49828	1.06977	1.12232	0.402861	1.00184	0.453749	2.00188	1.00136	0.0151529	Up
30	hsa-miR-30a-3p	2.12256	4.97996	4.38067	2.48431	2.10387	1.39366	1.8862	0.915484	0.032487	Up
GA-Me1, GA-Me2, and GA-Me3 represent three groups of HCT-116 cells treated with GA-Me. Control1, Control2, and Control3 represent three groups of untreated HCT-116 cells.
