# Supplementary material for: Integrated Whole-Transcriptome Profiling and Bioinformatics Analysis of the Polypharmacological Effects of Ganoderic Acid Me in Colorectal Cancer Treatment
Source: Front Oncol. 2022 Apr 27;12:833375. doi: 10.3389/fonc.2022.833375 (PMC9093067; doi:10.3389/fonc.2022.833375)
Supplement: Supplementary file 7 [file Table_4.xlsx]

## Sheet: Sheet1
Table S4: The top 30 up- and down-regulated mRNAs by GA-Me induced.
No	Gene Symbol	GA-Me1	GA-Me2	GA-Me3	Control1	Control2	Control3	FoldChange	log2FC	P value	Regulated
1	ATOH8	0	0	0	0.0477445	0.012594	0.0298244	0	#NAME?	6.05474e-05	Down
2	C22orf24	0	0	0	0.0278318	0.0376056	0.0739413	0	#NAME?	0.00277139	Down
3	CARD6	0	0	0	0.0371011	0.00647692	0.020829	0	#NAME?	0.00801608	Down
4	COLEC12	0	0	0	0.024484	0.0309674	0.0357542	0	#NAME?	0.00271564	Down
5	CXCR2	0	0	0	0.0557478	0.0382683	0.106273	0	#NAME?	1.97037e-05	Down
6	DAND5	0	0	0	0.0711106	0.0252198	0.02421	0	#NAME?	0.0338226	Down
7	GCM2	0	0	0	0.0136837	0.0430989	0.0249856	0	#NAME?	0.0367835	Down
8	GPA33	0	0	0	0.0269592	0.0309682	0.0178764	0	#NAME?	0.0358649	Down
9	HIST1H3C	0	0	0	3.22041	2.44136	2.3725	0	#NAME?	6.57953e-11	Down
10	LOC105372109	0	0	0	0.0608047	0.0408196	0.0526524	0	#NAME?	0.00061173	Down
11	LOC105377622	0	0	0	0.0269758	0.0283282	0.00992518	0	#NAME?	0.00480695	Down
12	LOC732265	0	0	0	0.0770969	0.0349874	0	0	#NAME?	0.0472238	Down
13	NWD2	0	0	0	0.00430626	0.014908	0.00202054	0	#NAME?	0.0364358	Down
14	OR10S1	0	0	0	0.0944553	0.0575405	0.0810908	0	#NAME?	0.0147994	Down
15	PDE1A	0	0	0	0.0102487	0.00714311	0.00997523	0	#NAME?	0.00470598	Down
16	PPP1R3C	0	0	0	0.0377614	0.0127281	0.0498493	0	#NAME?	0.0108462	Down
17	REG4	0	0	0	0.0441776	0.0260638	0	0	#NAME?	0.0473721	Down
18	SFMBT2	0	0	0	0.00460156	0.0102233	0.0125939	0	#NAME?	0.0363959	Down
19	SLC12A3	0	0	0	0.0105367	0.0127349	0.00311155	0	#NAME?	0.0486765	Down
20	SP7	0	0	0	0.0433036	0.0116396	0.0483108	0	#NAME?	0.00614413	Down
21	SPN	0	0	0	0.00259494	0.0117841	0.0161788	0	#NAME?	0.0366658	Down
22	TREML2	0	0	0	0	0.0210113	0.0261366	0	#NAME?	0.0293675	Down
23	FGF21	0	0	0.0135228	0.612179	0.611901	0.52038	0.016443	-5.92638	1.25207e-16	Down
24	NLRP12	0.00491011	0	0	0.108287	0.0636244	0.0773587	0.017596	-5.82861	3.24278e-09	Down
25	FLRT1	0	0	0.00695827	0.104627	0.153752	0.107765	0.0233877	-5.41811	9.15548e-24	Down
26	RASSF9	0	0.00380037	0.00381454	0.0898242	0.072184	0.104709	0.0252875	-5.30543	9.9692e-11	Down
27	BRINP3	0	0	0.00254663	0.0194479	0.0377525	0.0368029	0.0269927	-5.21129	2.06256e-05	Down
28	CAVIN2	0.0184913	0	0	0.299638	0.200016	0.180992	0.0314675	-4.98999	1.17548e-13	Down
29	INHBE	0.0399661	0.0204668	0.00693694	0.710365	0.849859	0.660759	0.038135	-4.71274	4.34726e-29	Down
30	LOC101929372	0	0.0102672	0	0.0349931	0.0864263	0.0611858	0.0431069	-4.53594	0.00169674	Down
1	C10orf105	0.0140499	0.02368	0.0121797	0.00339248	0	0.00296871	10.0024	3.32227	0.0188225	Up
2	DRC1	0.0183687	0.0268833	0.0214474	0.00586861	0.00523538	0	10.0433	3.32817	0.000662027	Up
3	ZNF404	0.161003	0.0475023	0.0565981	0.0178226	0.0148044	0	10.0842	3.33402	0.000616149	Up
4	GNLY	0.020992	0.0360336	0	0	0	0	10.1596	3.34477	0.0189411	Up
5	KPNA7	0.121876	0.084896	0.0934296	0.00885445	0.0275605	0.00400004	10.2168	3.35287	2.10146e-13	Up
6	DLGAP3	0.0466102	0.0432902	0.0422893	0.00775331	0.00702943	0.0017287	10.6035	3.40647	7.04798e-10	Up
7	THBS2	0.0168613	0.0231514	0.00294812	0	0	0.00290287	10.6275	3.40972	0.0277255	Up
8	CALHM6	0.434865	0.227177	0.172992	0	0.0579718	0	10.9612	3.45433	0.0003283	Up
9	NR4A1	12.5905	14.1634	11.4999	1.82737	1.49957	1.35137	11.057	3.46689	1.57059e-67	Up
10	ZNF439	0.0326837	0.0571946	0.0381029	0.00477066	0.00828712	0	11.172	3.48182	0.00151936	Up
11	CYR61	49.4392	65.8473	46.0457	6.20271	5.69633	5.42801	11.5058	3.52428	6.75623e-20	Up
12	SNX31	0.0834478	0.105372	0.100617	0.00556639	0.0339495	0.0104204	11.8786	3.5703	2.92022e-16	Up
13	LOC101060024	0.0713687	0.086663	0.0870255	0	0.0202612	0	14.0799	3.81557	0.00345859	Up
14	FRZB	0.332508	0.339328	0.413825	0.00880141	0.0301428	0.0245736	15.179	3.924	2.35834e-21	Up
15	TMEFF1	1.00002	1.62953	1.14986	0.641424	1.3849	0.263061	15.9717	3.99744	0.0337857	Up
16	CD37	0.0108219	0.0182323	0.0187454	0	0.0105607	0	16.0597	4.00537	0.033569	Up
17	FBLN2	0.139331	0.166145	0.107756	0	0.0103141	0.0230649	16.6302	4.05574	1.50683e-12	Up
18	NAALADL1	0.0457786	0.0386449	0.0340454	0	0.00635106	0	16.9632	4.08433	6.92363e-07	Up
19	PHF24	0.246451	0.359947	0.260122	0.0356291	0.0149843	0.017155	17.105	4.09635	8.66188e-16	Up
20	IFNL2	0.0407066	0.238046	0.170663	0	0	0	17.919	4.16342	0.0116594	Up
21	INSIG1	42.5478	55.6984	44.38	3.13088	2.43491	2.44974	21.8295	4.4482	1.56954e-37	Up
22	OR1B1	0.096949	0.0747955	0.0657858	0	0	0	39.9476	5.32004	2.63868e-05	Up
23	CNPY1	0.0439709	0.057047	0	0	0	0	Inf	Inf	0.032358	Up
24	DHRS9	0.0247844	0.0286691	0.00718779	0	0	0	Inf	Inf	0.0357913	Up
25	FAM71A	0.0563975	0.0120211	0.0488848	0	0	0	Inf	Inf	0.000849088	Up
26	OR52B4	0.0282593	0.118872	0.0734575	0	0	0	Inf	Inf	0.00472246	Up
27	PLPPR3	0.0379406	0.0478287	0.0435674	0	0	0	Inf	Inf	7.377e-05	Up
28	RTL1	0.00877296	0.0111622	0.0114426	0	0	0	Inf	Inf	0.0369151	Up
29	SFTPA2	0.0190382	0.0324015	0.0716403	0	0	0	Inf	Inf	9.38483e-06	Up
30	ZNF287	0.00737163	0.0149469	0.0193065	0	0	0	Inf	Inf	3.19807e-05	Up
GA-Me1, GA-Me2, and GA-Me3 represent three groups of HCT-116 cells treated with GA-Me. Control1, Control2, and Control3 represent three groups of untreated HCT-116 cells.
