# Supplementary material for: Integrated Whole-Transcriptome Profiling and Bioinformatics Analysis of the Polypharmacological Effects of Ganoderic Acid Me in Colorectal Cancer Treatment
Source: Front Oncol. 2022 Apr 27;12:833375. doi: 10.3389/fonc.2022.833375 (PMC9093067; doi:10.3389/fonc.2022.833375)
Supplement: Supplementary file 8 [file Table_5.xls]

gene_id	DE_circRNA_Hostgene	DE_lncRNA_partnergene	DE_miRNA_target	DE_mRNA
A1BG	0	0	1	0
A2M	0	0	0	1
A4GALT	0	0	1	0
A4GNT	0	0	1	0
AAAS	0	0	1	0
AACS	0	0	1	0
AADAC	0	1	0	0
AADACL3	0	0	1	0
AADAT	0	0	1	0
AAED1	0	0	1	0
AAK1	0	0	1	1
AAMP	0	0	1	0
AANAT	0	0	1	0
AARS2	0	0	1	0
AARSD1	0	0	1	0
AASDH	0	0	1	0
AASDHPPT	0	0	0	1
AATF	0	0	1	0
AATK	0	0	1	0
ABCA1	0	0	1	1
ABCA12	0	0	1	1
ABCA13	0	0	1	0
ABCA2	0	0	1	1
ABCA3	0	0	1	0
ABCA4	0	0	1	0
ABCA5	0	1	0	0
ABCA7	0	0	1	0
ABCB1	0	0	0	1
ABCB10	0	0	1	0
ABCB11	0	0	1	0
ABCB6	0	0	1	0
ABCB7	0	0	0	1
ABCB8	0	0	1	0
ABCB9	0	0	1	0
ABCC1	1	0	1	0
ABCC10	0	0	1	0
ABCC11	0	0	1	0
ABCC12	0	0	1	1
ABCC2	0	0	1	0
ABCC3	0	0	1	0
ABCC5	0	0	1	0
ABCC6	0	0	1	0
ABCC8	0	0	1	0
ABCD1	0	0	1	0
ABCD2	0	0	1	0
ABCD3	0	0	1	0
ABCD4	0	1	1	0
ABCF1	0	0	1	0
ABCF2	0	0	1	0
ABCF3	0	0	1	0
ABCG1	0	0	1	1
ABCG4	0	0	1	0
ABCG5	0	0	1	0
ABHD1	0	0	1	0
ABHD10	0	0	1	0
ABHD11	0	0	1	0
ABHD12	0	0	1	0
ABHD13	0	0	1	1
ABHD14B	0	0	1	0
ABHD15	0	0	1	1
ABHD16A	0	0	1	0
ABHD16B	0	1	1	0
ABHD17A	0	0	1	1
ABHD17B	0	0	1	1
ABHD17C	0	0	1	0
ABHD18	0	0	1	0
ABHD2	0	0	1	0
ABHD4	0	0	0	1
ABHD5	0	0	1	1
ABHD6	0	0	1	0
ABHD8	0	0	1	0
ABI1	0	0	1	0
ABI2	0	0	1	0
ABI3	0	0	1	0
ABL1	0	0	1	0
ABLIM1	0	0	1	1
ABLIM2	0	0	1	0
ABR	0	1	1	0
ABRACL	0	0	1	0
ABRAXAS1	0	0	1	0
ABRAXAS2	0	0	0	1
ABTB1	0	0	1	1
ABTB2	0	1	1	0
ACAA2	0	0	1	1
ACACA	0	0	1	0
ACACB	0	0	1	0
ACAD10	0	0	1	0
ACAD11	0	0	1	0
ACAD8	0	0	1	0
ACAD9	0	1	1	0
ACADS	0	0	1	0
ACADSB	0	0	1	0
ACADVL	0	0	1	0
ACAN	0	0	1	0
ACAP1	0	0	1	0
ACAP2	0	0	1	0
ACAP3	0	0	1	0
ACAT1	0	0	1	0
ACAT2	0	0	1	1
ACBD3	0	0	1	1
ACBD4	0	0	1	1
ACBD5	0	0	1	0
ACBD6	0	0	1	0
ACBD7	0	0	1	0
ACCS	0	0	1	1
ACCSL	0	0	1	0
ACD	0	0	1	0
ACE	0	0	1	0
ACER1	0	0	1	0
ACER3	0	0	1	0
ACHE	0	0	1	1
ACIN1	0	0	1	0
ACKR2	0	0	0	1
ACKR3	0	0	1	0
ACO1	0	0	1	0
ACO2	0	0	1	1
ACOT11	0	0	1	0
ACOT2	0	0	1	0
ACOT4	0	0	1	0
ACOT6	0	0	1	0
ACOT7	0	0	1	0
ACOT9	0	0	1	0
ACOX1	0	0	1	0
ACOX2	0	1	1	0
ACOX3	0	0	1	0
ACOXL	0	0	1	0
ACP1	0	0	1	0
ACP2	0	0	1	1
ACP4	0	0	1	0
ACP5	0	0	1	0
ACP6	0	0	1	0
ACP7	0	0	1	0
ACPP	0	0	0	1
ACRBP	0	0	1	0
ACSBG1	0	0	1	0
ACSBG2	0	0	1	0
ACSF3	0	0	1	0
ACSL4	0	0	0	1
ACSL6	0	0	1	0
ACSM2A	0	0	1	0
ACSM3	0	0	0	1
ACSM5	0	0	1	0
ACSS2	0	1	0	0
ACTA2	0	0	1	1
ACTB	0	0	1	1
ACTG1	0	0	0	1
ACTL10	0	0	1	0
ACTL6A	0	1	1	0
ACTL6B	0	0	1	0
ACTL8	0	0	1	0
ACTL9	0	0	1	0
ACTN1	0	0	1	0
ACTN2	0	0	1	0
ACTN3	0	0	1	0
ACTN4	0	0	1	1
ACTR10	0	0	1	0
ACTR1A	0	0	1	0
ACTR1B	0	0	1	0
ACTR2	0	0	1	0
ACTR3	0	0	1	0
ACTR3B	0	0	1	0
ACTR3C	0	0	1	1
ACTR6	0	0	1	0
ACTR8	0	0	1	0
ACTRT2	0	0	1	0
ACTRT3	0	0	1	1
ACVR1	0	0	1	0
ACVR1B	0	0	1	0
ACVR1C	0	0	1	1
ACVR2B	0	0	1	0
ACVRL1	0	0	1	1
ACY1	0	0	1	0
ACY3	0	0	1	0
ACYP1	0	0	1	0
ACYP2	0	0	1	0
ADA	0	0	1	1
ADA2	0	0	1	0
ADAD2	0	0	1	0
ADAL	0	0	1	1
ADAM10	0	0	1	0
ADAM11	0	0	1	0
ADAM12	0	0	1	0
ADAM15	0	0	1	0
ADAM19	0	0	1	1
ADAM20	0	1	0	1
ADAM21	0	0	1	1
ADAM23	0	0	1	0
ADAM28	0	0	0	1
ADAM29	0	0	1	0
ADAM30	0	0	1	0
ADAM33	0	0	1	0
ADAM8	0	0	1	0
ADAM9	0	0	1	0
ADAMTS1	0	0	1	0
ADAMTS10	0	0	1	0
ADAMTS12	0	0	1	0
ADAMTS13	0	0	1	0
ADAMTS14	0	0	1	1
ADAMTS15	0	0	1	0
ADAMTS16	0	0	1	0
ADAMTS17	0	0	1	0
ADAMTS18	0	0	1	0
ADAMTS19	0	0	1	0
ADAMTS2	0	0	1	0
ADAMTS3	0	0	1	0
ADAMTS4	0	0	1	0
ADAMTS5	0	0	1	0
ADAMTS7	0	0	1	1
ADAMTS8	0	0	1	0
ADAMTS9	0	0	1	0
ADAMTSL1	0	0	1	0
ADAMTSL2	0	0	1	0
ADAMTSL3	0	0	1	0
ADAMTSL4	0	0	1	1
ADAP1	0	0	1	0
ADAR	0	0	1	0
ADARB1	0	0	1	0
ADARB2	0	0	1	0
ADAT2	0	0	1	0
ADAT3	0	0	1	0
ADCK1	0	0	0	1
ADCK2	0	0	1	0
ADCK5	0	0	1	0
ADCY1	0	0	1	0
ADCY10	0	0	1	1
ADCY2	0	0	1	0
ADCY3	0	1	0	0
ADCY4	0	0	1	0
ADCY5	0	0	1	0
ADCY6	0	0	1	0
ADCY7	0	0	1	1
ADCY8	0	0	1	0
ADCY9	0	0	1	0
ADCYAP1	0	0	1	0
ADCYAP1R1	0	0	1	1
ADD1	0	0	1	0
ADD2	0	0	1	1
ADD3	0	0	1	0
ADGB	0	0	1	0
ADGRA1	0	0	1	0
ADGRA2	0	0	1	0
ADGRA3	1	0	1	0
ADGRB1	0	0	1	1
ADGRB2	0	0	1	1
ADGRD1	0	0	1	0
ADGRD2	0	0	1	0
ADGRE2	0	0	1	0
ADGRE5	0	1	1	0
ADGRF1	0	0	1	0
ADGRF2	0	0	1	0
ADGRF3	0	0	1	0
ADGRF5	0	0	1	0
ADGRG1	0	0	1	1
ADGRG2	0	0	1	0
ADGRG3	0	0	1	0
ADGRG4	0	0	1	0
ADGRG5	0	0	1	0
ADGRG7	0	1	0	0
ADGRL1	0	0	1	0
ADGRL2	0	0	1	0
ADGRL3	0	1	1	0
ADGRV1	0	1	1	0
ADH5	0	1	0	0
ADH6	0	0	1	0
ADIG	0	0	1	0
ADIPOR1	0	0	0	1
ADIPOR2	0	0	1	0
ADIRF	0	1	1	1
ADK	0	0	1	0
ADM	0	0	1	1
ADM2	0	0	1	1
ADM5	0	0	1	0
ADNP	0	0	0	1
ADNP2	0	0	1	0
ADO	0	0	1	0
ADORA1	0	0	1	1
ADORA2A	0	0	1	0
ADORA2B	0	1	1	0
ADPGK	0	0	1	0
ADPRHL1	0	0	1	0
ADPRHL2	0	0	1	0
ADRA1A	0	0	1	0
ADRA1B	0	0	1	0
ADRA1D	0	0	1	0
ADRA2A	0	0	1	0
ADRA2C	0	1	1	1
ADRB1	0	0	1	0
ADRB2	0	0	1	0
ADRB3	0	0	1	0
ADRM1	0	1	1	0
ADSL	0	0	1	0
ADSS	0	1	1	0
ADSSL1	0	0	0	1
AEBP1	0	0	1	0
AEBP2	0	0	1	0
AEN	0	0	1	0
AES	0	0	1	0
AFAP1	0	0	1	0
AFAP1L1	0	0	1	0
AFAP1L2	0	0	1	1
AFDN	0	1	1	0
AFF1	0	0	1	0
AFF2	0	0	1	0
AFF3	0	0	1	0
AFF4	0	0	1	0
AFG3L2	1	0	1	0
AFMID	0	0	1	1
AGA	0	0	0	1
AGAP1	0	0	1	0
AGAP11	0	0	1	0
AGAP2	0	0	1	0
AGAP3	0	0	1	0
AGBL1	0	0	1	0
AGBL2	0	0	1	1
AGBL4	0	0	1	0
AGBL5	0	1	1	0
AGER	0	0	1	1
AGFG1	0	0	1	1
AGGF1	0	0	0	1
AGK	0	0	1	0
AGL	0	0	1	0
AGMAT	0	0	1	0
AGMO	0	0	0	1
AGO1	0	0	1	0
AGO2	0	1	1	0
AGO3	0	0	1	0
AGO4	0	0	1	0
AGPAT1	0	0	1	0
AGPAT2	0	0	1	0
AGPAT3	0	0	1	1
AGPAT4	0	1	1	0
AGPAT5	0	0	1	0
AGPS	0	0	0	1
AGRN	0	0	1	1
AGT	0	0	1	0
AGTPBP1	0	0	1	0
AGTRAP	0	0	1	0
AGXT	0	0	1	0
AHCY	0	0	1	0
AHCYL1	0	0	1	1
AHCYL2	0	0	1	0
AHDC1	0	0	1	1
AHNAK	0	0	1	0
AHNAK2	0	0	1	1
AHR	0	1	0	0
AHRR	0	0	1	0
AHSA1	0	0	1	0
AIDA	0	0	1	0
AIF1L	0	0	1	0
AIFM1	0	0	1	0
AIFM2	0	0	1	0
AIMP2	0	0	1	1
AIP	0	0	1	1
AIPL1	0	0	1	0
AIRE	0	0	1	0
AJAP1	0	0	1	0
AJM1	0	0	1	0
AJUBA	0	0	1	1
AK1	0	0	1	0
AK3	0	0	1	0
AK4	0	0	1	0
AK5	0	0	1	0
AK7	0	0	0	1
AK8	0	0	1	1
AKAIN1	0	0	1	0
AKAP1	0	0	1	0
AKAP10	0	1	1	0
AKAP11	0	0	1	0
AKAP12	0	0	1	0
AKAP13	0	1	1	0
AKAP17A	0	0	1	0
AKAP2	0	0	1	0
AKAP3	0	0	1	1
AKAP4	0	0	1	0
AKAP5	0	0	0	1
AKAP8	0	0	1	0
AKAP8L	0	0	1	1
AKAP9	0	0	1	0
AKIP1	0	0	1	0
AKIRIN1	0	0	1	0
AKNA	0	0	1	1
AKNAD1	0	0	1	0
AKR1B1	0	0	1	0
AKR1B10	0	0	1	0
AKR1B15	0	0	1	0
AKR1C3	0	0	0	1
AKR1D1	0	0	1	0
AKR1E2	0	0	1	0
AKR7A2	0	0	0	1
AKT1	0	0	1	0
AKT2	0	1	1	0
AKTIP	0	0	1	1
ALAD	0	0	1	0
ALAS1	0	0	1	0
ALCAM	0	0	1	0
ALDH16A1	0	0	1	0
ALDH18A1	0	0	1	0
ALDH1A2	0	0	1	0
ALDH1A3	0	1	1	1
ALDH1B1	0	0	1	0
ALDH1L1	0	0	1	0
ALDH1L2	0	0	1	1
ALDH2	0	0	1	0
ALDH3A1	0	0	1	0
ALDH4A1	0	0	1	1
ALDH5A1	0	0	1	1
ALDH6A1	0	0	0	1
ALDH7A1	0	0	1	0
ALDH8A1	0	0	1	1
ALDOA	0	0	1	0
ALDOC	0	0	1	1
ALG1	0	0	1	1
ALG10	0	0	1	1
ALG10B	0	0	1	1
ALG11	0	0	0	1
ALG12	0	0	1	0
ALG14	0	0	0	1
ALG1L	0	1	0	0
ALG1L2	0	0	1	0
ALG2	0	0	0	1
ALG3	0	0	1	1
ALG8	0	1	1	0
ALG9	0	1	1	0
ALK	0	0	1	0
ALKAL2	0	0	1	0
ALKBH2	0	0	1	0
ALKBH3	0	0	1	0
ALKBH6	0	0	1	1
ALKBH7	0	0	1	1
ALKBH8	0	0	0	1
ALLC	0	0	1	0
ALMS1	0	1	1	0
ALOX12	0	0	1	0
ALOX12B	0	1	1	0
ALOX15	0	0	1	0
ALOX15B	0	0	1	0
ALOXE3	0	0	0	1
ALPI	0	0	1	0
ALPK1	0	1	1	0
ALPK2	0	0	1	1
ALPK3	0	0	1	1
ALPL	0	0	1	0
ALPP	0	0	1	0
ALPPL2	0	0	1	0
ALS2	0	0	1	0
ALS2CL	0	0	1	1
ALS2CR12	0	0	1	1
ALX3	0	0	1	0
ALX4	0	0	1	0
AMACR	0	0	1	0
AMBRA1	0	0	1	0
AMDHD2	0	0	1	0
AMER1	0	0	1	0
AMER2	0	0	1	0
AMER3	0	0	1	0
AMFR	1	0	1	0
AMH	0	0	1	1
AMHR2	0	0	1	0
AMIGO2	0	0	1	1
AMIGO3	0	0	1	1
AMMECR1	0	0	0	1
AMMECR1L	0	1	1	1
AMN	0	0	1	0
AMN1	0	0	1	1
AMOT	0	0	1	1
AMOTL1	0	1	1	0
AMOTL2	0	1	1	1
AMPD2	0	0	1	1
AMPD3	0	0	1	1
AMPH	0	0	1	0
AMT	0	0	0	1
AMZ1	0	0	1	0
AMZ2	0	1	1	0
ANAPC11	0	0	1	1
ANAPC15	0	0	1	0
ANAPC16	0	0	1	0
ANAPC2	0	0	1	0
ANAPC4	0	0	1	0
ANAPC5	0	0	1	0
ANG	0	0	1	1
ANGEL1	0	0	0	1
ANGEL2	0	0	1	1
ANGPT4	0	1	1	0
ANGPTL1	0	0	1	0
ANGPTL2	0	0	1	0
ANGPTL4	0	0	1	1
ANGPTL6	0	0	1	1
ANGPTL7	0	0	1	0
ANGPTL8	0	0	1	0
ANHX	0	0	1	0
ANK1	0	0	1	1
ANK2	0	0	1	1
ANKAR	0	0	1	0
ANKDD1A	0	1	1	0
ANKDD1B	0	0	0	1
ANKEF1	0	0	0	1
ANKFN1	0	0	1	0
ANKFY1	0	0	1	1
ANKH	0	0	1	0
ANKHD1	0	0	1	0
ANKHD1-EIF4EBP3	0	0	1	0
ANKIB1	0	0	1	0
ANKK1	0	0	1	1
ANKLE1	0	0	1	0
ANKMY1	0	0	1	1
ANKRA2	0	0	0	1
ANKRD10	0	1	1	1
ANKRD11	0	0	1	1
ANKRD12	0	0	1	0
ANKRD13A	0	1	1	0
ANKRD13B	0	0	1	1
ANKRD13C	0	0	1	0
ANKRD13D	0	0	1	0
ANKRD16	0	0	1	0
ANKRD17	0	0	1	0
ANKRD18A	0	1	1	0
ANKRD18B	0	0	1	0
ANKRD2	0	0	1	0
ANKRD20A1	0	1	1	1
ANKRD20A2	0	1	1	1
ANKRD20A3	0	1	1	1
ANKRD20A4	0	1	1	1
ANKRD22	0	0	0	1
ANKRD23	0	0	0	1
ANKRD24	0	0	1	1
ANKRD26	0	0	1	0
ANKRD29	0	0	1	1
ANKRD30B	0	0	1	0
ANKRD31	0	0	0	1
ANKRD33	0	0	1	0
ANKRD33B	0	0	1	0
ANKRD35	0	0	1	0
ANKRD36	0	1	1	0
ANKRD36B	0	1	1	0
ANKRD36C	0	1	1	0
ANKRD37	0	0	1	0
ANKRD39	0	0	1	0
ANKRD40	0	0	1	0
ANKRD42	0	1	0	0
ANKRD44	0	0	1	0
ANKRD45	0	0	1	0
ANKRD50	0	0	1	0
ANKRD52	0	0	1	0
ANKRD53	0	0	1	0
ANKRD54	0	0	1	0
ANKRD6	0	0	1	0
ANKRD60	0	0	1	0
ANKRD63	0	0	1	1
ANKRD65	0	0	1	0
ANKRD7	0	0	1	0
ANKRD9	0	1	1	1
ANKS1A	0	0	1	0
ANKS1B	0	0	1	0
ANKS3	0	0	1	0
ANKS4B	0	0	1	0
ANKS6	0	0	1	0
ANKZF1	0	0	1	0
ANO1	0	0	1	0
ANO10	0	0	1	0
ANO2	0	0	1	0
ANO4	0	0	1	0
ANO5	0	0	1	0
ANO6	0	0	1	0
ANO7	0	0	1	0
ANO8	0	0	1	1
ANO9	0	0	1	1
ANOS1	0	0	1	0
ANP32B	0	0	1	0
ANPEP	0	0	1	1
ANTXR1	0	0	1	1
ANTXR2	0	0	1	0
ANTXRL	0	0	1	0
ANXA1	0	0	0	1
ANXA10	0	0	1	0
ANXA11	0	1	1	0
ANXA2	0	0	1	0
ANXA3	0	0	1	0
ANXA4	0	0	1	0
ANXA6	0	0	1	1
ANXA7	1	0	1	0
ANXA8	0	0	1	0
ANXA8L1	0	0	1	0
AOC1	0	0	1	0
AOC2	0	0	1	1
AOC3	0	0	1	1
AOX1	0	0	1	0
AP1AR	0	1	1	1
AP1B1	0	0	1	0
AP1G2	0	1	1	0
AP1M1	0	0	1	0
AP1S1	0	0	1	1
AP1S2	0	0	1	0
AP2A1	0	0	1	1
AP2A2	0	0	1	0
AP2B1	0	0	1	0
AP2S1	0	0	1	0
AP3B1	1	0	1	0
AP3B2	0	0	1	0
AP3D1	0	0	1	0
AP3M1	0	0	1	0
AP3M2	0	0	1	0
AP3S1	0	0	1	0
AP3S2	0	0	1	0
AP4E1	0	0	1	1
AP4S1	0	0	1	1
AP5B1	0	0	1	0
AP5M1	0	0	1	1
AP5S1	0	0	0	1
AP5Z1	0	0	1	1
APAF1	0	0	1	0
APBA1	0	0	1	0
APBA2	0	0	1	0
APBA3	0	0	1	0
APBB1	0	0	1	0
APBB2	0	0	1	1
APBB3	0	0	1	0
APC2	0	1	1	1
APCDD1	0	0	1	0
APCDD1L	0	0	1	0
APEH	0	0	1	0
APH1A	0	0	1	0
APH1B	0	0	0	1
API5	0	0	0	1
APLF	0	0	1	0
APLN	0	0	1	0
APLNR	0	0	1	0
APLP1	0	0	1	1
APLP2	0	0	1	0
APMAP	0	0	1	0
APOA1	0	0	1	0
APOA5	0	0	1	0
APOBEC1	0	0	1	0
APOBEC2	0	0	1	0
APOBEC3A	0	0	1	0
APOBEC3B	1	0	0	1
APOBEC3C	0	0	1	1
APOBEC3D	0	0	1	0
APOBEC3F	0	0	1	0
APOBEC3G	0	0	1	0
APOBR	0	0	1	0
APOC1	0	0	1	0
APOE	0	0	1	0
APOF	0	0	1	0
APOL1	0	0	1	0
APOL2	0	0	1	0
APOL3	0	0	1	0
APOL4	0	0	1	0
APOL5	0	0	1	0
APOL6	0	1	1	1
APOLD1	0	0	1	1
APOOL	0	0	1	0
APP	0	0	1	0
APPBP2	0	0	0	1
APPL1	0	0	1	0
APPL2	0	0	1	0
APRT	0	0	1	0
AQP1	0	0	1	0
AQP10	0	0	1	0
AQP11	0	0	1	0
AQP12A	0	0	1	0
AQP12B	0	0	1	0
AQP3	0	0	1	1
AQP5	0	0	1	0
AQP6	0	0	1	0
AQP7	0	0	1	0
AR	0	0	1	0
ARAF	0	0	1	1
ARAP1	0	0	1	0
ARAP3	0	0	1	0
ARC	0	0	1	0
ARCN1	0	0	1	0
AREL1	0	1	1	0
ARF1	0	0	1	0
ARF3	0	0	1	0
ARF5	0	0	1	1
ARF6	0	0	1	0
ARFGAP1	0	0	1	1
ARFGAP2	0	0	1	0
ARFGAP3	0	0	1	0
ARFGEF1	0	0	1	0
ARFGEF2	0	0	1	0
ARFGEF3	0	0	1	0
ARFIP2	0	0	1	0
ARFRP1	0	0	1	0
ARG1	0	0	1	0
ARGFX	0	0	1	0
ARGLU1	0	0	1	0
ARHGAP1	0	0	1	0
ARHGAP10	1	0	0	0
ARHGAP11A	0	0	0	1
ARHGAP15	0	0	1	0
ARHGAP17	0	0	1	0
ARHGAP19	0	0	1	1
ARHGAP21	0	0	1	0
ARHGAP22	0	0	1	0
ARHGAP23	0	0	1	0
ARHGAP26	0	1	1	0
ARHGAP27	0	0	1	0
ARHGAP29	0	1	1	0
ARHGAP30	0	0	1	0
ARHGAP31	0	0	1	0
ARHGAP32	0	0	1	0
ARHGAP33	0	0	1	1
ARHGAP35	0	0	1	0
ARHGAP39	0	0	1	0
ARHGAP4	0	0	1	0
ARHGAP40	0	0	0	1
ARHGAP42	0	0	1	0
ARHGAP44	0	0	1	0
ARHGAP45	0	1	1	1
ARHGAP6	0	0	1	0
ARHGAP9	0	0	1	1
ARHGDIA	0	0	1	1
ARHGDIB	0	0	1	1
ARHGDIG	0	0	1	0
ARHGEF1	0	0	1	0
ARHGEF10	0	0	1	0
ARHGEF10L	0	0	1	0
ARHGEF11	0	0	1	0
ARHGEF12	0	0	1	0
ARHGEF15	0	0	1	0
ARHGEF16	0	0	1	1
ARHGEF17	0	0	1	0
ARHGEF18	0	0	1	0
ARHGEF19	0	0	1	0
ARHGEF2	0	0	1	1
ARHGEF25	0	0	1	0
ARHGEF26	0	0	1	0
ARHGEF28	0	0	1	0
ARHGEF33	0	0	1	0
ARHGEF35	0	1	1	0
ARHGEF37	0	0	1	0
ARHGEF39	0	1	1	1
ARHGEF4	0	0	1	0
ARHGEF40	0	0	1	0
ARHGEF5	0	1	1	0
ARHGEF6	0	0	1	1
ARHGEF7	0	1	1	0
ARHGEF9	0	0	1	0
ARID1A	0	1	1	0
ARID1B	0	0	1	0
ARID3A	0	0	1	1
ARID3B	0	0	1	1
ARID4A	0	1	1	0
ARID4B	0	0	1	0
ARID5A	0	0	1	1
ARID5B	0	0	1	0
ARIH1	0	1	1	0
ARIH2	0	1	1	0
ARL10	0	0	1	0
ARL11	0	0	1	0
ARL14EPL	0	0	0	1
ARL16	0	0	1	0
ARL17A	0	1	1	0
ARL2	0	0	1	1
ARL2BP	0	0	1	0
ARL3	0	0	1	0
ARL4A	0	0	1	1
ARL4C	0	0	1	1
ARL4D	0	1	1	0
ARL5A	0	0	1	1
ARL5C	0	0	1	0
ARL6	0	0	0	1
ARL6IP1	0	0	1	0
ARL6IP4	0	0	1	0
ARL6IP6	0	0	1	0
ARL8A	0	0	1	0
ARL9	0	0	1	0
ARMC1	0	1	0	0
ARMC10	0	0	1	0
ARMC12	0	0	1	1
ARMC2	0	0	1	0
ARMC3	0	0	0	1
ARMC5	0	0	1	0
ARMC6	0	0	1	0
ARMC7	0	0	1	1
ARMC8	0	0	1	0
ARMC9	0	0	1	1
ARMCX1	0	0	1	0
ARMCX2	0	0	1	0
ARMCX3	0	0	1	0
ARMCX4	0	0	1	0
ARMCX5-GPRASP2	0	0	1	1
ARMH1	0	0	1	1
ARMH3	0	0	1	0
ARMH4	0	0	1	1
ARMT1	0	0	1	0
ARNT	0	0	1	0
ARNT2	0	0	1	0
ARNTL2	0	0	1	0
ARPC1B	0	0	1	0
ARPC2	0	0	1	0
ARPC3	0	1	0	0
ARPC4	0	0	1	0
ARPC4-TTLL3	0	0	1	0
ARPC5L	0	0	1	1
ARPIN	0	0	1	0
ARRB1	0	0	1	0
ARRB2	0	0	1	0
ARRDC1	0	0	1	0
ARRDC2	0	0	1	0
ARRDC3	0	1	1	1
ARRDC4	0	1	1	1
ARSA	0	0	1	0
ARSB	0	0	1	0
ARSD	0	0	1	1
ARSG	0	0	1	0
ARSI	0	0	1	0
ARSJ	0	0	1	0
ARSK	0	0	0	1
ART1	0	0	1	0
ART3	0	0	1	0
ART5	0	0	1	1
ARTN	0	0	1	1
ARVCF	0	0	1	0
ARX	0	0	1	0
AS3MT	0	0	0	1
ASAH1	0	1	1	0
ASAH2	0	0	1	0
ASAH2B	0	0	1	1
ASAP1	0	0	1	0
ASAP2	0	0	1	0
ASAP3	0	0	1	0
ASB1	0	0	1	0
ASB10	0	0	1	0
ASB11	0	0	1	0
ASB12	0	0	1	0
ASB13	0	0	1	0
ASB15	0	0	1	0
ASB16	0	1	1	0
ASB18	0	0	0	1
ASB2	0	0	1	0
ASB4	0	0	0	1
ASB5	0	0	1	0
ASB6	0	0	1	0
ASB7	0	0	1	1
ASCC1	0	0	1	0
ASCC3	0	0	1	0
ASCL2	0	0	1	0
ASCL4	0	0	1	0
ASCL5	0	0	1	0
ASF1A	0	0	0	1
ASF1B	0	0	1	1
ASH2L	0	0	1	0
ASIC1	0	0	1	1
ASIC2	0	0	1	0
ASIC3	0	0	1	1
ASIC4	0	0	1	1
ASIP	0	0	1	0
ASL	0	0	1	0
ASMTL	0	0	1	0
ASNA1	0	0	1	0
ASNS	0	0	1	1
ASNSD1	0	0	0	1
ASPG	0	0	1	0
ASPH	0	1	1	1
ASPHD1	0	0	1	1
ASPHD2	0	0	1	1
ASPM	0	0	1	1
ASPRV1	0	1	1	0
ASPSCR1	0	0	1	0
ASS1	0	0	1	0
ASTL	0	0	1	0
ASTN1	0	0	1	0
ASTN2	0	0	1	0
ASXL1	0	0	1	0
ASXL2	0	0	1	0
ASXL3	0	0	1	0
ATAD1	0	0	1	0
ATAD2	0	0	1	0
ATAD2B	0	0	1	0
ATAD3A	0	0	1	1
ATAD3B	0	0	1	0
ATAD3C	0	0	1	0
ATAD5	0	0	1	1
ATAT1	0	0	1	1
ATCAY	0	0	1	0
ATE1	0	0	0	1
ATF3	0	0	1	1
ATF4	0	0	1	1
ATF5	0	0	1	1
ATF6	0	0	1	0
ATF7IP	0	0	1	0
ATF7IP2	0	1	0	1
ATG10	0	0	1	0
ATG101	0	0	1	0
ATG13	0	0	1	0
ATG14	0	0	1	0
ATG16L1	0	0	1	0
ATG16L2	0	0	1	1
ATG2A	0	0	1	0
ATG2B	0	1	0	0
ATG3	0	0	1	0
ATG4B	0	0	1	0
ATG4D	0	0	1	0
ATG7	0	0	1	0
ATG9A	0	0	1	0
ATG9B	0	0	1	1
ATL1	0	0	1	1
ATL2	0	1	1	0
ATL3	0	0	1	1
ATM	0	0	1	0
ATMIN	0	0	0	1
ATN1	0	0	1	0
ATOH1	0	0	1	0
ATOH7	0	0	1	0
ATOH8	0	0	1	1
ATOX1	0	0	0	1
ATP10A	0	0	1	0
ATP10D	0	0	1	0
ATP11A	0	0	1	0
ATP11C	0	0	1	0
ATP12A	0	0	1	0
ATP13A1	0	0	1	0
ATP13A2	0	0	1	0
ATP13A3	0	0	1	0
ATP13A4	0	0	1	0
ATP1A1	0	1	1	0
ATP1A2	0	0	1	0
ATP1A3	0	0	1	0
ATP1B2	0	0	1	0
ATP2A2	0	0	1	0
ATP2A3	0	0	1	0
ATP2B1	0	0	0	1
ATP2B2	0	0	1	0
ATP2B3	0	0	1	0
ATP2C1	0	0	1	0
ATP2C2	0	0	1	1
ATP5F1A	0	0	1	0
ATP5F1C	0	0	1	0
ATP5F1D	0	0	1	0
ATP5MC1	0	0	1	1
ATP5MC2	0	0	1	1
ATP5MC3	0	0	1	0
ATP5MD	0	0	1	0
ATP5ME	0	0	0	1
ATP5MF-PTCD1	0	0	1	0
ATP5MGL	0	0	1	0
ATP5PF	0	0	1	0
ATP5S	0	0	1	1
ATP6AP1	0	0	1	0
ATP6AP1L	0	0	1	0
ATP6AP2	0	0	1	0
ATP6V0A1	0	0	1	0
ATP6V0A2	0	0	1	1
ATP6V0A4	0	0	1	0
ATP6V0B	0	0	1	0
ATP6V0C	0	0	1	0
ATP6V0D1	0	0	0	1
ATP6V0D2	0	0	1	0
ATP6V0E2	0	0	1	0
ATP6V1B1	0	0	1	0
ATP6V1B2	0	0	1	0
ATP6V1C1	0	0	0	1
ATP6V1C2	0	0	1	0
ATP6V1E2	0	0	1	1
ATP7A	0	0	1	0
ATP7B	0	0	1	0
ATP8A1	0	0	1	0
ATP8A2	0	0	1	0
ATP8B1	0	1	1	0
ATP8B2	0	0	1	0
ATP8B3	0	0	1	1
ATP9A	0	0	1	1
ATP9B	0	0	1	0
ATPAF1	0	0	1	0
ATR	0	0	1	0
ATRAID	0	0	1	0
ATRIP	0	1	1	0
ATRN	0	0	1	0
ATRNL1	0	0	1	0
ATRX	0	0	1	0
ATXN1	0	1	1	0
ATXN1L	0	0	1	0
ATXN2	0	1	1	0
ATXN2L	0	0	1	0
ATXN3	0	0	1	0
ATXN7	0	0	1	0
ATXN7L1	0	0	1	0
ATXN7L2	0	0	1	1
ATXN7L3	0	0	1	0
ATXN7L3B	0	0	1	0
AUH	0	1	1	0
AUP1	0	0	1	0
AURKA	0	0	0	1
AURKAIP1	0	0	1	0
AURKC	0	0	0	1
AUTS2	0	0	1	0
AVEN	0	0	0	1
AVIL	0	0	1	1
AVL9	0	0	1	0
AVP	0	0	1	0
AVPI1	0	0	1	1
AVPR1A	0	0	1	0
AVPR1B	0	0	1	0
AVPR2	0	0	1	0
AWAT1	0	0	1	0
AXIN1	0	0	1	0
AXIN2	0	0	1	0
AXL	0	0	1	0
AZGP1	0	0	1	0
AZI2	0	0	1	0
AZIN2	0	0	1	0
B3GALNT1	0	0	1	1
B3GALNT2	0	0	1	0
B3GALT1	0	0	1	0
B3GALT4	0	0	1	0
B3GALT5	0	0	0	1
B3GALT6	0	0	1	1
B3GAT1	0	0	1	0
B3GAT3	0	0	1	1
B3GNT2	0	0	0	1
B3GNT3	0	0	1	0
B3GNT5	0	0	1	0
B3GNT7	0	0	1	0
B3GNT8	0	0	1	0
B3GNT9	0	0	1	0
B3GNTL1	0	0	1	0
B4GALNT1	0	0	1	0
B4GALNT3	0	0	1	0
B4GALNT4	0	0	1	0
B4GALT1	0	0	1	0
B4GALT2	0	0	1	0
B4GALT3	0	0	1	1
B4GALT5	0	0	1	0
B4GALT6	0	1	1	0
B4GALT7	0	0	1	0
B4GAT1	0	0	1	0
B9D1	0	0	1	0
B9D2	0	0	1	0
BAALC	0	1	1	0
BAAT	0	0	1	0
BABAM1	0	0	1	1
BABAM2	0	0	1	0
BACE1	0	0	1	0
BACE2	0	0	1	0
BACH1	0	0	1	0
BACH2	0	0	1	0
BAD	0	0	1	1
BAG1	0	0	1	0
BAG2	0	0	1	1
BAG3	0	0	1	0
BAG4	0	0	1	0
BAG5	0	0	1	1
BAG6	0	0	1	0
BAHCC1	0	0	1	0
BAHD1	0	0	1	0
BAIAP2	0	1	1	1
BAIAP2L1	0	0	1	0
BAIAP2L2	0	1	0	0
BAIAP3	0	0	1	1
BAK1	0	0	1	0
BAMBI	0	0	1	1
BANF1	0	0	1	0
BANK1	0	0	1	1
BANP	0	0	1	0
BAP1	0	0	1	0
BARD1	0	0	1	0
BARHL1	0	0	1	0
BARX1	0	0	1	0
BARX2	0	0	1	1
BASP1	0	0	1	0
BATF	0	0	1	0
BATF2	0	0	1	1
BATF3	0	0	1	1
BAX	0	0	1	1
BAZ1A	1	0	0	0
BAZ1B	1	0	1	0
BAZ2A	0	0	1	0
BAZ2B	0	0	1	0
BBC3	0	0	1	1
BBIP1	0	0	1	1
BBS1	0	0	1	0
BBS10	0	0	0	1
BBS12	0	0	0	1
BBS5	0	0	1	0
BBS7	0	1	0	0
BBS9	0	0	1	0
BBX	0	0	1	0
BCAM	0	0	1	0
BCAN	0	1	1	0
BCAP29	0	0	0	1
BCAP31	0	0	1	0
BCAR1	0	0	1	0
BCAR3	0	1	1	1
BCAS2	0	0	0	1
BCAS3	0	0	1	0
BCAS4	0	1	1	1
BCAT2	0	0	1	1
BCCIP	0	0	1	0
BCDIN3D	0	0	0	1
BCKDHA	0	0	1	0
BCKDHB	0	1	0	0
BCKDK	0	0	1	0
BCL10	0	0	1	0
BCL11A	0	0	1	0
BCL11B	0	0	1	1
BCL2	0	0	1	1
BCL2L1	0	0	1	0
BCL2L11	0	1	0	1
BCL2L12	0	0	1	0
BCL2L15	0	0	0	1
BCL2L2	0	0	1	0
BCL2L2-PABPN1	0	0	1	0
BCL3	0	0	1	1
BCL6	0	0	1	1
BCL7A	0	0	1	1
BCL7B	0	0	1	0
BCL7C	0	1	1	1
BCL9	0	0	1	0
BCL9L	0	0	1	0
BCLAF1	0	0	0	1
BCLAF3	0	0	1	1
BCO2	0	0	1	1
BCOR	0	0	1	0
BCORL1	0	0	1	0
BCR	0	0	1	0
BCS1L	0	0	1	0
BDH1	0	0	1	0
BDKRB2	0	0	1	0
BDNF	0	1	1	0
BDP1	0	0	1	0
BEAN1	0	0	1	0
BEGAIN	0	0	1	0
BEND3	0	0	1	1
BEND4	0	0	1	0
BEND5	0	0	1	0
BEND6	0	0	1	0
BEND7	0	0	1	0
BEST1	0	0	1	1
BEST2	0	0	1	0
BEST3	0	0	1	0
BEST4	0	0	1	0
BET1	0	0	0	1
BEX1	0	0	1	0
BEX2	0	0	1	0
BEX4	0	0	1	0
BFAR	0	0	1	0
BFSP1	0	0	1	0
BGLAP	0	0	1	0
BGN	0	0	1	0
BHLHA15	0	0	1	1
BHLHA9	0	0	1	0
BHLHB9	0	0	1	0
BHLHE22	0	0	1	0
BHLHE23	0	0	1	0
BHLHE40	0	0	0	1
BHLHE41	0	0	1	0
BHMG1	0	0	1	0
BICC1	0	0	1	0
BICD2	0	0	1	0
BICDL1	0	0	1	1
BICDL2	0	0	1	1
BICRA	0	0	1	0
BICRAL	0	1	1	0
BID	0	0	1	0
BIN1	0	1	1	1
BIN2	0	0	1	0
BIN3	0	0	1	0
BIRC2	0	0	1	0
BIRC3	0	0	0	1
BIRC6	0	1	1	0
BIRC7	0	0	1	0
BIRC8	0	0	1	0
BLCAP	0	1	1	1
BLID	0	1	0	0
BLK	0	0	1	0
BLNK	0	0	0	1
BLOC1S1	0	0	1	0
BLOC1S3	0	0	1	0
BLOC1S4	0	0	1	1
BLOC1S6	0	0	1	0
BLVRB	0	0	0	1
BLZF1	0	0	0	1
BMF	0	0	1	0
BMP1	0	0	1	0
BMP10	0	0	1	0
BMP2	0	0	1	0
BMP3	0	0	1	0
BMP4	0	0	1	0
BMP6	0	0	1	1
BMP7	0	1	1	0
BMP8A	0	0	1	0
BMP8B	0	0	1	0
BMPER	0	0	1	0
BMPR1A	0	1	0	0
BMPR2	0	0	1	0
BMT2	0	0	1	0
BNC1	0	0	1	0
BNC2	0	0	1	0
BNIP1	0	0	0	1
BNIP2	0	0	1	1
BNIP3L	0	1	0	1
BNIPL	0	0	1	1
BOC	0	0	1	0
BOD1	0	0	1	0
BOD1L1	0	0	1	0
BOK	0	0	1	0
BOLA1	0	0	1	0
BOLA2-SMG1P6	0	0	1	0
BOLA3	0	1	0	0
BOLL	0	0	1	0
BOP1	0	0	1	0
BORA	0	1	0	1
BORCS5	0	0	1	0
BORCS6	0	0	1	0
BORCS7	0	0	0	1
BORCS8	0	0	1	1
BPGM	0	0	1	0
BPHL	0	0	1	0
BPI	0	0	1	0
BPIFB1	0	0	1	0
BPIFB3	0	0	1	0
BPIFB4	0	0	1	0
BPNT1	0	0	1	0
BPTF	0	0	1	0
BRAF	0	0	1	0
BRAP	1	0	1	0
BRAT1	0	0	1	1
BRCA1	0	1	0	1
BRCA2	0	0	0	1
BRCC3	0	0	0	1
BRD1	0	0	1	0
BRD2	0	1	1	0
BRD3	0	0	1	0
BRD3OS	0	0	1	0
BRD4	0	0	1	0
BRD7	0	0	1	0
BRD8	0	0	1	0
BRD9	0	0	1	0
BRF1	0	0	1	0
BRF2	0	0	1	0
BRI3	0	0	1	0
BRI3BP	0	0	1	0
BRICD5	0	0	1	0
BRINP3	0	0	0	1
BRIP1	0	0	1	0
BRMS1L	0	1	1	0
BRPF1	0	0	1	0
BRPF3	0	0	1	0
BRSK1	0	0	1	0
BRSK2	0	1	1	1
BRWD1	0	0	1	0
BSCL2	0	0	1	0
BSG	0	1	1	0
BSN	0	0	1	1
BSND	0	0	1	0
BSPRY	0	0	1	0
BST2	0	0	0	1
BTBD1	0	0	1	0
BTBD11	0	0	1	1
BTBD17	0	0	1	0
BTBD18	0	0	1	0
BTBD19	0	0	1	0
BTBD2	0	0	1	0
BTBD6	0	0	1	0
BTBD7	0	0	1	1
BTBD8	0	0	0	1
BTBD9	0	0	1	0
BTC	0	0	1	1
BTF3	0	0	1	0
BTF3L4	0	0	0	1
BTG1	0	0	1	0
BTG2	0	0	1	1
BTG3	0	0	0	1
BTK	0	0	1	0
BTN1A1	0	0	1	0
BTN2A1	0	0	1	0
BTN2A2	0	0	0	1
BTN3A1	0	0	0	1
BTNL10	0	0	1	0
BTNL2	0	0	1	0
BTNL3	0	0	1	0
BTNL8	0	0	1	0
BTNL9	0	0	1	0
BTRC	0	0	1	0
BUB1B-PAK6	0	0	1	0
BUB3	0	0	1	0
BUD23	0	0	1	0
BUD31	0	0	1	0
BZW2	0	0	1	0
C10orf105	0	0	1	1
C10orf143	0	0	1	0
C10orf25	0	0	0	1
C10orf53	0	0	1	0
C10orf55	0	0	1	0
C10orf67	0	0	1	0
C10orf71	0	0	1	0
C10orf82	0	0	1	0
C10orf88	0	0	1	0
C10orf95	0	1	1	0
C11orf16	0	0	1	0
C11orf21	0	0	1	0
C11orf24	0	0	1	0
C11orf45	0	0	1	0
C11orf49	0	1	1	0
C11orf52	0	0	1	0
C11orf58	0	0	1	1
C11orf68	0	0	0	1
C11orf80	0	0	1	1
C11orf87	0	0	1	0
C11orf91	0	0	1	0
C11orf94	0	0	1	0
C11orf95	0	0	1	1
C11orf96	0	0	1	0
C12orf10	0	0	1	0
C12orf4	0	0	0	1
C12orf43	0	0	1	1
C12orf45	0	0	1	0
C12orf50	0	0	1	0
C12orf57	0	1	0	0
C12orf73	0	0	1	0
C12orf75	0	0	1	0
C12orf76	0	0	1	0
C12orf80	0	0	1	0
C13orf46	0	1	1	0
C14orf119	0	0	1	0
C14orf132	0	0	1	0
C14orf178	0	0	1	0
C14orf180	0	0	1	0
C14orf93	0	0	1	0
C15orf32	0	0	1	0
C15orf38-AP3S2	0	0	1	0
C15orf39	0	0	1	1
C15orf40	0	0	1	0
C15orf48	0	1	1	0
C15orf56	0	0	0	1
C15orf59	0	0	1	0
C15orf61	0	0	0	1
C15orf62	0	0	1	0
C15orf65	0	0	0	1
C16orf45	0	0	1	0
C16orf46	0	0	1	0
C16orf54	0	0	1	0
C16orf58	0	0	1	0
C16orf70	0	0	1	0
C16orf71	0	0	1	1
C16orf72	0	1	1	1
C16orf86	0	0	1	0
C16orf87	0	0	1	0
C16orf89	0	0	1	0
C16orf90	0	0	1	0
C16orf91	0	0	1	0
C16orf96	0	0	1	0
C17orf107	0	0	1	1
C17orf113	0	0	1	0
C17orf49	0	0	1	1
C17orf51	0	0	1	0
C17orf53	0	0	1	0
C17orf64	0	0	1	0
C17orf67	0	0	1	0
C17orf75	0	0	1	0
C17orf80	0	0	1	1
C17orf82	0	0	1	0
C17orf97	0	0	1	1
C17orf99	0	0	1	0
C18orf21	0	0	1	0
C18orf25	0	0	1	0
C18orf32	0	0	1	0
C18orf65	0	0	1	0
C19orf12	0	0	1	0
C19orf25	0	0	1	0
C19orf33	0	0	1	1
C19orf38	0	0	1	0
C19orf47	0	0	1	0
C19orf53	0	0	1	1
C19orf57	0	0	1	1
C19orf66	0	0	1	0
C19orf67	0	0	1	0
C19orf70	0	0	1	1
C19orf73	0	0	1	0
C19orf81	0	0	0	1
C19orf84	0	0	1	0
C1GALT1	0	0	1	0
C1GALT1C1L	0	0	0	1
C1QA	0	0	1	0
C1QC	0	0	1	0
C1QL1	0	0	1	0
C1QL2	0	0	1	0
C1QL3	0	0	1	0
C1QL4	0	0	1	0
C1QTNF1	0	0	1	0
C1QTNF12	0	0	1	1
C1QTNF2	0	0	1	0
C1QTNF3	0	0	1	0
C1QTNF4	0	0	1	1
C1QTNF5	0	0	1	0
C1QTNF6	0	0	1	0
C1QTNF8	0	1	1	0
C1R	0	0	1	0
C1RL	0	1	1	1
C1S	0	0	0	1
C1orf112	0	0	1	0
C1orf115	0	0	1	0
C1orf116	0	0	1	0
C1orf122	0	0	1	0
C1orf127	0	0	1	0
C1orf131	0	0	0	1
C1orf141	0	1	0	0
C1orf159	0	0	1	0
C1orf167	0	0	1	0
C1orf174	0	0	1	0
C1orf194	0	0	1	0
C1orf198	0	0	1	0
C1orf21	0	0	1	0
C1orf210	0	0	1	0
C1orf216	0	0	1	1
C1orf226	0	0	1	1
C1orf229	0	0	1	0
C1orf35	0	0	1	0
C1orf50	0	0	1	0
C1orf52	0	0	1	1
C1orf54	0	0	1	0
C1orf56	0	0	1	0
C1orf61	0	0	1	1
C1orf68	0	0	1	0
C1orf74	0	0	1	1
C1orf94	0	0	1	0
C2	0	0	1	1
C20orf141	0	0	1	0
C20orf194	0	0	1	0
C20orf196	0	0	1	1
C20orf197	0	0	1	0
C20orf202	0	0	1	0
C20orf203	0	0	1	0
C20orf204	0	0	1	0
C20orf27	0	0	1	0
C21orf2	0	1	1	0
C21orf58	0	0	1	1
C21orf91	0	0	0	1
C22orf15	0	0	1	0
C22orf23	0	1	1	0
C22orf24	0	0	1	1
C22orf31	0	0	1	0
C22orf34	0	0	1	1
C22orf39	0	1	1	0
C22orf46	0	0	1	1
C2CD2	0	0	1	0
C2CD2L	0	0	1	0
C2CD3	0	0	1	0
C2CD4A	0	0	1	0
C2CD4B	0	0	1	0
C2CD4C	0	0	1	1
C2CD4D	0	0	1	0
C2CD6	0	0	1	0
C2orf16	0	0	1	0
C2orf27B	0	0	1	0
C2orf40	0	0	1	0
C2orf42	0	0	0	1
C2orf49	0	1	0	0
C2orf50	0	0	1	0
C2orf54	0	0	1	0
C2orf68	0	0	1	1
C2orf69	0	0	0	1
C2orf70	0	0	1	0
C2orf71	0	0	1	0
C2orf72	0	0	1	1
C2orf76	0	0	1	1
C2orf78	0	0	0	1
C2orf80	0	0	1	0
C2orf81	0	0	1	1
C2orf88	0	0	1	1
C2orf91	0	0	1	0
C2orf92	0	0	1	0
C3	0	0	1	0
C3orf18	0	0	1	0
C3orf20	0	0	1	1
C3orf22	0	0	1	0
C3orf33	0	0	1	0
C3orf35	0	0	1	1
C3orf38	0	0	1	0
C3orf58	0	0	1	0
C3orf62	0	0	1	1
C3orf67	0	0	1	1
C3orf70	0	0	1	0
C3orf80	0	0	1	1
C4A	0	0	1	0
C4B	0	0	1	1
C4BPB	0	0	1	0
C4orf36	0	0	1	1
C4orf47	0	0	1	0
C4orf48	0	0	0	1
C4orf50	0	0	1	0
C4orf54	0	0	1	0
C5	0	0	0	1
C5orf24	0	0	1	1
C5orf30	0	0	1	0
C5orf34	0	1	1	1
C5orf38	0	0	1	0
C5orf49	0	0	1	0
C5orf51	0	0	0	1
C5orf52	0	0	1	0
C5orf56	0	1	1	1
C5orf60	0	0	1	0
C5orf63	0	0	0	1
C5orf66	0	0	1	1
C6orf106	0	1	1	0
C6orf118	0	0	1	0
C6orf120	0	0	0	1
C6orf132	0	1	1	0
C6orf136	0	0	1	1
C6orf201	0	0	1	0
C6orf203	0	0	1	0
C6orf222	0	0	1	0
C6orf223	0	1	1	0
C6orf226	0	0	1	1
C6orf47	0	0	1	1
C6orf52	0	0	0	1
C6orf58	0	0	0	1
C6orf62	0	0	1	0
C6orf99	0	1	1	0
C7	0	0	1	0
C7orf25	0	0	0	1
C7orf31	0	0	1	0
C7orf33	0	0	1	0
C7orf43	0	0	1	1
C7orf50	0	0	1	0
C7orf55-LUC7L2	0	0	1	0
C7orf57	0	0	1	0
C7orf61	0	0	1	0
C7orf71	0	1	0	0
C8B	0	0	1	0
C8orf33	0	0	1	0
C8orf34	0	0	1	0
C8orf37	0	0	1	0
C8orf44-SGK3	0	0	1	0
C8orf46	0	0	1	0
C8orf58	0	0	1	0
C8orf82	0	0	1	1
C8orf88	0	0	1	0
C9orf129	0	0	1	0
C9orf131	0	0	1	0
C9orf139	0	0	1	0
C9orf147	0	0	0	1
C9orf153	0	0	0	1
C9orf16	0	0	1	1
C9orf163	0	0	1	0
C9orf170	0	0	1	0
C9orf24	0	0	1	1
C9orf3	0	0	1	0
C9orf40	0	0	1	0
C9orf43	0	0	1	1
C9orf47	0	0	1	0
C9orf50	0	0	1	0
C9orf62	0	0	1	0
C9orf66	0	0	1	0
C9orf72	0	1	0	1
C9orf78	0	1	1	0
C9orf84	0	0	1	1
CA1	0	0	1	1
CA10	0	0	1	0
CA11	0	0	1	1
CA12	0	0	1	0
CA13	0	0	1	1
CA2	0	0	0	1
CA3	0	0	0	1
CA4	0	1	0	0
CA5B	0	0	1	0
CA6	0	1	0	0
CA7	0	0	1	0
CA8	0	1	1	0
CA9	0	0	1	0
CAAP1	0	0	1	1
CAB39	0	0	1	0
CAB39L	0	0	1	0
CABIN1	0	0	1	0
CABLES1	0	0	1	1
CABLES2	0	0	1	0
CABP1	0	0	1	0
CABP4	0	0	1	0
CABP5	0	0	1	0
CABP7	0	0	1	0
CABYR	0	0	1	0
CACFD1	0	0	1	0
CACNA1A	0	0	1	0
CACNA1B	0	0	1	0
CACNA1C	0	0	1	0
CACNA1D	0	0	0	1
CACNA1E	0	0	1	0
CACNA1F	0	0	1	0
CACNA1G	0	0	1	1
CACNA1H	0	0	1	0
CACNA1I	0	0	1	1
CACNA1S	0	0	1	0
CACNA2D1	0	1	0	1
CACNA2D2	0	0	1	0
CACNA2D3	0	1	1	0
CACNA2D4	0	0	1	1
CACNB1	0	0	1	0
CACNB2	0	0	1	0
CACNB3	0	0	1	1
CACNB4	0	0	1	1
CACNG2	0	0	1	0
CACNG3	0	0	1	0
CACNG4	0	0	1	0
CACNG6	0	0	1	0
CACNG7	0	0	1	0
CACNG8	0	0	1	0
CACTIN	0	0	1	0
CACUL1	0	1	1	0
CACYBP	0	0	1	0
CAD	0	0	1	0
CADM1	0	0	1	0
CADM2	0	0	1	0
CADM3	0	0	1	0
CADM4	0	0	1	0
CADPS	0	0	1	0
CADPS2	0	0	1	0
CALB2	0	0	1	0
CALCA	0	0	1	0
CALCB	0	0	0	1
CALCOCO2	0	0	0	1
CALCR	0	0	1	1
CALCRL	0	0	0	1
CALD1	0	0	1	0
CALHM1	0	0	1	0
CALHM2	0	0	1	0
CALHM5	0	0	1	1
CALHM6	0	0	0	1
CALM1	0	0	1	1
CALM3	0	0	1	0
CALML4	0	0	1	0
CALML5	0	0	1	0
CALN1	0	0	1	0
CALR	0	0	0	1
CALY	0	0	1	0
CAMK1	0	0	1	0
CAMK1D	0	0	1	0
CAMK2A	0	0	1	0
CAMK2B	0	0	1	0
CAMK2D	0	1	1	0
CAMK2G	0	0	1	0
CAMK2N1	0	0	1	1
CAMK2N2	0	0	1	0
CAMK4	0	0	1	0
CAMKK1	0	0	1	1
CAMKK2	0	0	1	0
CAMKMT	0	0	1	0
CAMKV	0	0	1	0
CAMLG	0	0	1	1
CAMSAP1	0	0	1	0
CAMSAP2	1	0	1	0
CAMSAP3	0	0	1	0
CAMTA1	0	0	1	0
CAMTA2	0	0	1	0
CAND2	0	0	1	0
CANT1	0	0	1	0
CANX	0	0	1	0
CAP1	0	0	1	0
CAP2	0	0	1	0
CAPG	0	0	1	0
CAPN1	0	0	1	0
CAPN10	0	0	1	0
CAPN11	0	0	1	0
CAPN12	0	0	1	1
CAPN14	0	0	1	0
CAPN15	0	0	1	0
CAPN2	0	0	1	1
CAPN3	0	0	1	1
CAPN5	0	0	1	1
CAPN6	0	0	1	0
CAPN7	0	0	1	0
CAPN8	0	0	1	0
CAPNS1	0	0	1	0
CAPRIN2	0	1	1	1
CAPS	0	0	1	1
CAPS2	0	0	1	0
CAPZB	0	0	1	0
CARD10	0	0	1	1
CARD11	0	0	1	0
CARD14	0	0	1	0
CARD17	0	0	1	0
CARD19	0	0	1	1
CARD6	0	0	0	1
CARD9	0	0	1	1
CARF	0	0	1	0
CARHSP1	0	1	1	0
CARM1	0	0	1	0
CARMIL1	0	0	1	0
CARMIL2	0	0	1	0
CARMIL3	0	0	1	0
CARNMT1	0	0	1	0
CARNS1	0	0	1	0
CARS	0	0	1	0
CARS2	0	0	1	0
CASC1	0	0	0	1
CASC10	0	0	1	1
CASC3	0	0	1	0
CASC4	0	0	1	0
CASD1	0	0	1	0
CASK	0	0	1	0
CASKIN1	0	0	1	1
CASKIN2	0	0	1	0
CASP1	0	0	1	0
CASP10	0	0	1	1
CASP7	0	0	1	0
CASP8	0	0	0	1
CASP9	0	0	1	1
CASR	0	0	1	0
CASS4	0	0	1	0
CAST	0	0	1	0
CASTOR1	0	0	1	1
CASTOR2	0	0	1	0
CASTOR3	0	0	1	0
CASZ1	0	0	1	0
CAT	0	0	0	1
CATIP	0	0	1	0
CATSPER1	0	0	1	0
CATSPER2	0	0	1	0
CATSPER3	0	0	0	1
CATSPERB	0	0	0	1
CATSPERD	0	0	1	0
CATSPERE	0	0	1	1
CATSPERG	0	0	1	0
CATSPERZ	0	0	1	0
CAV1	0	0	1	1
CAV2	0	0	1	0
CAV3	0	0	1	0
CAVIN1	0	0	1	0
CAVIN2	0	0	0	1
CAVIN3	0	0	1	0
CBARP	0	0	1	0
CBFA2T2	0	0	1	0
CBFA2T3	0	0	1	0
CBFB	0	0	1	0
CBL	0	0	1	0
CBLB	0	0	1	0
CBLC	0	0	1	1
CBLN1	0	0	1	0
CBLN2	0	0	1	0
CBLN3	0	0	1	0
CBLN4	0	0	1	0
CBR3	0	0	1	0
CBS	0	0	1	0
CBSL	0	0	1	0
CBWD1	0	1	0	0
CBWD2	0	1	0	0
CBWD5	0	1	0	0
CBX1	0	0	1	0
CBX2	0	0	1	0
CBX4	0	0	1	1
CBX5	0	0	1	0
CBX6	0	0	1	0
CBX7	0	0	1	0
CBX8	0	0	1	0
CBY1	0	0	1	0
CC2D1A	0	0	1	0
CC2D1B	0	0	1	0
CC2D2A	0	0	1	0
CC2D2B	0	1	0	0
CCAR1	0	0	1	0
CCAR2	0	0	1	0
CCBE1	0	0	1	1
CCDC102A	0	0	1	1
CCDC102B	0	0	1	0
CCDC103	0	0	1	1
CCDC106	0	0	1	0
CCDC107	0	0	1	1
CCDC112	0	0	1	1
CCDC113	0	0	1	0
CCDC114	0	0	1	1
CCDC116	0	0	1	0
CCDC12	0	0	1	0
CCDC120	0	0	1	0
CCDC121	0	0	0	1
CCDC122	0	1	0	1
CCDC124	0	0	1	1
CCDC125	0	0	1	1
CCDC129	0	0	1	0
CCDC13	0	0	1	1
CCDC130	0	0	1	0
CCDC134	0	0	1	0
CCDC136	0	0	1	0
CCDC137	0	0	1	0
CCDC138	0	0	0	1
CCDC14	1	0	0	0
CCDC140	0	0	1	0
CCDC142	0	0	1	0
CCDC144A	0	0	1	0
CCDC144NL	0	1	1	0
CCDC149	0	0	1	0
CCDC15	0	0	1	0
CCDC151	0	0	1	0
CCDC153	0	0	1	0
CCDC154	0	0	1	1
CCDC155	0	0	1	0
CCDC157	0	1	1	1
CCDC160	0	0	1	0
CCDC163	0	0	1	0
CCDC166	0	0	1	0
CCDC167	0	0	1	1
CCDC169	0	0	1	0
CCDC169-SOHLH2	0	0	1	0
CCDC17	0	0	1	0
CCDC175	0	0	1	0
CCDC177	0	0	1	0
CCDC178	0	0	1	0
CCDC18	0	1	0	1
CCDC180	0	0	1	0
CCDC182	0	0	1	0
CCDC183	0	1	1	0
CCDC184	0	0	0	1
CCDC187	0	0	1	0
CCDC188	0	0	1	0
CCDC189	0	0	1	0
CCDC190	0	0	1	0
CCDC192	0	1	0	0
CCDC194	0	0	1	1
CCDC196	0	0	1	0
CCDC197	0	0	1	0
CCDC24	0	0	1	1
CCDC25	0	0	1	0
CCDC27	0	0	1	0
CCDC28A	0	0	1	0
CCDC28B	0	0	1	1
CCDC3	0	0	1	0
CCDC30	0	0	1	0
CCDC32	0	0	1	1
CCDC33	0	0	1	0
CCDC34	0	0	1	0
CCDC36	0	0	1	0
CCDC38	0	0	1	0
CCDC40	0	0	1	0
CCDC50	0	0	1	0
CCDC51	0	0	1	0
CCDC57	0	0	1	0
CCDC59	0	0	0	1
CCDC6	0	0	1	0
CCDC60	0	0	1	0
CCDC61	0	0	1	1
CCDC63	0	0	1	1
CCDC66	1	0	1	0
CCDC68	0	0	1	1
CCDC7	0	1	1	0
CCDC71	0	0	1	1
CCDC71L	0	0	1	1
CCDC74A	0	0	1	1
CCDC74B	0	0	1	0
CCDC78	0	0	1	0
CCDC8	0	0	1	0
CCDC81	0	0	0	1
CCDC83	0	0	1	0
CCDC84	0	0	0	1
CCDC85A	0	0	1	0
CCDC85B	0	0	1	1
CCDC85C	0	0	1	0
CCDC86	0	0	1	0
CCDC87	0	0	1	0
CCDC88A	0	0	0	1
CCDC88B	0	0	1	1
CCDC88C	0	0	1	0
CCDC89	0	0	1	0
CCDC9	1	0	1	1
CCDC90B	0	1	1	0
CCDC91	0	1	0	0
CCDC92	0	0	1	1
CCDC92B	0	0	1	0
CCDC93	0	0	1	0
CCDC96	0	0	1	0
CCDC97	0	0	1	1
CCER1	0	0	1	0
CCER2	0	0	1	0
CCHCR1	0	0	1	1
CCKBR	0	0	1	0
CCL16	0	0	1	0
CCL18	0	0	1	0
CCL20	0	0	0	1
CCL22	0	0	1	0
CCL25	0	0	1	0
CCL28	0	0	0	1
CCL3	0	0	1	0
CCL3L3	0	0	1	0
CCL4L2	0	1	1	0
CCL5	0	0	1	0
CCM2	0	0	1	0
CCM2L	0	0	1	0
CCNA1	0	0	1	0
CCNB1	0	0	0	1
CCNB2	0	0	0	1
CCND1	0	0	1	0
CCND3	0	0	1	0
CCNDBP1	0	0	1	0
CCNE2	0	0	1	0
CCNF	0	0	1	1
CCNG2	0	0	1	0
CCNI	0	0	1	0
CCNI2	0	0	1	0
CCNJ	0	0	1	1
CCNJL	0	0	1	1
CCNK	0	0	1	0
CCNO	0	0	1	0
CCNQ	0	0	1	0
CCNT2	0	0	1	0
CCNY	0	1	0	0
CCNYL1	0	0	1	1
CCNYL3	0	0	1	0
CCP110	0	0	1	0
CCPG1	0	0	1	1
CCR1	0	0	1	0
CCR2	0	0	1	0
CCR7	0	0	1	0
CCSAP	0	0	1	0
CCSER1	0	0	1	0
CCSER2	1	0	1	0
CCT8	0	1	0	0
CCT8L2	0	1	1	0
CCZ1	0	0	1	0
CCZ1B	0	0	1	0
CD101	0	0	1	0
CD151	0	0	1	0
CD164	0	1	0	0
CD164L2	0	0	1	1
CD177	0	0	1	0
CD180	0	0	1	0
CD19	0	0	1	0
CD1A	0	0	1	0
CD1D	0	0	1	0
CD200	0	0	1	0
CD22	0	0	1	0
CD226	0	0	1	1
CD24	0	0	1	0
CD244	0	0	1	0
CD247	0	0	1	1
CD248	0	0	1	0
CD276	0	0	1	0
CD28	0	0	1	0
CD2AP	0	1	1	0
CD2BP2	0	0	1	0
CD300A	0	0	1	0
CD300E	0	0	1	0
CD300LB	0	0	1	0
CD300LD	0	0	1	0
CD300LG	0	0	1	0
CD320	0	0	0	1
CD33	0	0	1	0
CD34	0	0	1	0
CD36	0	0	0	1
CD37	0	0	1	1
CD38	0	0	1	0
CD3EAP	0	0	1	0
CD4	0	0	1	0
CD40	0	0	0	1
CD44	0	1	1	0
CD47	0	0	1	0
CD58	0	0	1	0
CD59	0	0	1	1
CD6	0	1	1	0
CD63	0	1	1	0
CD68	0	1	1	1
CD70	0	0	1	0
CD72	0	0	1	1
CD74	0	0	1	0
CD79A	0	0	1	0
CD81	0	0	1	0
CD82	0	0	1	1
CD86	0	0	1	0
CD8A	0	0	1	1
CD8B	0	0	1	0
CD8B2	0	0	1	0
CD93	0	0	1	0
CD96	0	0	1	0
CD99	0	0	1	0
CD99L2	0	0	1	0
CDA	0	0	1	0
CDADC1	0	0	1	0
CDAN1	0	0	1	0
CDC14A	0	0	1	0
CDC14B	0	0	1	0
CDC16	0	0	1	0
CDC20	0	0	1	0
CDC20B	0	0	1	0
CDC25A	0	0	1	0
CDC25B	0	0	1	0
CDC25C	0	0	1	1
CDC27	0	0	0	1
CDC34	0	0	1	1
CDC37	0	0	1	0
CDC42	0	0	1	0
CDC42BPA	0	0	1	1
CDC42BPB	0	0	1	0
CDC42BPG	0	0	1	1
CDC42EP1	0	0	1	0
CDC42EP2	0	0	1	0
CDC42EP3	0	0	1	1
CDC42EP4	0	1	1	0
CDC42SE1	0	0	1	1
CDC42SE2	0	0	1	0
CDC45	0	0	1	0
CDC5L	0	0	1	0
CDC7	0	0	1	0
CDCA2	0	0	1	1
CDCA3	0	0	1	0
CDCA4	0	0	1	0
CDCA5	0	0	1	0
CDCA7	0	0	0	1
CDCA8	0	0	0	1
CDCP1	0	0	1	0
CDCP2	0	0	1	0
CDH1	0	0	1	1
[truncated: 12,068 more rows]
