# Supplementary material for: Integrated Whole-Transcriptome Profiling and Bioinformatics Analysis of the Polypharmacological Effects of Ganoderic Acid Me in Colorectal Cancer Treatment
Source: Front Oncol. 2022 Apr 27;12:833375. doi: 10.3389/fonc.2022.833375 (PMC9093067; doi:10.3389/fonc.2022.833375)
Supplement: Supplementary file 9 [file Table_6.xls]

mRNA	gene_id	lncRNA	CeRNA_Score(MuTATE)	Pvalue	Shared_miRNA_Nunber	Shared_miRNA	r	pvalue
NM_000201.2	ICAM1	ENST00000332965	0	0.013	2	hsa-miR-4665-5p;novel47_mature	0.917359153	0.009962066
NM_000201.2	ICAM1	ENST00000367073	0.0001	0.034	1	hsa-miR-4665-5p	0.903877744	0.013415172
NM_000201.2	ICAM1	ENST00000382215	0	0.0085	2	hsa-miR-4665-5p;novel612_mature	0.895294194	0.015870998
NM_000201.2	ICAM1	ENST00000415875	0.0011	0.0026	2	hsa-miR-4665-5p;novel612_mature	0.94095813	0.005126005
NM_000201.2	ICAM1	ENST00000464242	0	0.0085	2	hsa-miR-4665-5p;novel47_mature	0.866626172	0.025496602
NM_000201.2	ICAM1	ENST00000576873	0.0005	0.034	1	hsa-miR-643	0.935078078	0.006185466
NM_000201.2	ICAM1	ENST00000585911	0.0001	0.0026	2	novel47_mature;novel612_mature	0.967437316	0.001573229
NM_000201.2	ICAM1	ENST00000603037	0.0002	0.0032	3	hsa-miR-4665-5p;novel47_mature;novel612_mature	0.854158104	0.03035377
NM_000201.2	ICAM1	ENST00000603347	0.0003	0.034	1	hsa-miR-4665-5p	0.835808074	0.038225259
NM_000201.2	ICAM1	ENST00000606963	0.0009	0.034	1	hsa-miR-643	0.868896607	0.02465544
NM_000201.2	ICAM1	ENST00000607136	0.0002	0.034	1	hsa-miR-4665-5p	0.924599329	0.008313555
NM_000201.2	ICAM1	ENST00000607307	0.0001	0.034	1	hsa-miR-4665-5p	0.886497782	0.01859302
NM_000201.2	ICAM1	ENST00000608369	0.0001	0.034	1	hsa-miR-4665-5p	0.936305977	0.005956192
NM_000201.2	ICAM1	ENST00000609564	0	0.018	2	hsa-miR-4665-5p;novel47_mature	0.821187401	0.045102246
NM_000201.2	ICAM1	ENST00000612689	0.0001	0.036	2	novel47_mature;novel612_mature	0.848617055	0.032640588
NM_000201.2	ICAM1	ENST00000620414	0	0.0085	2	hsa-miR-4665-5p;novel47_mature	0.875632905	0.022238958
NM_000201.2	ICAM1	ENST00000644721	0.0001	0.044	2	novel47_mature;hsa-miR-643	0.934796462	0.006238645
NM_000201.2	ICAM1	NR_015434.1	0.0003	0.029	2	hsa-miR-4665-5p;novel612_mature	0.902009632	0.013932711
NM_000201.2	ICAM1	NR_024407.1	0.0003	0.023	2	hsa-miR-4665-5p;novel47_mature	0.827900186	0.041878863
NM_000201.2	ICAM1	NR_027295.2	0	0.034	1	hsa-miR-4665-5p	0.872292984	0.023422231
NM_000201.2	ICAM1	NR_027441.1	0	0.034	1	hsa-miR-4665-5p	0.829115295	0.041307322
NM_000201.2	ICAM1	NR_102326.1	0.0001	0.029	2	hsa-miR-4665-5p;novel47_mature	0.926212529	0.007966015
NM_000201.2	ICAM1	NR_103734.1	0.0001	0.044	2	novel612_mature;hsa-miR-643	0.848577974	0.032656995
NM_000201.2	ICAM1	NR_103771.1	0.0001	0.0032	3	hsa-miR-4665-5p;novel47_mature;novel612_mature	0.907788745	0.012362341
NM_000201.2	ICAM1	NR_110560.1	0	0.013	2	novel47_mature;novel612_mature	0.887741304	0.018195679
NM_000201.2	ICAM1	NR_110920.1	0.0001	0.0085	2	novel47_mature;novel612_mature	0.85135075	0.031502578
NM_000201.2	ICAM1	NR_148200.1	0.0019	0.023	2	hsa-miR-4665-5p;novel612_mature	0.861646479	0.027388384
NM_000201.2	ICAM1	NR_152613.1	0.0001	0.034	1	hsa-miR-4665-5p	0.818060906	0.046641492
NM_000201.2	ICAM1	NR_152826.1	0.0003	0.018	2	hsa-miR-4665-5p;novel612_mature	0.9164145	0.010187817
NM_000201.2	ICAM1	TCONS_00009182	0	0.034	1	hsa-miR-4665-5p	0.860712653	0.027750293
NM_000201.2	ICAM1	XR_001737621.1	0.0001	0.00083	3	hsa-miR-4665-5p;novel47_mature;novel612_mature	0.991545518	0.000106915
NM_000201.2	ICAM1	XR_001745446.1	0	0.034	1	hsa-miR-4665-5p	0.861413701	0.027478388
NM_000201.2	ICAM1	XR_001749110.2	0	0.023	2	hsa-miR-4665-5p;novel47_mature	0.851429472	0.031470089
NM_000201.2	ICAM1	XR_001753073.2	0.001	0.0024	3	hsa-miR-4665-5p;novel612_mature;hsa-miR-643	0.961214814	0.002227264
NM_000201.2	ICAM1	XR_002956699.1	0.0004	0.029	2	hsa-miR-4665-5p;novel47_mature	0.869160292	0.024558619
NM_000201.2	ICAM1	XR_002959658.1	0.0001	0.00083	3	hsa-miR-4665-5p;novel612_mature;hsa-miR-643	0.978068125	0.000716236
NM_000201.2	ICAM1	XR_923077.2	0.0001	0.018	2	hsa-miR-4665-5p;novel47_mature	0.850408869	0.031892521
NM_000201.2	ICAM1	XR_924264.2	0.0003	0.0003	3	hsa-miR-4665-5p;novel612_mature;hsa-miR-643	0.965059341	0.001809946
NM_000201.2	ICAM1	XR_930973.2	0.0005	0.036	2	hsa-miR-4665-5p;novel47_mature	0.905996847	0.012839555
NM_000201.2	ICAM1	XR_932506.2	0.0003	0.00052	3	novel47_mature;novel612_mature;hsa-miR-643	0.855656275	0.029748958
NM_000201.2	ICAM1	XR_933516.3	0	0.036	2	novel612_mature;hsa-miR-643	0.871244156	0.02379984
NM_000201.2	ICAM1	XR_939085.2	0.0003	0.0032	3	hsa-miR-4665-5p;novel47_mature;hsa-miR-643	0.918307853	0.00973782
NM_000201.2	ICAM1	XR_944031.2	0.0002	0.0052	3	novel47_mature;novel612_mature;hsa-miR-643	0.886227572	0.018679903
NM_000201.2	ICAM1	XR_947756.1	0.0001	0.023	2	hsa-miR-4665-5p;novel47_mature	0.871338282	0.023765834
NM_000346.3	SOX9	ENST00000354746	0.0015	0.021	4	hsa-miR-92a-1-5p;novel1056_mature;hsa-miR-32-3p;novel655_mature	0.836957241	0.037707334
NM_000346.3	SOX9	ENST00000422956	0.0025	0.00073	10	hsa-let-7a-3p;novel296_mature;hsa-miR-92a-1-5p;novel1056_mature;hsa-miR-32-3p;hsa-miR-100-3p;novel655_mature;hsa-miR-6724-5p;novel90_mature;hsa-miR-374b-3p	0.849357456	0.032330485
NM_000346.3	SOX9	ENST00000455995	0.0062	0.039	5	novel779_mature;novel296_mature;hsa-miR-548p;hsa-miR-92a-1-5p;novel90_mature	0.968856716	0.001439753
NM_000346.3	SOX9	ENST00000456120	0.0006	0.0039	5	hsa-miR-548p;novel1056_mature;novel655_mature;hsa-miR-100-3p;hsa-miR-374b-3p	0.92448093	0.008339347
NM_000346.3	SOX9	ENST00000478845	0.0008	0.014	3	hsa-miR-374b-3p;hsa-let-7a-3p;hsa-miR-32-3p	0.921728836	0.008949803
NM_000346.3	SOX9	ENST00000504792	0.0011	0.016	6	novel779_mature;novel296_mature;hsa-miR-548p;novel1056_mature;novel90_mature;hsa-miR-374b-3p	0.954839655	0.003013134
NM_000346.3	SOX9	ENST00000522859	0.0011	0.027	2	hsa-miR-548p;novel90_mature	0.860616706	0.027787606
NM_000346.3	SOX9	ENST00000529369	0.0039	0.014	3	novel779_mature;novel296_mature;hsa-miR-92a-1-5p	0.983951629	0.000384259
NM_000346.3	SOX9	ENST00000530045	0.0014	0.047	4	hsa-let-7a-3p;hsa-miR-548p;hsa-miR-92a-1-5p;hsa-miR-32-3p	0.971598606	0.001198504
NM_000346.3	SOX9	ENST00000543286	0.0004	0.0026	5	novel779_mature;hsa-miR-548p;hsa-miR-92a-1-5p;novel655_mature;novel90_mature	0.969953712	0.001340607
NM_000346.3	SOX9	ENST00000567058	0.0011	0.0098	4	hsa-miR-374b-3p;novel1056_mature;hsa-miR-32-3p;novel655_mature	0.932312691	0.006717301
NM_000346.3	SOX9	ENST00000573063	0.0048	0.00095	6	novel779_mature;hsa-miR-548p;novel1056_mature;hsa-miR-32-3p;novel90_mature;hsa-miR-374b-3p	0.93268202	0.006645033
NM_000346.3	SOX9	ENST00000583942	0.0018	0.014	3	hsa-miR-548p;novel1056_mature;hsa-miR-32-3p	0.985021934	0.000334834
NM_000346.3	SOX9	ENST00000586388	0.0023	0.014	3	novel296_mature;hsa-miR-548p;novel655_mature	0.93916496	0.005438781
NM_000346.3	SOX9	ENST00000592873	0.0049	0.0077	8	novel779_mature;novel296_mature;hsa-miR-548p;novel1056_mature;hsa-miR-32-3p;novel655_mature;novel90_mature;hsa-miR-374b-3p	0.893601048	0.016378848
NM_000346.3	SOX9	ENST00000592918	0.0004	0.015	4	hsa-miR-100-3p;hsa-miR-92a-1-5p;novel1056_mature;novel655_mature	0.965696547	0.001744907
NM_000346.3	SOX9	ENST00000607727	0.001	0.016	6	novel779_mature;hsa-let-7a-3p;hsa-miR-548p;novel1056_mature;hsa-miR-32-3p;hsa-miR-374b-3p	0.957170874	0.00271222
NM_000346.3	SOX9	ENST00000609111	0.0114	0.0011	8	hsa-let-7a-3p;hsa-miR-548p;novel1056_mature;hsa-miR-92a-1-5p;novel655_mature;hsa-miR-32-3p;hsa-miR-6724-5p;novel90_mature	0.995254781	3.37E-05
NM_000346.3	SOX9	ENST00000609170	0.0197	0.00036	6	novel779_mature;hsa-miR-548p;novel1056_mature;hsa-miR-92a-1-5p;novel655_mature;novel90_mature	0.944773258	0.004490769
NM_000346.3	SOX9	ENST00000610778	0.0031	0.015	5	hsa-let-7a-3p;hsa-miR-548p;hsa-miR-92a-1-5p;hsa-miR-32-3p;hsa-miR-100-3p	0.927149409	0.007767496
NM_000346.3	SOX9	ENST00000617415	0.0009	0.035	3	hsa-let-7a-3p;novel1056_mature;hsa-miR-32-3p	0.855342958	0.029874968
NM_000346.3	SOX9	ENST00000619449	0.003	0.0059	7	hsa-let-7a-3p;hsa-miR-548p;hsa-miR-32-3p;novel655_mature;hsa-miR-100-3p;novel90_mature;hsa-miR-374b-3p	0.943479006	0.004701653
NM_000346.3	SOX9	ENST00000622201	0.0016	2.10E-05	7	novel779_mature;hsa-let-7a-3p;novel296_mature;hsa-miR-548p;novel1056_mature;hsa-miR-100-3p;hsa-miR-374b-3p	0.890823993	0.017228444
NM_000346.3	SOX9	ENST00000622261	0.0017	0.002	4	novel779_mature;novel1056_mature;novel90_mature;hsa-miR-100-3p	0.985861806	0.00029842
NM_000346.3	SOX9	ENST00000623199	0.0022	0.004	8	hsa-let-7a-3p;hsa-miR-548p;novel1056_mature;hsa-miR-92a-1-5p;hsa-miR-100-3p;novel655_mature;hsa-miR-32-3p;hsa-miR-374b-3p	0.925487076	0.008121409
NM_000346.3	SOX9	ENST00000623483	0.0009	0.02	6	novel1056_mature;hsa-miR-32-3p;novel655_mature;hsa-miR-100-3p;hsa-miR-6724-5p;hsa-miR-374b-3p	0.858780872	0.028506108
NM_000346.3	SOX9	ENST00000642112	0.0026	0.0082	5	novel779_mature;novel296_mature;hsa-miR-548p;novel655_mature;hsa-miR-100-3p	0.937703482	0.005700402
NM_000346.3	SOX9	ENST00000649354	0.0011	0.011	5	novel296_mature;hsa-miR-548p;hsa-miR-32-3p;novel655_mature;novel90_mature	0.970634077	0.001280874
NM_000346.3	SOX9	ENST00000650606	0.0003	0.0075	3	hsa-miR-6724-5p;hsa-miR-548p;hsa-miR-92a-1-5p	0.875629748	0.022240062
NM_000346.3	SOX9	ENST00000650869	0.0002	0.035	3	hsa-miR-374b-3p;hsa-miR-548p;hsa-miR-100-3p	0.90180937	0.013988752
NM_000346.3	SOX9	ENST00000652060	0.0013	0.014	3	hsa-miR-6724-5p;hsa-let-7a-3p;hsa-miR-32-3p	0.949251263	0.003797801
NM_000346.3	SOX9	NR_015415.1	0.0002	0.027	2	novel779_mature;hsa-miR-92a-1-5p	0.966402585	0.001674217
NM_000346.3	SOX9	NR_027055.1	0.0011	0.049	3	hsa-miR-6724-5p;hsa-miR-32-3p;novel655_mature	0.916087406	0.010266557
NM_000346.3	SOX9	NR_027244.1	0.0003	0.014	3	hsa-miR-6724-5p;hsa-miR-32-3p;hsa-miR-100-3p	0.887384625	0.018309227
NM_000346.3	SOX9	NR_028393.1	0.0015	0.035	3	hsa-let-7a-3p;hsa-miR-548p;hsa-miR-100-3p	0.812396814	0.04949109
NM_000346.3	SOX9	NR_036473.1	0.0015	0.003	6	novel779_mature;hsa-let-7a-3p;novel296_mature;hsa-miR-548p;hsa-miR-92a-1-5p;novel655_mature	0.977279621	0.000768459
NM_000346.3	SOX9	NR_037661.1	0.0027	0.0058	5	novel296_mature;hsa-miR-548p;novel655_mature;hsa-miR-6724-5p;novel90_mature	0.946459864	0.004223082
NM_000346.3	SOX9	NR_046325.1	0.001	0.049	3	hsa-miR-6724-5p;hsa-miR-92a-1-5p;novel655_mature	0.920812149	0.009157791
NM_000346.3	SOX9	NR_046702.1	0.0003	0.014	3	hsa-miR-6724-5p;hsa-let-7a-3p;novel296_mature	0.818278054	0.046533809
NM_000346.3	SOX9	NR_049794.1	0.0027	0.0025	8	hsa-let-7a-3p;hsa-miR-548p;novel1056_mature;hsa-miR-92a-1-5p;novel655_mature;hsa-miR-32-3p;novel90_mature;hsa-miR-374b-3p	0.897476111	0.0152279
NM_000346.3	SOX9	NR_109783.1	0.0026	0.00048	7	novel779_mature;hsa-miR-548p;novel1056_mature;hsa-miR-92a-1-5p;hsa-miR-6724-5p;novel90_mature;hsa-miR-374b-3p	0.995975234	2.43E-05
NM_000346.3	SOX9	NR_110003.1	0.0033	0.0021	6	hsa-miR-548p;novel1056_mature;hsa-miR-92a-1-5p;novel655_mature;hsa-miR-100-3p;hsa-miR-374b-3p	0.964662273	0.001851068
NM_000346.3	SOX9	NR_120682.1	0.0022	0.0098	4	hsa-miR-374b-3p;novel296_mature;hsa-miR-92a-1-5p;novel655_mature	0.984789318	0.000345288
NM_000346.3	SOX9	NR_121580.1	0.0042	0.0095	8	hsa-let-7a-3p;novel296_mature;hsa-miR-548p;novel1056_mature;hsa-miR-32-3p;hsa-miR-100-3p;novel655_mature;hsa-miR-374b-3p	0.886289685	0.018659914
NM_000346.3	SOX9	NR_130914.1	0.0013	0.0099	6	novel779_mature;novel296_mature;hsa-miR-92a-1-5p;hsa-miR-100-3p;novel90_mature;hsa-miR-374b-3p	0.884857726	0.019123352
NM_000346.3	SOX9	NR_131012.1	0.0063	0.0019	11	novel779_mature;hsa-let-7a-3p;hsa-miR-548p;novel1056_mature;hsa-miR-92a-1-5p;hsa-miR-100-3p;novel655_mature;hsa-miR-6724-5p;hsa-miR-32-3p;novel90_mature;hsa-miR-374b-3p	0.978550707	0.000685174
NM_000346.3	SOX9	NR_135038.1	0.0006	0.0097	2	hsa-miR-6724-5p;hsa-miR-100-3p	0.932775816	0.00662674
NM_000346.3	SOX9	NR_135179.1	0.0007	0.021	4	novel779_mature;hsa-miR-92a-1-5p;novel90_mature;hsa-miR-6724-5p	0.916893934	0.010072936
NM_000346.3	SOX9	NR_144568.1	0.001	0.037	4	novel655_mature;novel296_mature;novel90_mature;hsa-miR-100-3p	0.818075952	0.046634027
NM_000346.3	SOX9	NR_152822.1	0.0014	0.02	6	novel779_mature;hsa-let-7a-3p;novel296_mature;hsa-miR-548p;hsa-miR-92a-1-5p;hsa-miR-100-3p	0.9726026	0.001115644
NM_000346.3	SOX9	TCONS_00000132	0.0023	0.042	7	novel779_mature;hsa-miR-548p;novel1056_mature;hsa-miR-92a-1-5p;hsa-miR-100-3p;novel655_mature;hsa-miR-32-3p	0.921556347	0.008988762
NM_000346.3	SOX9	TCONS_00000687	0.0005	0.032	5	hsa-miR-548p;novel1056_mature;hsa-miR-32-3p;hsa-miR-92a-1-5p;hsa-miR-6724-5p	0.840952475	0.035932531
NM_000346.3	SOX9	TCONS_00001796	0.0012	0.0057	6	hsa-miR-548p;novel1056_mature;hsa-miR-32-3p;hsa-miR-92a-1-5p;novel90_mature;hsa-miR-374b-3p	0.973406708	0.001051401
NM_000346.3	SOX9	TCONS_00002096	0.0013	0.02	6	hsa-let-7a-3p;hsa-miR-548p;novel1056_mature;novel655_mature;hsa-miR-100-3p;hsa-miR-6724-5p	0.923811541	0.008485897
NM_000346.3	SOX9	TCONS_00002099	0.0029	0.005	8	novel779_mature;hsa-miR-548p;novel1056_mature;hsa-miR-92a-1-5p;hsa-miR-100-3p;novel655_mature;hsa-miR-6724-5p;hsa-miR-32-3p	0.908326401	0.012220858
NM_000346.3	SOX9	TCONS_00002209	0.0096	0.00089	4	novel779_mature;hsa-miR-548p;hsa-miR-92a-1-5p;novel655_mature	0.913176194	0.010980305
NM_000346.3	SOX9	TCONS_00004706	0.0003	0.0032	3	hsa-miR-6724-5p;hsa-let-7a-3p;hsa-miR-548p	0.880924651	0.020424227
NM_000346.3	SOX9	TCONS_00005691	0.0029	0.03	6	novel779_mature;hsa-let-7a-3p;hsa-miR-92a-1-5p;novel1056_mature;hsa-miR-100-3p;novel655_mature	0.886454165	0.018607031
NM_000346.3	SOX9	TCONS_00005741	0.0049	0.00071	7	novel296_mature;hsa-miR-548p;novel1056_mature;hsa-miR-92a-1-5p;hsa-miR-100-3p;hsa-miR-6724-5p;novel90_mature	0.951325991	0.003496081
NM_000346.3	SOX9	TCONS_00005813	0.0027	0.0021	6	hsa-let-7a-3p;hsa-miR-548p;hsa-miR-92a-1-5p;hsa-miR-32-3p;novel655_mature;hsa-miR-6724-5p	0.957513396	0.002669321
NM_000346.3	SOX9	TCONS_00006601	0.0068	4.50E-06	7	novel779_mature;hsa-miR-548p;novel1056_mature;hsa-miR-92a-1-5p;novel655_mature;novel90_mature;hsa-miR-374b-3p	0.987410236	0.000236755
NM_000346.3	SOX9	TCONS_00006839	0.0013	0.025	6	hsa-let-7a-3p;novel296_mature;hsa-miR-548p;novel1056_mature;hsa-miR-92a-1-5p;hsa-miR-100-3p	0.988492285	0.000197879
NM_000346.3	SOX9	TCONS_00006864	0.0144	0.0011	8	novel779_mature;hsa-let-7a-3p;novel296_mature;hsa-miR-548p;novel1056_mature;hsa-miR-32-3p;hsa-miR-100-3p;hsa-miR-374b-3p	0.957481699	0.002673276
NM_000346.3	SOX9	TCONS_00007675	0.0013	0.047	4	hsa-miR-548p;novel1056_mature;hsa-miR-32-3p;hsa-miR-100-3p	0.862421933	0.027089567
NM_000346.3	SOX9	TCONS_00008058	0.0098	0.0098	10	hsa-let-7a-3p;novel296_mature;hsa-miR-548p;novel1056_mature;hsa-miR-92a-1-5p;hsa-miR-100-3p;novel655_mature;hsa-miR-32-3p;novel90_mature;hsa-miR-374b-3p	0.891856634	0.016910114
NM_000346.3	SOX9	TCONS_00008997	0.1187	0.003	9	hsa-let-7a-3p;hsa-miR-548p;novel1056_mature;hsa-miR-92a-1-5p;hsa-miR-100-3p;novel655_mature;hsa-miR-6724-5p;hsa-miR-32-3p;novel90_mature	0.833094519	0.03946138
NM_000346.3	SOX9	TCONS_00008998	0.0016	0.016	6	hsa-miR-548p;novel1056_mature;hsa-miR-32-3p;hsa-miR-92a-1-5p;hsa-miR-100-3p;hsa-miR-374b-3p	0.84408632	0.034568555
NM_000346.3	SOX9	TCONS_00009665	0.007	0.0094	7	hsa-let-7a-3p;novel296_mature;hsa-miR-548p;novel1056_mature;hsa-miR-92a-1-5p;novel655_mature;novel90_mature	0.817220853	0.047059162
NM_000346.3	SOX9	TCONS_00009948	0.0006	0.047	4	hsa-miR-6724-5p;hsa-let-7a-3p;hsa-miR-548p;hsa-miR-32-3p	0.954428061	0.00306788
NM_000346.3	SOX9	TCONS_00010320	0.0017	0.02	6	novel296_mature;hsa-miR-92a-1-5p;novel1056_mature;hsa-miR-32-3p;novel655_mature;hsa-miR-100-3p	0.814900878	0.048221624
NM_000346.3	SOX9	TCONS_00010490	0.001	0.023	3	novel296_mature;novel1056_mature;hsa-miR-100-3p	0.853081932	0.030791771
NM_000346.3	SOX9	TCONS_00011675	0.004	0.043	8	novel296_mature;hsa-miR-92a-1-5p;novel1056_mature;hsa-miR-32-3p;novel655_mature;hsa-miR-100-3p;hsa-miR-6724-5p;novel90_mature	0.928692468	0.007445855
NM_000346.3	SOX9	TCONS_00011730	0.007	0.0082	5	hsa-let-7a-3p;novel296_mature;hsa-miR-548p;hsa-miR-32-3p;hsa-miR-100-3p	0.965474235	0.001767465
NM_000346.3	SOX9	TCONS_00013160	0.0647	0.001	7	hsa-let-7a-3p;novel296_mature;hsa-miR-548p;hsa-miR-32-3p;novel655_mature;hsa-miR-6724-5p;hsa-miR-374b-3p	0.96086446	0.002267416
NM_000346.3	SOX9	TCONS_00013308	0.0059	0.015	5	novel296_mature;hsa-miR-92a-1-5p;novel1056_mature;hsa-miR-32-3p;novel655_mature	0.931977967	0.006783127
NM_000346.3	SOX9	TCONS_00015090	0.0009	0.0016	5	novel296_mature;hsa-let-7a-3p;hsa-miR-92a-1-5p;novel655_mature;hsa-miR-6724-5p	0.914778582	0.010584567
NM_000346.3	SOX9	TCONS_00015532	0.0027	0.00036	6	hsa-let-7a-3p;hsa-miR-548p;novel1056_mature;novel655_mature;hsa-miR-100-3p;novel90_mature	0.962473804	0.002085901
NM_000346.3	SOX9	TCONS_00015672	0.0066	0.0006	6	novel779_mature;hsa-miR-548p;hsa-miR-92a-1-5p;novel655_mature;hsa-miR-6724-5p;novel90_mature	0.976513409	0.000820952
NM_000346.3	SOX9	TCONS_00016107	0.0005	0.025	5	novel779_mature;hsa-let-7a-3p;novel296_mature;novel1056_mature;novel655_mature	0.959862622	0.002384183
NM_000346.3	SOX9	TCONS_00016173	0.0006	0.023	3	novel296_mature;hsa-miR-548p;novel90_mature	0.823314308	0.044068878
NM_000346.3	SOX9	TCONS_00017057	0.0034	0.0095	8	novel779_mature;novel296_mature;hsa-miR-548p;novel1056_mature;hsa-miR-92a-1-5p;hsa-miR-100-3p;novel655_mature;novel90_mature	0.9329016	0.006602248
NM_000346.3	SOX9	TCONS_00017058	0.0007	0.0063	4	novel779_mature;hsa-miR-92a-1-5p;novel1056_mature;novel90_mature	0.956764244	0.002763585
NM_000346.3	SOX9	TCONS_00017227	0.0012	0.0082	5	novel296_mature;novel1056_mature;novel655_mature;hsa-miR-100-3p;novel90_mature	0.853605625	0.030578258
NM_000346.3	SOX9	TCONS_00018076	0.0075	0.0015	9	novel779_mature;hsa-let-7a-3p;novel296_mature;hsa-miR-548p;novel1056_mature;hsa-miR-92a-1-5p;novel655_mature;hsa-miR-32-3p;novel90_mature	0.894873942	0.015996332
NM_000346.3	SOX9	TCONS_00020479	0.0002	0.047	4	novel296_mature;hsa-miR-548p;hsa-miR-92a-1-5p;hsa-miR-100-3p	0.913933261	0.010792456
NM_000346.3	SOX9	TCONS_00021173	0.0016	0.02	6	novel296_mature;hsa-miR-92a-1-5p;novel1056_mature;hsa-miR-32-3p;novel655_mature;hsa-miR-374b-3p	0.861140978	0.027584014
NM_000346.3	SOX9	TCONS_00021904	0.0018	0.0094	7	novel779_mature;hsa-let-7a-3p;hsa-miR-548p;novel1056_mature;hsa-miR-92a-1-5p;novel655_mature;hsa-miR-32-3p	0.972948264	0.001087796
NM_000346.3	SOX9	TCONS_00023032	0.0052	0.004	8	hsa-let-7a-3p;novel296_mature;hsa-miR-548p;novel1056_mature;hsa-miR-92a-1-5p;novel655_mature;hsa-miR-32-3p;novel90_mature	0.958851094	0.002505011
NM_000346.3	SOX9	TCONS_00023044	0.006	0.00058	10	novel779_mature;hsa-let-7a-3p;novel296_mature;hsa-miR-548p;novel1056_mature;hsa-miR-92a-1-5p;hsa-miR-100-3p;novel655_mature;hsa-miR-32-3p;novel90_mature	0.959024559	0.002484082
NM_000346.3	SOX9	TCONS_00025295	0.0014	0.018	7	hsa-miR-548p;novel1056_mature;hsa-miR-92a-1-5p;novel655_mature;hsa-miR-100-3p;novel90_mature;hsa-miR-374b-3p	0.897843259	0.015120946
NM_000346.3	SOX9	TCONS_00026186	0.0014	0.02	5	hsa-let-7a-3p;hsa-miR-548p;novel1056_mature;hsa-miR-92a-1-5p;hsa-miR-100-3p	0.925637501	0.008089068
NM_000346.3	SOX9	TCONS_00026739	0.0017	0.0046	7	novel779_mature;hsa-let-7a-3p;hsa-miR-548p;novel1056_mature;hsa-miR-32-3p;novel655_mature;hsa-miR-6724-5p	0.967876541	0.001531301
NM_000346.3	SOX9	TCONS_00029115	0.0013	0.021	4	hsa-miR-6724-5p;novel90_mature;hsa-miR-32-3p;novel655_mature	0.917957446	0.009820358
NM_000346.3	SOX9	TCONS_00029894	0.0087	0.042	7	hsa-let-7a-3p;hsa-miR-548p;novel1056_mature;hsa-miR-92a-1-5p;hsa-miR-100-3p;novel655_mature;hsa-miR-32-3p	0.90808133	0.012285251
NM_000346.3	SOX9	TCONS_00029896	0.0021	0.004	8	novel779_mature;novel296_mature;hsa-miR-548p;novel1056_mature;hsa-miR-92a-1-5p;novel655_mature;hsa-miR-32-3p;hsa-miR-6724-5p	0.814326019	0.048511702
NM_000346.3	SOX9	TCONS_00031568	0.0026	0.036	6	hsa-let-7a-3p;novel296_mature;hsa-miR-548p;novel1056_mature;hsa-miR-100-3p;novel90_mature	0.956940928	0.002741208
NM_000346.3	SOX9	TCONS_00032049	0.0016	0.0082	5	hsa-let-7a-3p;hsa-miR-548p;novel1056_mature;hsa-miR-32-3p;hsa-miR-92a-1-5p	0.958970194	0.002490632
NM_000346.3	SOX9	TCONS_00032257	0.0001	0.028	4	novel779_mature;hsa-miR-374b-3p;hsa-miR-6724-5p;novel655_mature	0.995884004	2.54E-05
NM_000346.3	SOX9	TCONS_00032258	0.0013	0.028	4	hsa-miR-548p;novel1056_mature;hsa-miR-32-3p;hsa-miR-100-3p	0.892030954	0.016856658
NM_000346.3	SOX9	TCONS_00033135	0.0045	0.012	7	novel779_mature;hsa-let-7a-3p;novel296_mature;hsa-miR-548p;novel1056_mature;hsa-miR-92a-1-5p;hsa-miR-32-3p	0.863388619	0.026719238
NM_000346.3	SOX9	TCONS_00033584	0.0034	0.025	6	novel779_mature;hsa-miR-548p;novel1056_mature;hsa-miR-92a-1-5p;hsa-miR-100-3p;hsa-miR-32-3p	0.9269144	0.007817064
NM_000346.3	SOX9	TCONS_00034013	0.0043	0.015	4	novel779_mature;hsa-let-7a-3p;hsa-miR-32-3p;hsa-miR-100-3p	0.984585665	0.000354571
NM_000346.3	SOX9	TCONS_00034075	0.0196	0.0009	9	novel779_mature;hsa-miR-548p;novel1056_mature;hsa-miR-32-3p;novel655_mature;hsa-miR-100-3p;hsa-miR-6724-5p;novel90_mature;hsa-miR-374b-3p	0.9791893	0.000645121
NM_000346.3	SOX9	TCONS_00036085	0.0034	5.20E-05	9	novel779_mature;hsa-let-7a-3p;novel296_mature;hsa-miR-548p;novel1056_mature;hsa-miR-92a-1-5p;novel655_mature;hsa-miR-32-3p;novel90_mature	0.907337071	0.012481806
NM_000346.3	SOX9	TCONS_00036180	0.0004	0.0097	2	novel296_mature;hsa-miR-100-3p	0.967129947	0.001602903
NM_000346.3	SOX9	XR_001739138.2	0.0018	0.049	7	hsa-let-7a-3p;hsa-miR-548p;novel1056_mature;hsa-miR-32-3p;novel655_mature;hsa-miR-100-3p;novel90_mature	0.901222772	0.014153529
NM_000346.3	SOX9	XR_001740433.2	0.0033	0.049	7	hsa-let-7a-3p;novel296_mature;hsa-miR-548p;hsa-miR-92a-1-5p;hsa-miR-32-3p;hsa-miR-100-3p;novel90_mature	0.848261428	0.032790032
NM_000346.3	SOX9	XR_001742906.1	0.0097	0.0069	10	novel296_mature;hsa-miR-548p;novel1056_mature;hsa-miR-92a-1-5p;hsa-miR-100-3p;novel655_mature;hsa-miR-6724-5p;hsa-miR-32-3p;novel90_mature;hsa-miR-374b-3p	0.87039283	0.024108456
NM_000346.3	SOX9	XR_001744223.1	0.0021	8.90E-05	5	hsa-miR-548p;hsa-miR-92a-1-5p;hsa-miR-32-3p;hsa-miR-100-3p;hsa-miR-374b-3p	0.86704466	0.02534055
NM_000346.3	SOX9	XR_001744227.1	0.0052	0.012	9	novel779_mature;hsa-let-7a-3p;hsa-miR-548p;novel1056_mature;hsa-miR-92a-1-5p;hsa-miR-100-3p;novel655_mature;hsa-miR-32-3p;hsa-miR-374b-3p	0.977782227	0.00073496
NM_000346.3	SOX9	XR_001744471.1	0.0083	0.017	8	novel779_mature;hsa-let-7a-3p;novel296_mature;hsa-miR-548p;hsa-miR-32-3p;hsa-miR-100-3p;novel655_mature;hsa-miR-374b-3p	0.949458224	0.003767153
NM_000346.3	SOX9	XR_001746601.1	0.0029	0.0032	8	novel779_mature;hsa-let-7a-3p;novel296_mature;novel1056_mature;hsa-miR-32-3p;hsa-miR-100-3p;novel655_mature;novel90_mature	0.988305271	0.00020435
NM_000346.3	SOX9	XR_001748206.1	0.0009	0.048	5	hsa-let-7a-3p;novel296_mature;hsa-miR-548p;novel655_mature;novel90_mature	0.943639446	0.004675253
NM_000346.3	SOX9	XR_001749012.1	0.0007	0.0099	6	hsa-let-7a-3p;hsa-miR-548p;novel1056_mature;novel655_mature;hsa-miR-100-3p;hsa-miR-6724-5p	0.964290299	0.001890006
NM_000346.3	SOX9	XR_001751630.2	0.0075	0.002	7	hsa-let-7a-3p;novel296_mature;hsa-miR-548p;hsa-miR-92a-1-5p;hsa-miR-32-3p;hsa-miR-100-3p;novel655_mature	0.838953473	0.036815526
NM_000346.3	SOX9	XR_001751721.1	0.003	0.0075	7	novel779_mature;hsa-miR-92a-1-5p;novel1056_mature;novel655_mature;hsa-miR-6724-5p;novel90_mature;hsa-miR-374b-3p	0.987959052	0.000216604
NM_000346.3	SOX9	XR_001751795.1	0.0001	0.035	3	hsa-miR-548p;novel1056_mature;novel655_mature	0.893152543	0.016514663
NM_000346.3	SOX9	XR_001755430.1	0.0041	0.021	4	hsa-miR-6724-5p;novel296_mature;hsa-miR-92a-1-5p;novel655_mature	0.872802792	0.023239724
NM_000346.3	SOX9	XR_001755803.2	0.0107	0.0023	11	hsa-let-7a-3p;novel296_mature;hsa-miR-548p;novel1056_mature;hsa-miR-92a-1-5p;hsa-miR-100-3p;novel655_mature;hsa-miR-6724-5p;hsa-miR-32-3p;novel90_mature;hsa-miR-374b-3p	0.914878614	0.010560096
NM_000346.3	SOX9	XR_002956362.1	0.0084	0.012	9	novel779_mature;hsa-let-7a-3p;novel296_mature;hsa-miR-548p;hsa-miR-92a-1-5p;hsa-miR-32-3p;hsa-miR-100-3p;novel90_mature;hsa-miR-374b-3p	0.97960752	0.00061954
NM_000346.3	SOX9	XR_002956542.1	0.001	0.02	6	hsa-let-7a-3p;hsa-miR-548p;novel1056_mature;novel655_mature;hsa-miR-100-3p;novel90_mature	0.891854315	0.016910825
NM_000346.3	SOX9	XR_002956874.1	0.003	0.0042	6	novel296_mature;hsa-miR-92a-1-5p;novel1056_mature;hsa-miR-6724-5p;novel90_mature;hsa-miR-374b-3p	0.838074184	0.03720711
NM_000346.3	SOX9	XR_002959431.1	0.0002	0.037	4	novel779_mature;novel296_mature;hsa-miR-32-3p;hsa-miR-100-3p	0.815841127	0.047748908
NM_000346.3	SOX9	XR_244419.4	0.0004	0.035	3	hsa-miR-6724-5p;novel90_mature;hsa-miR-100-3p	0.982641224	0.000449375
NM_000346.3	SOX9	XR_244519.1	0.0016	0.014	3	hsa-miR-6724-5p;hsa-let-7a-3p;hsa-miR-548p	0.904643557	0.013205746
NM_000346.3	SOX9	XR_925056.2	0.0102	0.013	6	novel779_mature;hsa-let-7a-3p;novel296_mature;hsa-miR-92a-1-5p;novel1056_mature;novel90_mature	0.867438117	0.025194247
NM_000346.3	SOX9	XR_928448.3	0.001	0.023	3	novel779_mature;hsa-miR-374b-3p;hsa-miR-548p	0.880926864	0.020423484
NM_000346.3	SOX9	XR_929381.2	0.0036	0.048	5	hsa-let-7a-3p;novel296_mature;hsa-miR-548p;novel1056_mature;hsa-miR-32-3p	0.831525733	0.040184417
NM_000346.3	SOX9	XR_929656.3	0.01	0.0021	6	novel779_mature;hsa-miR-548p;hsa-miR-92a-1-5p;hsa-miR-32-3p;novel655_mature;novel90_mature	0.882625546	0.019856624
NM_000346.3	SOX9	XR_932423.2	0.0079	0.0025	8	novel779_mature;novel296_mature;hsa-miR-548p;novel1056_mature;hsa-miR-92a-1-5p;novel655_mature;hsa-miR-32-3p;novel90_mature	0.986692743	0.000264446
NM_000346.3	SOX9	XR_937789.2	0.0004	0.0063	4	hsa-miR-6724-5p;hsa-miR-548p;hsa-miR-92a-1-5p;novel655_mature	0.891417894	0.017045015
NM_000346.3	SOX9	XR_938283.2	0.0006	0.037	4	novel779_mature;novel90_mature;novel1056_mature;hsa-miR-6724-5p	0.948738443	0.00387427
NM_000346.3	SOX9	XR_940058.2	0.0325	0.0045	9	novel779_mature;hsa-let-7a-3p;novel296_mature;hsa-miR-548p;hsa-miR-92a-1-5p;hsa-miR-32-3p;novel655_mature;novel90_mature;hsa-miR-374b-3p	0.976199339	0.000842966
NM_000346.3	SOX9	XR_946339.2	0.003	0.00048	7	novel779_mature;hsa-miR-548p;novel1056_mature;hsa-miR-92a-1-5p;hsa-miR-100-3p;novel655_mature;hsa-miR-6724-5p	0.949007464	0.003834062
NM_000346.3	SOX9	XR_949603.3	0.0025	0.0002	7	novel779_mature;hsa-miR-548p;hsa-miR-92a-1-5p;novel655_mature;hsa-miR-6724-5p;novel90_mature;hsa-miR-374b-3p	0.987365855	0.000238424
NM_000346.3	SOX9	XR_950233.3	0.0016	0.028	4	novel779_mature;hsa-miR-548p;novel90_mature;hsa-miR-32-3p	0.976202864	0.000842717
NM_000346.3	SOX9	XR_950538.2	0.0038	0.0063	4	hsa-let-7a-3p;hsa-miR-548p;hsa-miR-32-3p;hsa-miR-100-3p	0.830347827	0.040731337
NM_000412.4	HRG	ENST00000487102	0	0.034	1	novel908_mature	0.88736743	0.01831471
NM_000412.4	HRG	ENST00000495576	0	0.034	1	novel908_mature	0.925178592	0.008187931
NM_000412.4	HRG	ENST00000533109	0	0.026	1	novel908_mature	0.87329968	0.023062498
NM_000412.4	HRG	ENST00000547721	0	0.034	1	novel908_mature	0.862461958	0.027074186
NM_000412.4	HRG	ENST00000562493	0.0001	0.034	1	novel908_mature	0.817346022	0.046996819
NM_000412.4	HRG	ENST00000563059	0	0.017	1	novel908_mature	0.877723688	0.021513138
NM_000412.4	HRG	ENST00000572856	0	0.043	1	novel908_mature	0.853059697	0.030800852
NM_000412.4	HRG	ENST00000602353	0.0002	0.026	1	novel908_mature	0.839972261	0.036364251
NM_000412.4	HRG	ENST00000605836	0	0.0085	1	novel908_mature	0.967537979	0.00156357
NM_000412.4	HRG	ENST00000607421	0	0.034	1	novel908_mature	0.841394521	0.035738631
NM_000412.4	HRG	ENST00000609434	0	0.034	1	novel908_mature	0.891975342	0.016873703
NM_000412.4	HRG	ENST00000619862	0	0.026	1	novel908_mature	0.942705554	0.004829941
NM_000412.4	HRG	NR_027696.1	0	0.043	1	novel908_mature	0.879516256	0.020900008
NM_000412.4	HRG	NR_033240.1	0.0004	0.026	1	novel908_mature	0.868850741	0.0246723
NM_000412.4	HRG	NR_034080.1	0.0002	0.017	1	novel908_mature	0.894089232	0.016231631
NM_000412.4	HRG	NR_109990.1	0	0.034	1	novel908_mature	0.860923018	0.027668568
NM_000412.4	HRG	NR_110954.1	0	0.043	1	novel908_mature	0.86620797	0.025653002
NM_000412.4	HRG	NR_126465.1	0	0.0085	1	novel908_mature	0.819541948	0.045909345
NM_000412.4	HRG	NR_135307.1	0	0.034	1	novel908_mature	0.918564304	0.009677627
NM_000412.4	HRG	NR_152567.1	0	0.017	1	novel908_mature	0.855678253	0.029740128
NM_000412.4	HRG	XR_001738209.1	0	0.017	1	novel908_mature	0.892530003	0.016704072
NM_000412.4	HRG	XR_938590.2	0	0.026	1	novel908_mature	0.902582927	0.013772881
NM_000565.3	IL6R	ENST00000378180	0.0007	0.019	2	hsa-miR-141-5p;hsa-miR-548p	0.955036965	0.002987061
NM_000565.3	IL6R	ENST00000444998	0.0026	0.03	4	hsa-miR-100-3p;novel357_mature;hsa-miR-296-3p;hsa-miR-27b-5p	0.851781875	0.031324846
NM_000565.3	IL6R	ENST00000455995	0.005	0.0022	6	hsa-miR-141-5p;hsa-miR-27b-5p;novel296_mature;hsa-miR-548p;hsa-miR-10b-3p;hsa-miR-296-3p	0.82919582	0.041269576
NM_000565.3	IL6R	ENST00000464428	0.0022	1.00E-08	8	novel357_mature;hsa-miR-141-5p;novel296_mature;hsa-miR-548p;hsa-miR-3614-5p;hsa-miR-100-3p;hsa-miR-10b-3p;hsa-miR-296-3p	0.976195913	0.000843208
NM_000565.3	IL6R	ENST00000503704	0.0006	0.0042	3	hsa-miR-548p;hsa-miR-141-5p;hsa-miR-27b-5p	0.917407123	0.009950668
NM_000565.3	IL6R	ENST00000511677	0.001	0.00031	5	hsa-miR-27b-5p;novel296_mature;hsa-miR-548p;hsa-miR-3614-5p;hsa-miR-296-3p	0.815316823	0.048012238
NM_000565.3	IL6R	ENST00000552061	0.0006	0.042	5	novel357_mature;hsa-miR-27b-5p;hsa-miR-548p;hsa-miR-10b-3p;hsa-miR-296-3p	0.836033365	0.03812346
NM_000565.3	IL6R	ENST00000562471	0.0008	0.04	3	hsa-miR-548p;hsa-miR-141-5p;hsa-miR-27b-5p	0.859956517	0.028044987
NM_000565.3	IL6R	ENST00000582727	0.0002	0.02	3	hsa-miR-6724-5p;novel357_mature;hsa-miR-141-5p	0.841391129	0.035740117
NM_000565.3	IL6R	ENST00000586388	0.0017	0.008	3	hsa-miR-548p;novel296_mature;hsa-miR-141-5p	0.875465206	0.022297673
NM_000565.3	IL6R	ENST00000587933	0.0001	0.036	2	novel357_mature;hsa-miR-548p	0.956579822	0.002787037
NM_000565.3	IL6R	ENST00000597203	0.0015	0.0018	3	hsa-miR-548p;hsa-miR-10b-3p;hsa-miR-27b-5p	0.914540524	0.010642914
NM_000565.3	IL6R	ENST00000609111	0.0036	0.012	6	hsa-miR-141-5p;hsa-miR-548p;hsa-miR-3614-5p;hsa-miR-6724-5p;hsa-miR-10b-3p;hsa-miR-296-3p	0.905600918	0.012946176
NM_000565.3	IL6R	ENST00000618966	0.0019	0.012	6	hsa-miR-141-5p;hsa-miR-27b-5p;novel296_mature;hsa-miR-3614-5p;hsa-miR-10b-3p;hsa-miR-296-3p	0.88307222	0.019708834
NM_000565.3	IL6R	ENST00000642112	0.0016	0.00025	6	hsa-miR-141-5p;hsa-miR-27b-5p;novel296_mature;hsa-miR-548p;hsa-miR-3614-5p;hsa-miR-100-3p	0.815185995	0.048078051
NM_000565.3	IL6R	ENST00000642451	0.0011	2.60E-05	6	novel357_mature;hsa-miR-141-5p;hsa-miR-548p;hsa-miR-3614-5p;hsa-miR-100-3p;hsa-miR-10b-3p	0.92605068	0.008000557
NM_000565.3	IL6R	ENST00000649113	0.0011	0.0012	6	novel357_mature;hsa-miR-141-5p;hsa-miR-27b-5p;hsa-miR-548p;hsa-miR-100-3p;hsa-miR-6724-5p	0.915743561	0.010349647
NM_000565.3	IL6R	ENST00000649354	0.0009	0.03	4	hsa-miR-548p;novel296_mature;hsa-miR-141-5p;hsa-miR-3614-5p	0.814061841	0.048645279
NM_000565.3	IL6R	ENST00000650606	0.0004	0.0042	3	hsa-miR-6724-5p;hsa-miR-548p;hsa-miR-296-3p	0.940883334	0.00513887
NM_000565.3	IL6R	ENST00000650869	0.0002	0.0017	4	hsa-miR-548p;hsa-miR-100-3p;hsa-miR-141-5p;hsa-miR-27b-5p	0.848340726	0.032756681
NM_000565.3	IL6R	NR_027244.1	0.0007	0.008	3	hsa-miR-6724-5p;hsa-miR-10b-3p;hsa-miR-100-3p	0.904786595	0.013166806
NM_000565.3	IL6R	NR_028393.1	0.0015	0.0017	4	hsa-miR-100-3p;hsa-miR-548p;hsa-miR-3614-5p;hsa-miR-27b-5p	0.847524364	0.03310079
NM_000565.3	IL6R	NR_036473.1	0.0003	0.046	4	novel296_mature;hsa-miR-548p;hsa-miR-10b-3p;hsa-miR-296-3p	0.861151907	0.027579777
NM_000565.3	IL6R	NR_037661.1	0.0006	0.018	4	hsa-miR-548p;novel296_mature;hsa-miR-141-5p;hsa-miR-6724-5p	0.840200661	0.036263439
NM_000565.3	IL6R	NR_038277.1	0.0001	0.0066	2	hsa-miR-548p;hsa-miR-10b-3p	0.985035616	0.000334224
NM_000565.3	IL6R	NR_046325.1	0.0013	0.029	3	hsa-miR-6724-5p;hsa-miR-3614-5p;hsa-miR-296-3p	0.839056454	0.036769791
NM_000565.3	IL6R	NR_046702.1	0.0002	0.008	3	hsa-miR-6724-5p;novel296_mature;novel357_mature	0.861422121	0.02747513
NM_000565.3	IL6R	NR_110003.1	0.0012	0.038	4	novel357_mature;hsa-miR-548p;hsa-miR-10b-3p;hsa-miR-100-3p	0.849398175	0.032313471
NM_000565.3	IL6R	NR_110251.1	0.0029	0.00055	5	hsa-miR-141-5p;hsa-miR-27b-5p;hsa-miR-548p;hsa-miR-3614-5p;hsa-miR-100-3p	0.847185238	0.033244235
NM_000565.3	IL6R	NR_131012.1	0.0032	0.044	8	novel357_mature;hsa-miR-141-5p;hsa-miR-548p;hsa-miR-3614-5p;hsa-miR-100-3p;hsa-miR-6724-5p;hsa-miR-10b-3p;hsa-miR-296-3p	0.837953774	0.037260885
NM_000565.3	IL6R	NR_131245.1	0.0005	0.02	3	novel296_mature;hsa-miR-3614-5p;hsa-miR-27b-5p	0.891993081	0.016868265
NM_000565.3	IL6R	NR_135038.1	0.0005	0.0066	2	hsa-miR-6724-5p;hsa-miR-100-3p	0.956087554	0.002850116
NM_000565.3	IL6R	NR_152822.1	0.0128	0.0063	6	novel357_mature;hsa-miR-141-5p;novel296_mature;hsa-miR-548p;hsa-miR-3614-5p;hsa-miR-100-3p	0.912710244	0.0110967
NM_000565.3	IL6R	TCONS_00000004	0.0009	0.036	2	hsa-miR-296-3p;hsa-miR-27b-5p	0.837579044	0.037428472
NM_000565.3	IL6R	TCONS_00001504	0.0015	0.0042	3	hsa-miR-548p;hsa-miR-141-5p;hsa-miR-3614-5p	0.885174327	0.019020418
NM_000565.3	IL6R	TCONS_00001900	0.0046	0.05	5	novel357_mature;hsa-miR-27b-5p;hsa-miR-548p;hsa-miR-3614-5p;hsa-miR-296-3p	0.923142566	0.008633597
NM_000565.3	IL6R	TCONS_00004116	0.001	0.024	4	hsa-miR-6724-5p;novel357_mature;hsa-miR-548p;hsa-miR-296-3p	0.894900919	0.015988273
NM_000565.3	IL6R	TCONS_00004166	0.0003	0.0069	4	hsa-miR-548p;novel296_mature;hsa-miR-141-5p;hsa-miR-10b-3p	0.908404876	0.012200274
NM_000565.3	IL6R	TCONS_00004706	0.0001	0.036	2	hsa-miR-6724-5p;hsa-miR-548p	0.935501926	0.006105846
NM_000565.3	IL6R	TCONS_00005133	0.0003	0.0014	5	novel357_mature;hsa-miR-141-5p;hsa-miR-548p;hsa-miR-3614-5p;hsa-miR-10b-3p	0.915722202	0.010354819
NM_000565.3	IL6R	TCONS_00005691	0.0023	0.05	5	novel357_mature;hsa-miR-141-5p;hsa-miR-3614-5p;hsa-miR-100-3p;hsa-miR-296-3p	0.814711095	0.0483173
NM_000565.3	IL6R	TCONS_00005813	0.0011	0.0058	5	novel357_mature;hsa-miR-141-5p;hsa-miR-548p;hsa-miR-6724-5p;hsa-miR-296-3p	0.821461028	0.044968678
NM_000565.3	IL6R	TCONS_00006839	0.0006	0.00097	7	novel357_mature;hsa-miR-141-5p;novel296_mature;hsa-miR-548p;hsa-miR-3614-5p;hsa-miR-100-3p;hsa-miR-296-3p	0.895472436	0.015817983
NM_000565.3	IL6R	TCONS_00006909	0.0019	0.0063	7	novel357_mature;hsa-miR-141-5p;hsa-miR-27b-5p;novel296_mature;hsa-miR-548p;hsa-miR-3614-5p;hsa-miR-296-3p	0.888206669	0.018048041
NM_000565.3	IL6R	TCONS_00007051	0.0015	0.00091	5	novel357_mature;hsa-miR-141-5p;hsa-miR-27b-5p;hsa-miR-548p;hsa-miR-3614-5p	0.925452417	0.00812887
NM_000565.3	IL6R	TCONS_00009948	0.0012	0.0031	5	novel357_mature;hsa-miR-548p;hsa-miR-3614-5p;hsa-miR-6724-5p;hsa-miR-296-3p	0.900151035	0.014456986
NM_000565.3	IL6R	TCONS_00011675	0.0026	0.0082	8	novel357_mature;hsa-miR-141-5p;hsa-miR-27b-5p;novel296_mature;hsa-miR-3614-5p;hsa-miR-100-3p;hsa-miR-6724-5p;hsa-miR-296-3p	0.871622895	0.023663151
NM_000565.3	IL6R	TCONS_00011730	0.0064	0.0031	5	hsa-miR-141-5p;novel296_mature;hsa-miR-548p;hsa-miR-100-3p;hsa-miR-296-3p	0.977367368	0.000762557
NM_000565.3	IL6R	TCONS_00012297	0.0006	0.036	5	novel357_mature;hsa-miR-27b-5p;novel296_mature;hsa-miR-548p;hsa-miR-3614-5p	0.930790034	0.007019271
NM_000565.3	IL6R	TCONS_00013160	0.0375	0.016	5	novel296_mature;hsa-miR-548p;hsa-miR-3614-5p;hsa-miR-6724-5p;hsa-miR-296-3p	0.84190996	0.035513161
NM_000565.3	IL6R	TCONS_00013308	0.001	0.038	4	novel296_mature;novel357_mature;hsa-miR-3614-5p;hsa-miR-10b-3p	0.856598667	0.029371465
NM_000565.3	IL6R	TCONS_00015532	0.0009	0.014	4	hsa-miR-100-3p;hsa-miR-548p;hsa-miR-3614-5p;hsa-miR-27b-5p	0.825807966	0.042871554
NM_000565.3	IL6R	TCONS_00016173	0.0002	0.013	3	novel296_mature;hsa-miR-548p;hsa-miR-27b-5p	0.818802708	0.046274112
NM_000565.3	IL6R	TCONS_00020359	0.0018	0.0038	6	novel357_mature;hsa-miR-27b-5p;novel296_mature;hsa-miR-548p;hsa-miR-6724-5p;hsa-miR-10b-3p	0.867176729	0.025291397
NM_000565.3	IL6R	TCONS_00020479	0.001	0.00025	6	novel357_mature;hsa-miR-141-5p;novel296_mature;hsa-miR-548p;hsa-miR-100-3p;hsa-miR-10b-3p	0.866971562	0.025367775
NM_000565.3	IL6R	TCONS_00022363	0.0034	0.0014	9	novel357_mature;hsa-miR-141-5p;hsa-miR-27b-5p;novel296_mature;hsa-miR-548p;hsa-miR-3614-5p;hsa-miR-100-3p;hsa-miR-10b-3p;hsa-miR-296-3p	0.866803481	0.025430429
NM_000565.3	IL6R	TCONS_00023032	0.0032	0.0051	7	novel357_mature;hsa-miR-141-5p;hsa-miR-27b-5p;novel296_mature;hsa-miR-548p;hsa-miR-3614-5p;hsa-miR-296-3p	0.952304765	0.003358004
NM_000565.3	IL6R	TCONS_00023044	0.0017	0.0041	8	novel357_mature;hsa-miR-141-5p;hsa-miR-27b-5p;novel296_mature;hsa-miR-548p;hsa-miR-3614-5p;hsa-miR-100-3p;hsa-miR-296-3p	0.893084659	0.016535267
NM_000565.3	IL6R	TCONS_00024804	0.0029	0.02	3	novel357_mature;hsa-miR-548p;hsa-miR-3614-5p	0.842504232	0.035254041
NM_000565.3	IL6R	TCONS_00026186	0.0008	0.0077	5	novel357_mature;hsa-miR-27b-5p;hsa-miR-548p;hsa-miR-100-3p;hsa-miR-10b-3p	0.860593058	0.027796805
NM_000565.3	IL6R	TCONS_00026739	0.0008	0.042	5	novel357_mature;hsa-miR-27b-5p;hsa-miR-548p;hsa-miR-3614-5p;hsa-miR-6724-5p	0.861383185	0.027490197
NM_000565.3	IL6R	TCONS_00028324	0.0011	0.00055	5	novel357_mature;hsa-miR-141-5p;hsa-miR-27b-5p;novel296_mature;hsa-miR-548p	0.891515593	0.017014931
NM_000565.3	IL6R	TCONS_00028863	0.0036	0.017	6	hsa-miR-141-5p;novel296_mature;hsa-miR-548p;hsa-miR-3614-5p;hsa-miR-6724-5p;hsa-miR-10b-3p	0.872324599	0.023410893
NM_000565.3	IL6R	TCONS_00029115	0.0014	0.0098	4	hsa-miR-6724-5p;hsa-miR-141-5p;hsa-miR-10b-3p;hsa-miR-27b-5p	0.957689772	0.002647362
NM_000565.3	IL6R	TCONS_00029580	0.0009	0.01	5	novel357_mature;hsa-miR-141-5p;hsa-miR-27b-5p;novel296_mature;hsa-miR-548p	0.884587196	0.019211517
NM_000565.3	IL6R	TCONS_00031568	0.0024	0.0017	7	novel357_mature;hsa-miR-27b-5p;novel296_mature;hsa-miR-548p;hsa-miR-3614-5p;hsa-miR-100-3p;hsa-miR-296-3p	0.872737152	0.023263185
NM_000565.3	IL6R	TCONS_00032528	0.0011	0.0066	2	novel296_mature;hsa-miR-3614-5p	0.881402589	0.020263962
NM_000565.3	IL6R	TCONS_00034075	0.0422	0.00094	8	hsa-miR-141-5p;hsa-miR-27b-5p;hsa-miR-548p;hsa-miR-3614-5p;hsa-miR-100-3p;hsa-miR-6724-5p;hsa-miR-10b-3p;hsa-miR-296-3p	0.884801962	0.019141509
NM_000565.3	IL6R	TCONS_00036085	0.0012	0.0079	6	novel357_mature;hsa-miR-141-5p;hsa-miR-27b-5p;novel296_mature;hsa-miR-548p;hsa-miR-10b-3p	0.843654226	0.034755144
NM_000565.3	IL6R	TCONS_00036180	0.0004	0.0066	2	novel296_mature;hsa-miR-100-3p	0.947034018	0.004133798
NM_000565.3	IL6R	TCONS_00036795	0.0017	1.70E-05	8	novel357_mature;hsa-miR-141-5p;hsa-miR-27b-5p;hsa-miR-548p;hsa-miR-3614-5p;hsa-miR-100-3p;hsa-miR-10b-3p;hsa-miR-296-3p	0.818268037	0.046538774
NM_000565.3	IL6R	XR_001738192.1	0.0003	0.0014	5	novel357_mature;hsa-miR-141-5p;hsa-miR-27b-5p;hsa-miR-548p;hsa-miR-3614-5p	0.936994947	0.005829401
NM_000565.3	IL6R	XR_001743996.2	0.0003	0.036	2	hsa-miR-548p;hsa-miR-296-3p	0.872048691	0.023509926
NM_000565.3	IL6R	XR_001744224.1	0.001	0.00016	5	novel357_mature;hsa-miR-141-5p;hsa-miR-548p;hsa-miR-3614-5p;hsa-miR-10b-3p	0.975607555	0.00088523
NM_000565.3	IL6R	XR_001744911.1	0.0016	0.01	5	hsa-miR-27b-5p;hsa-miR-548p;hsa-miR-3614-5p;hsa-miR-100-3p;hsa-miR-10b-3p	0.896283445	0.01557784
NM_000565.3	IL6R	XR_001747529.1	0.0013	0.03	4	hsa-miR-548p;hsa-miR-141-5p;hsa-miR-3614-5p;hsa-miR-100-3p	0.846843911	0.033388906
NM_000565.3	IL6R	XR_001748335.1	0	0.0042	3	hsa-miR-6724-5p;novel357_mature;hsa-miR-10b-3p	0.879629344	0.020861611
NM_000565.3	IL6R	XR_001748530.1	0.001	0.025	5	novel357_mature;hsa-miR-141-5p;hsa-miR-100-3p;hsa-miR-10b-3p;hsa-miR-296-3p	0.849244085	0.032377878
NM_000565.3	IL6R	XR_001749012.1	0.0012	0.00028	7	hsa-miR-141-5p;hsa-miR-27b-5p;hsa-miR-548p;hsa-miR-3614-5p;hsa-miR-100-3p;hsa-miR-6724-5p;hsa-miR-10b-3p	0.919600285	0.009436315
NM_000565.3	IL6R	XR_001751721.1	0.0028	0.012	6	hsa-miR-141-5p;hsa-miR-27b-5p;hsa-miR-3614-5p;hsa-miR-6724-5p;hsa-miR-10b-3p;hsa-miR-296-3p	0.884854955	0.019124254
NM_000565.3	IL6R	XR_001752320.1	0.001	0.00031	5	novel357_mature;hsa-miR-141-5p;hsa-miR-548p;hsa-miR-3614-5p;hsa-miR-10b-3p	0.835732489	0.038259441
NM_000565.3	IL6R	XR_001753444.1	0.0031	3.70E-05	7	novel357_mature;hsa-miR-141-5p;novel296_mature;hsa-miR-548p;hsa-miR-3614-5p;hsa-miR-100-3p;hsa-miR-10b-3p	0.946290065	0.004249666
NM_000565.3	IL6R	XR_001755430.1	0.0032	5.10E-05	6	hsa-miR-141-5p;hsa-miR-27b-5p;novel296_mature;hsa-miR-3614-5p;hsa-miR-6724-5p;hsa-miR-296-3p	0.91534796	0.010445645
NM_000565.3	IL6R	XR_002956362.1	0.0027	0.0096	8	novel357_mature;hsa-miR-141-5p;hsa-miR-27b-5p;novel296_mature;hsa-miR-548p;hsa-miR-3614-5p;hsa-miR-100-3p;hsa-miR-10b-3p	0.855959539	0.029627231
NM_000565.3	IL6R	XR_002957919.1	0.0005	0.0066	2	hsa-miR-27b-5p;hsa-miR-100-3p	0.845117134	0.034125334
NM_000565.3	IL6R	XR_244419.4	0.0012	0.0017	4	hsa-miR-6724-5p;hsa-miR-3614-5p;hsa-miR-296-3p;hsa-miR-100-3p	0.973407075	0.001051372
NM_000565.3	IL6R	XR_244519.1	0.0016	0.008	3	hsa-miR-548p;hsa-miR-141-5p;hsa-miR-6724-5p	0.966113699	0.001702967
NM_000565.3	IL6R	XR_246196.4	0.0003	0.008	3	hsa-miR-548p;hsa-miR-3614-5p;hsa-miR-296-3p	0.877850897	0.021469348
NM_000565.3	IL6R	XR_427226.3	0.0094	0.0046	4	novel357_mature;hsa-miR-3614-5p;hsa-miR-10b-3p;hsa-miR-27b-5p	0.913072606	0.01100613
NM_000565.3	IL6R	XR_930213.2	0.002	0.0018	3	hsa-miR-548p;hsa-miR-3614-5p;hsa-miR-296-3p	0.896734221	0.015445128
NM_000565.3	IL6R	XR_932423.2	0.0041	0.00034	8	novel357_mature;hsa-miR-141-5p;hsa-miR-27b-5p;novel296_mature;hsa-miR-548p;hsa-miR-3614-5p;hsa-miR-10b-3p;hsa-miR-296-3p	0.941283326	0.005070254
NM_000565.3	IL6R	XR_937789.2	0.0002	0.029	3	hsa-miR-6724-5p;hsa-miR-548p;hsa-miR-296-3p	0.907000748	0.012571123
NM_000565.3	IL6R	XR_948993.2	0.0017	0.046	4	hsa-miR-548p;novel296_mature;hsa-miR-141-5p;hsa-miR-10b-3p	0.923573123	0.008538394
NM_000565.3	IL6R	XR_949603.3	0.0019	3.70E-05	7	novel357_mature;hsa-miR-141-5p;hsa-miR-548p;hsa-miR-3614-5p;hsa-miR-6724-5p;hsa-miR-10b-3p;hsa-miR-296-3p	0.931526643	0.006872379
NM_000565.3	IL6R	XR_950153.2	0.001	0.00055	5	hsa-miR-141-5p;hsa-miR-27b-5p;hsa-miR-548p;hsa-miR-3614-5p;hsa-miR-296-3p	0.904906987	0.013134074
NM_000565.3	IL6R	XR_950538.2	0.0015	0.029	3	hsa-miR-548p;hsa-miR-3614-5p;hsa-miR-100-3p	0.905233337	0.013045544
NM_000633.2	BCL2	ENST00000332965	0.0001	0.011	3	hsa-miR-4665-5p;novel1055_mature;novel823_mature>novel931_mature	0.865015522	0.026101451
NM_000633.2	BCL2	ENST00000337752	0.0016	0.00096	5	hsa-miR-4665-5p;novel823_mature>novel931_mature;novel1055_mature;novel99_mature;novel72_star	0.962048438	0.00213315
NM_000633.2	BCL2	ENST00000381108	0.0007	0.011	3	novel99_mature;novel612_mature;novel72_star	0.949818713	0.00371406
NM_000633.2	BCL2	ENST00000382215	0.0006	0.00021	4	novel99_mature;hsa-miR-4665-5p;novel823_mature>novel931_mature;novel612_mature	0.962602634	0.002071693
NM_000633.2	BCL2	ENST00000397841	0.0032	4.50E-05	4	novel81_mature;novel823_mature>novel931_mature;novel20_mature;novel72_star	0.960373927	0.002324228
NM_000633.2	BCL2	ENST00000414039	0.0005	0.023	2	novel874_mature;novel1055_mature	0.913058095	0.01100975
NM_000633.2	BCL2	ENST00000415875	0.0085	0.00063	3	hsa-miR-4665-5p;novel823_mature>novel931_mature;novel612_mature	0.916630722	0.010135928
NM_000633.2	BCL2	ENST00000418833	0.0015	0.0057	3	novel874_mature;novel81_mature;novel823_mature>novel931_mature	0.877169247	0.021704493
NM_000633.2	BCL2	ENST00000419190	0.0005	0.02	4	novel874_mature;novel81_mature;novel1055_mature;novel99_mature	0.973594314	0.001036685
NM_000633.2	BCL2	ENST00000431090	0.0002	0.018	3	novel874_mature;novel823_mature>novel931_mature;novel1055_mature	0.891620861	0.016982544
NM_000633.2	BCL2	ENST00000431385	0.0002	0.044	2	novel99_mature;novel1055_mature	0.8258154	0.042868008
NM_000633.2	BCL2	ENST00000439670	0.0001	0.023	2	novel81_mature;novel1055_mature	0.936862627	0.005853649
NM_000633.2	BCL2	ENST00000443374	0.0023	0.0052	5	hsa-miR-4665-5p;novel874_mature;novel1055_mature;novel99_mature;novel72_star	0.990529575	0.000134109
NM_000633.2	BCL2	ENST00000448927	0.0252	0.00019	6	novel874_mature;novel823_mature>novel931_mature;novel1055_mature;novel81_mature;novel99_mature;novel72_star	0.965411538	0.001773852
NM_000633.2	BCL2	ENST00000449680	0.0004	0.0081	2	novel99_mature;novel823_mature>novel931_mature	0.877056318	0.021743567
NM_000633.2	BCL2	ENST00000454651	0.0001	0.044	2	novel874_mature;novel823_mature>novel931_mature	0.889509497	0.017637784
NM_000633.2	BCL2	ENST00000458001	0.025	0.034	4	novel874_mature;novel81_mature;novel823_mature>novel931_mature;novel1055_mature	0.911145298	0.011491976
NM_000633.2	BCL2	ENST00000466692	0.0008	0.023	2	novel81_mature;novel823_mature>novel931_mature	0.967100264	0.001605784
NM_000633.2	BCL2	ENST00000484285	0.0006	0.0057	3	novel72_star;hsa-miR-4440;novel823_mature>novel931_mature	0.897751622	0.015147607
NM_000633.2	BCL2	ENST00000487102	0.0002	0.044	2	hsa-miR-4665-5p;novel1055_mature	0.829628494	0.041067035
NM_000633.2	BCL2	ENST00000500112	0.0003	0.038	3	novel874_mature;novel99_mature;novel72_star	0.927089162	0.007780189
NM_000633.2	BCL2	ENST00000512712	0.002	0.0016	5	novel874_mature;novel823_mature>novel931_mature;novel81_mature;novel99_mature;novel72_star	0.97996673	0.000597978
NM_000633.2	BCL2	ENST00000524210	0.0002	0.00055	5	novel874_mature;novel823_mature>novel931_mature;novel612_mature;novel20_mature;novel99_mature	0.956656595	0.002777263
NM_000633.2	BCL2	ENST00000533109	0.0001	0.023	2	novel874_mature;novel1055_mature	0.913921605	0.010795337
NM_000633.2	BCL2	ENST00000557373	0.0006	0.044	2	novel874_mature;novel72_star	0.838197947	0.037151875
NM_000633.2	BCL2	ENST00000560419	0.0022	0.0013	4	novel874_mature;novel81_mature;novel823_mature>novel931_mature;novel72_star	0.862107523	0.027210536
NM_000633.2	BCL2	ENST00000562897	0.0007	0.038	3	novel874_mature;novel1055_mature;novel72_star	0.968188175	0.001501892
NM_000633.2	BCL2	ENST00000565519	0.0001	0.0081	2	novel99_mature;novel823_mature>novel931_mature	0.905196442	0.013055538
NM_000633.2	BCL2	ENST00000565934	0.0005	0.018	3	novel874_mature;novel99_mature;novel72_star	0.878941525	0.021095666
NM_000633.2	BCL2	ENST00000569384	0.0002	0.027	3	novel874_mature;novel99_mature;novel1055_mature	0.981252463	0.000523911
NM_000633.2	BCL2	ENST00000574180	0.002	0.0024	3	novel99_mature;novel81_mature;novel612_mature	0.969681977	0.00136484
NM_000633.2	BCL2	ENST00000574616	0.0007	0.0052	5	hsa-miR-4665-5p;novel874_mature;novel1055_mature;novel99_mature;novel72_star	0.979016741	0.000655826
NM_000633.2	BCL2	ENST00000575312	0.0021	0.018	3	novel874_mature;novel823_mature>novel931_mature;novel72_star	0.949088781	0.003821949
NM_000633.2	BCL2	ENST00000577055	0.0012	0.011	3	novel874_mature;novel99_mature;novel823_mature>novel931_mature	0.938961395	0.005474861
NM_000633.2	BCL2	ENST00000578774	0.0064	0.0024	5	hsa-miR-4665-5p;novel874_mature;novel823_mature>novel931_mature;novel81_mature;novel99_mature	0.987186914	0.000245211
NM_000633.2	BCL2	ENST00000580459	0.0004	0.00032	6	hsa-miR-4665-5p;novel874_mature;novel1055_mature;novel81_mature;novel99_mature;novel72_star	0.978967106	0.000658922
NM_000633.2	BCL2	ENST00000584934	0.0032	0.00063	3	novel81_mature;novel20_mature;novel72_star	0.993887708	5.59E-05
NM_000633.2	BCL2	ENST00000585911	0.0002	0.023	2	novel1055_mature;novel612_mature	0.946496684	0.004217328
NM_000633.2	BCL2	ENST00000588286	0.0006	0.0024	3	hsa-miR-4665-5p;novel1055_mature;novel823_mature>novel931_mature	0.86829942	0.024875388
NM_000633.2	BCL2	ENST00000590478	0.0034	9.40E-06	7	hsa-miR-4665-5p;novel874_mature;novel823_mature>novel931_mature;novel612_mature;novel20_mature;novel99_mature;novel72_star	0.998855035	1.97E-06
NM_000633.2	BCL2	ENST00000593427	0.0001	0.044	2	novel874_mature;novel99_mature	0.913553386	0.010886517
NM_000633.2	BCL2	ENST00000597488	0.0003	0.044	2	novel99_mature;novel1055_mature	0.946655822	0.004192504
NM_000633.2	BCL2	ENST00000601296	0.0009	0.0013	4	novel874_mature;novel99_mature;hsa-miR-4665-5p;novel823_mature>novel931_mature	0.941921332	0.004961744
NM_000633.2	BCL2	ENST00000602455	0.0004	0.0024	3	novel874_mature;hsa-miR-4665-5p;novel1055_mature	0.921522761	0.008996358
NM_000633.2	BCL2	ENST00000602502	0.0017	0.00055	5	novel874_mature;novel1055_mature;novel81_mature;hsa-miR-643;novel72_star	0.974127438	0.000995425
NM_000633.2	BCL2	ENST00000602919	0.0002	0.023	2	novel99_mature;novel823_mature>novel931_mature	0.966116033	0.001702733
NM_000633.2	BCL2	ENST00000603037	0.0011	0.015	4	novel874_mature;hsa-miR-4665-5p;novel1055_mature;novel612_mature	0.917961091	0.009819497
NM_000633.2	BCL2	ENST00000605739	0.0006	0.023	2	novel874_mature;novel1055_mature	0.856056413	0.029588396
NM_000633.2	BCL2	ENST00000605948	0.0006	0.0024	3	novel874_mature;novel81_mature;hsa-miR-4665-5p	0.982220867	0.000471336
NM_000633.2	BCL2	ENST00000606070	0.0072	0.00063	3	hsa-miR-4665-5p;hsa-miR-4440;novel1055_mature	0.935782939	0.006053336
NM_000633.2	BCL2	ENST00000607421	0.0003	0.044	2	novel99_mature;novel81_mature	0.869404209	0.024469218
NM_000633.2	BCL2	ENST00000607434	0.0006	0.0013	4	novel874_mature;novel99_mature;novel823_mature>novel931_mature;novel1055_mature	0.927317349	0.007732169
NM_000633.2	BCL2	ENST00000608012	0.0012	0.0081	2	hsa-miR-4665-5p;novel823_mature>novel931_mature	0.880183667	0.020673892
NM_000633.2	BCL2	ENST00000608477	0.0004	0.0052	5	hsa-miR-4665-5p;novel874_mature;novel823_mature>novel931_mature;novel81_mature;novel72_star	0.9703392	0.001306597
NM_000633.2	BCL2	ENST00000608826	0.0004	0.0069	4	novel874_mature;novel99_mature;hsa-miR-4665-5p;novel1055_mature	0.871753186	0.023616215
NM_000633.2	BCL2	ENST00000609564	0.0001	0.018	3	hsa-miR-4665-5p;novel1055_mature;novel823_mature>novel931_mature	0.928243069	0.007538845
NM_000633.2	BCL2	ENST00000609975	0.0008	0.0006	4	hsa-miR-4440;hsa-miR-4665-5p;novel823_mature>novel931_mature;novel1055_mature	0.993752511	5.84E-05
NM_000633.2	BCL2	ENST00000610008	0.008	0.018	3	novel81_mature;novel823_mature>novel931_mature;novel1055_mature	0.973818971	0.001019197
NM_000633.2	BCL2	ENST00000610036	0.001	0.0006	4	novel874_mature;novel72_star;novel1055_mature;novel823_mature>novel931_mature	0.901556701	0.014059614
NM_000633.2	BCL2	ENST00000612689	0.0086	2.60E-05	6	hsa-miR-4440;novel612_mature;novel1055_mature;novel823_mature>novel931_mature;novel81_mature;novel72_star	0.97543957	0.000897415
NM_000633.2	BCL2	ENST00000615045	0.0005	0.0024	3	novel81_mature;novel823_mature>novel931_mature;novel1055_mature	0.906767869	0.012633148
NM_000633.2	BCL2	ENST00000616106	0.0005	0.011	3	novel99_mature;novel81_mature;novel1055_mature	0.949677071	0.003734877
NM_000633.2	BCL2	ENST00000617117	0.0003	0.011	3	novel874_mature;novel99_mature;novel1055_mature	0.966643844	0.001650393
NM_000633.2	BCL2	ENST00000617896	0.0036	0.018	3	novel874_mature;novel99_mature;novel72_star	0.959962254	0.002372441
NM_000633.2	BCL2	ENST00000622535	0.0003	0.00021	4	novel874_mature;novel81_mature;novel823_mature>novel931_mature;novel72_star	0.940352272	0.005230668
NM_000633.2	BCL2	ENST00000623738	0.0019	0.0081	2	novel1055_mature;novel20_mature	0.907487941	0.01244184
NM_000633.2	BCL2	ENST00000632484	0.0001	0.044	2	novel874_mature;novel1055_mature	0.904440096	0.013261231
NM_000633.2	BCL2	ENST00000644038	0.0002	0.044	2	novel874_mature;hsa-miR-4440	0.989270659	0.000172061
NM_000633.2	BCL2	ENST00000644426	0.0001	0.023	2	novel99_mature;novel1055_mature	0.934704349	0.006256088
NM_000633.2	BCL2	ENST00000644721	0.0008	0.01	4	novel99_mature;novel823_mature>novel931_mature;hsa-miR-643;novel1055_mature	0.982033276	0.000481305
NM_000633.2	BCL2	ENST00000647108	0.0005	0.01	4	novel81_mature;novel823_mature>novel931_mature;novel1055_mature;novel72_star	0.962430421	0.002090696
NM_000633.2	BCL2	ENST00000647525	0.0008	0.00063	3	novel99_mature;hsa-miR-4665-5p;novel1055_mature	0.872700871	0.023276157
NM_000633.2	BCL2	ENST00000648050	0.001	0.043	4	novel874_mature;novel99_mature;novel1055_mature;novel72_star	0.965284925	0.001786786
NM_000633.2	BCL2	ENST00000648837	0.0001	0.044	2	novel1055_mature;novel72_star	0.826626353	0.042481963
NM_000633.2	BCL2	ENST00000648952	0.0003	0.011	3	novel874_mature;novel99_mature;hsa-miR-4665-5p	0.90176158	0.014002142
NM_000633.2	BCL2	ENST00000649714	0.0003	0.023	2	novel1055_mature;novel612_mature	0.883417516	0.01959495
NM_000633.2	BCL2	ENST00000650198	0.0006	0.01	4	novel874_mature;novel81_mature;novel99_mature;novel72_star	0.963329153	0.00199247
NM_000633.2	BCL2	ENST00000651140	0.0002	0.0024	3	novel874_mature;novel1055_mature;novel72_star	0.933738218	0.00644047
NM_000633.2	BCL2	ENST00000652540	0.0037	0.0081	2	novel874_mature;novel1055_mature	0.848232194	0.032802331
NM_000633.2	BCL2	NR_003697.2	0.0008	0.044	2	novel99_mature;novel874_mature	0.942762944	0.004820364
NM_000633.2	BCL2	NR_015370.2	0.001	0.044	2	novel99_mature;hsa-miR-4665-5p	0.97475253	0.000948105
NM_000633.2	BCL2	NR_015434.1	0.0055	1.10E-05	6	hsa-miR-4665-5p;novel874_mature;novel823_mature>novel931_mature;novel612_mature;novel20_mature;novel72_star	0.995854108	2.57E-05
NM_000633.2	BCL2	NR_015454.1	0.001	0.027	3	novel81_mature;novel823_mature>novel931_mature;novel72_star	0.995310787	3.29E-05
NM_000633.2	BCL2	NR_023390.1	0.0009	0.01	4	novel874_mature;novel99_mature;novel1055_mature;novel72_star	0.985114242	0.000330729
NM_000633.2	BCL2	NR_024127.2	0.0002	0.044	2	novel874_mature;novel81_mature	0.895700012	0.015750418
NM_000633.2	BCL2	NR_024348.1	0.001	0.01	4	novel99_mature;novel81_mature;novel823_mature>novel931_mature;novel72_star	0.980656555	0.000557634
NM_000633.2	BCL2	NR_024368.1	0.0023	0.00033	7	hsa-miR-4665-5p;novel874_mature;novel823_mature>novel931_mature;novel1055_mature;novel81_mature;novel99_mature;novel72_star	0.978300076	0.000701221
NM_000633.2	BCL2	NR_024478.1	0.0007	0.0013	4	novel874_mature;novel99_mature;novel1055_mature;novel72_star	0.971631782	0.001195719
NM_000633.2	BCL2	NR_024484.1	0.0002	0.0043	4	novel874_mature;novel81_mature;novel1055_mature;novel72_star	0.956647644	0.002778401
NM_000633.2	BCL2	NR_024492.1	0.001	0.013	5	hsa-miR-4665-5p;novel823_mature>novel931_mature;novel1055_mature;novel99_mature;novel72_star	0.978158259	0.000710383
NM_000633.2	BCL2	NR_024510.2	0.0024	2.60E-05	6	novel874_mature;novel1055_mature;novel20_mature;novel81_mature;novel99_mature;novel72_star	0.988548298	0.000195961
NM_000633.2	BCL2	NR_024567.1	0.0006	0.023	2	novel1055_mature;novel72_star	0.834443447	0.038844591
NM_000633.2	BCL2	NR_024580.1	0.0029	0.0025	4	novel99_mature;novel81_mature;novel1055_mature;novel823_mature>novel931_mature	0.955613277	0.002911547
NM_000633.2	BCL2	NR_026788.1	0.0004	0.0069	4	novel874_mature;novel81_mature;hsa-miR-4665-5p;novel99_mature	0.960094166	0.002356939
NM_000633.2	BCL2	NR_026857.1	0.0115	0.00096	5	novel823_mature>novel931_mature;novel1055_mature;novel81_mature;novel99_mature;novel72_star	0.986618534	0.000267397
NM_000633.2	BCL2	NR_026865.1	0.0001	0.023	2	novel823_mature>novel931_mature;hsa-miR-643	0.940048644	0.00528351
NM_000633.2	BCL2	NR_026941.1	0.0017	0.0057	3	novel99_mature;novel81_mature;novel1055_mature	0.960034727	0.002363918
NM_000633.2	BCL2	NR_026943.1	0.0008	0.0069	4	novel81_mature;hsa-miR-4665-5p;novel823_mature>novel931_mature;novel1055_mature	0.912941132	0.011038949
NM_000633.2	BCL2	NR_026947.1	0.0003	0.027	3	novel823_mature>novel931_mature;novel1055_mature;novel72_star	0.937936752	0.005658241
NM_000633.2	BCL2	NR_027033.2	0.0002	0.044	2	novel823_mature>novel931_mature;novel20_mature	0.838847846	0.036862463
NM_000633.2	BCL2	NR_027157.1	0.0052	2.20E-07	7	novel874_mature;novel823_mature>novel931_mature;novel1055_mature;novel20_mature;novel81_mature;novel99_mature;novel72_star	0.981044704	0.00053555
NM_000633.2	BCL2	NR_027242.1	0.0008	0.015	4	novel874_mature;novel81_mature;hsa-miR-4665-5p;novel1055_mature	0.985929944	0.000295557
NM_000633.2	BCL2	NR_027329.1	0.0005	0.011	3	novel99_mature;hsa-miR-4665-5p;novel1055_mature	0.821758723	0.044823571
NM_000633.2	BCL2	NR_027435.1	0.0002	0.0024	3	novel99_mature;hsa-miR-4665-5p;novel72_star	0.958587609	0.002536968
NM_000633.2	BCL2	NR_027468.3	0.0007	0.00013	5	novel874_mature;novel1055_mature;novel81_mature;hsa-miR-643;novel99_mature	0.948621235	0.003891852
NM_000633.2	BCL2	NR_027701.1	0.0018	0.015	4	novel99_mature;hsa-miR-4665-5p;novel1055_mature;novel72_star	0.973004311	0.001083314
NM_000633.2	BCL2	NR_028272.1	0.0165	0.00096	5	novel823_mature>novel931_mature;novel1055_mature;novel81_mature;novel99_mature;novel72_star	0.951044193	0.003536341
NM_000633.2	BCL2	NR_033849.1	0.0005	0.0025	4	novel99_mature;novel81_mature;novel1055_mature;novel72_star	0.991321736	0.000112642
NM_000633.2	BCL2	NR_033937.1	0.001	0.0069	4	novel874_mature;novel81_mature;novel1055_mature;novel99_mature	0.946737408	0.004179805
NM_000633.2	BCL2	NR_036480.1	0.0002	0.011	3	novel81_mature;novel1055_mature;novel72_star	0.982133792	0.000475951
NM_000633.2	BCL2	NR_036497.1	0.0028	0.044	2	novel874_mature;novel1055_mature	0.942821346	0.004810628
NM_000633.2	BCL2	NR_036502.1	0.0003	0.0081	2	hsa-miR-4665-5p;novel1055_mature	0.844928151	0.034206389
NM_000633.2	BCL2	NR_037177.1	0	0.044	2	novel20_mature;novel72_star	0.869929827	0.024277095
NM_000633.2	BCL2	NR_037601.1	0.01	0.0057	3	hsa-miR-4440;hsa-miR-643;novel20_mature	0.931050054	0.006967245
NM_000633.2	BCL2	NR_037804.1	0.0003	0.00029	5	hsa-miR-4665-5p;novel874_mature;novel823_mature>novel931_mature;novel1055_mature;novel99_mature	0.912131747	0.011242037
NM_000633.2	BCL2	NR_037889.1	0.0014	0.0025	4	novel99_mature;novel823_mature>novel931_mature;novel1055_mature;novel72_star	0.950138495	0.003667272
NM_000633.2	BCL2	NR_038464.1	0.0013	0.011	3	hsa-miR-4665-5p;novel1055_mature;novel72_star	0.950317905	0.00364115
NM_000633.2	BCL2	NR_038938.1	0.0025	0.0024	3	novel99_mature;hsa-miR-4665-5p;novel72_star	0.964081229	0.001912067
NM_000633.2	BCL2	NR_038940.1	0.0001	0.011	3	novel99_mature;novel1055_mature;novel72_star	0.959033519	0.002483003
NM_000633.2	BCL2	NR_038967.1	0.0006	0.011	3	novel81_mature;novel1055_mature;novel72_star	0.850008235	0.032059072
NM_000633.2	BCL2	NR_040047.1	0.0001	0.044	2	novel99_mature;novel72_star	0.883110115	0.01969632
NM_000633.2	BCL2	NR_040061.1	0.0005	0.023	2	novel99_mature;novel72_star	0.930258267	0.007126255
NM_000633.2	BCL2	NR_045262.2	0.0002	0.0081	2	hsa-miR-4440;novel72_star	0.862347373	0.027118231
NM_000633.2	BCL2	NR_046255.1	0.0002	0.044	2	hsa-miR-4440;novel20_mature	0.884634258	0.019196166
NM_000633.2	BCL2	NR_046262.1	0.0003	0.01	4	novel874_mature;novel81_mature;novel1055_mature;novel72_star	0.945494042	0.004375383
NM_000633.2	BCL2	NR_046312.1	0.0024	0.0097	5	novel823_mature>novel931_mature;novel1055_mature;novel81_mature;novel99_mature;novel72_star	0.967081977	0.001607559
NM_000633.2	BCL2	NR_047495.1	0.0052	0.0069	4	novel874_mature;novel99_mature;novel1055_mature;novel823_mature>novel931_mature	0.970796837	0.001266784
NM_000633.2	BCL2	NR_047519.1	0.0007	0.01	4	novel99_mature;novel81_mature;novel823_mature>novel931_mature;novel20_mature	0.944839478	0.004480107
NM_000633.2	BCL2	NR_047525.1	0.0015	0.044	2	hsa-miR-4665-5p;novel823_mature>novel931_mature	0.814009058	0.048671988
NM_000633.2	BCL2	NR_047526.1	0.0004	0.0013	4	novel823_mature>novel931_mature;novel20_mature;novel1055_mature;novel72_star	0.951476763	0.003474633
NM_000633.2	BCL2	NR_102326.1	0.0019	0.038	3	novel81_mature;hsa-miR-4665-5p;novel1055_mature	0.850310171	0.031933514
NM_000633.2	BCL2	NR_103734.1	0.0012	0.01	4	novel81_mature;novel1055_mature;novel612_mature;hsa-miR-643	0.989152515	0.000175864
NM_000633.2	BCL2	NR_103771.1	0.0018	0.00011	6	hsa-miR-4665-5p;hsa-miR-4440;novel823_mature>novel931_mature;novel612_mature;novel1055_mature;novel99_mature	0.991617975	0.000105093
NM_000633.2	BCL2	NR_108047.1	0.0015	0.0036	5	novel874_mature;novel20_mature;novel81_mature;novel99_mature;novel72_star	0.965795193	0.001734944
NM_000633.2	BCL2	NR_109825.1	0.0023	0.0081	2	hsa-miR-4665-5p;novel823_mature>novel931_mature	0.872412846	0.02337926
NM_000633.2	BCL2	NR_110032.1	0.0003	0.0013	4	novel874_mature;hsa-miR-4665-5p;novel1055_mature;novel72_star	0.989222615	0.000173602
NM_000633.2	BCL2	NR_110163.1	0.0004	0.018	3	novel874_mature;novel81_mature;novel1055_mature	0.992244865	9.00E-05
NM_000633.2	BCL2	NR_110410.1	0.0004	0.027	3	novel99_mature;novel1055_mature;novel72_star	0.978627348	0.000680304
NM_000633.2	BCL2	NR_110730.1	0.0027	0.023	2	novel823_mature>novel931_mature;novel72_star	0.909428571	0.011933289
NM_000633.2	BCL2	NR_120386.1	0.0011	0.0069	4	novel874_mature;novel99_mature;hsa-miR-4665-5p;novel823_mature>novel931_mature	0.926859726	0.007828618
NM_000633.2	BCL2	NR_120449.1	0.0026	0.0016	5	novel823_mature>novel931_mature;novel1055_mature;novel81_mature;novel99_mature;novel72_star	0.981167313	0.000528665
NM_000633.2	BCL2	NR_125398.1	0.0034	0.0013	4	novel81_mature;novel823_mature>novel931_mature;novel612_mature;novel72_star	0.988114859	0.000211045
NM_000633.2	BCL2	NR_125822.1	0.0003	0.023	2	novel99_mature;novel20_mature	0.949699771	0.003731537
NM_000633.2	BCL2	NR_126044.1	0.0004	0.044	2	novel874_mature;novel1055_mature	0.888823257	0.017853315
NM_000633.2	BCL2	NR_130701.1	0.0098	0.0006	4	novel99_mature;novel81_mature;hsa-miR-4665-5p;novel823_mature>novel931_mature	0.939368363	0.005402846
NM_000633.2	BCL2	NR_132117.1	0.0019	0.011	3	novel874_mature;novel99_mature;novel1055_mature	0.945510262	0.004372804
NM_000633.2	BCL2	NR_134654.1	0.0001	0.018	3	novel99_mature;novel823_mature>novel931_mature;novel1055_mature	0.960542695	0.002304603
NM_000633.2	BCL2	NR_135252.1	0.0002	0.00063	3	novel99_mature;novel874_mature;novel20_mature	0.962341007	0.002100596
NM_000633.2	BCL2	NR_135804.1	0.0003	0.018	3	novel1055_mature;novel20_mature;novel72_star	0.978379477	0.000696117
NM_000633.2	BCL2	NR_136301.1	0.001	0.00029	5	novel874_mature;novel612_mature;novel81_mature;hsa-miR-643;novel99_mature	0.934135341	0.006364365
NM_000633.2	BCL2	NR_136504.1	0.0008	0.0024	3	novel81_mature;novel823_mature>novel931_mature;novel20_mature	0.943329841	0.004726262
NM_000633.2	BCL2	NR_144402.1	0.0021	0.0043	4	novel99_mature;novel81_mature;hsa-miR-4440;novel1055_mature	0.992730376	7.91E-05
NM_000633.2	BCL2	NR_146561.1	0.0045	5.30E-05	5	novel823_mature>novel931_mature;novel1055_mature;novel20_mature;novel81_mature;novel99_mature	0.970520997	0.001290709
NM_000633.2	BCL2	NR_146625.1	0.0198	0.015	4	novel81_mature;novel823_mature>novel931_mature;novel1055_mature;novel72_star	0.97247296	0.001126178
NM_000633.2	BCL2	NR_147178.1	0.0016	0.023	2	novel81_mature;novel823_mature>novel931_mature	0.898552494	0.014915366
NM_000633.2	BCL2	NR_148200.1	0.0135	0.00013	5	hsa-miR-4665-5p;novel823_mature>novel931_mature;novel612_mature;novel1055_mature;novel72_star	0.952007524	0.003399647
NM_000633.2	BCL2	NR_148213.1	0.0003	0.023	2	novel99_mature;novel1055_mature	0.846096448	0.033706752
NM_000633.2	BCL2	NR_148945.1	0.0005	0.011	3	novel81_mature;novel823_mature>novel931_mature;novel1055_mature	0.916643801	0.010132794
NM_000633.2	BCL2	NR_149312.1	0.0003	0.038	3	novel99_mature;novel81_mature;hsa-miR-4665-5p	0.910652957	0.011617717
NM_000633.2	BCL2	NR_152778.1	0.0002	0.044	2	hsa-miR-4665-5p;novel1055_mature	0.860392376	0.027874936
NM_000633.2	BCL2	NR_152804.1	0.0007	0.023	2	novel99_mature;novel823_mature>novel931_mature	0.877500809	0.021589963
NM_000633.2	BCL2	NR_152826.1	0.007	0.0013	4	novel874_mature;hsa-miR-4665-5p;novel823_mature>novel931_mature;novel612_mature	0.993265035	6.79E-05
NM_000633.2	BCL2	NR_152871.1	0.0036	0.00055	5	hsa-miR-4440;novel1055_mature;novel823_mature>novel931_mature;novel99_mature;novel72_star	0.939102311	0.005449872
NM_000633.2	BCL2	NR_153405.1	0.0002	0.01	4	novel99_mature;novel81_mature;novel823_mature>novel931_mature;novel72_star	0.984863838	0.000341921
NM_000633.2	BCL2	TCONS_00009194	0.0001	0.018	3	novel874_mature;novel99_mature;novel1055_mature	0.965593258	0.00175537
NM_000633.2	BCL2	TCONS_00013004	0.0048	0.00096	5	hsa-miR-4665-5p;novel874_mature;novel823_mature>novel931_mature;novel81_mature;novel99_mature	0.916267959	0.010223057
NM_000633.2	BCL2	TCONS_00016484	0.0001	0.011	3	novel874_mature;novel99_mature;hsa-miR-4665-5p	0.978080399	0.000715438
NM_000633.2	BCL2	TCONS_00018563	0.0031	0.01	4	novel874_mature;novel99_mature;novel823_mature>novel931_mature;novel1055_mature	0.987021252	0.000251579
NM_000633.2	BCL2	TCONS_00023850	0.0016	0.011	3	novel81_mature;novel823_mature>novel931_mature;novel72_star	0.958461754	0.002552303
NM_000633.2	BCL2	TCONS_00028092	0.0002	0.023	2	novel874_mature;novel1055_mature	0.887484775	0.01827731
NM_000633.2	BCL2	TCONS_00029166	0.0004	0.0024	3	hsa-miR-643;novel20_mature;novel72_star	0.86607191	0.025703984
NM_000633.2	BCL2	TCONS_00029348	0.0005	0.0043	4	novel874_mature;novel99_mature;novel1055_mature;novel72_star	0.983113947	0.000425301
NM_000633.2	BCL2	XR_001737621.1	0.0006	0.027	3	novel99_mature;hsa-miR-4665-5p;novel612_mature	0.916188356	0.010242225
NM_000633.2	BCL2	XR_001737736.1	0.0022	0.0072	5	hsa-miR-4665-5p;novel874_mature;novel823_mature>novel931_mature;novel1055_mature;novel81_mature	0.956288035	0.002824343
NM_000633.2	BCL2	XR_001737759.1	0.0002	0.0081	2	novel1055_mature;hsa-miR-643	0.93075155	0.007026986
NM_000633.2	BCL2	XR_001740587.1	0.0014	0.0057	3	novel874_mature;novel99_mature;novel72_star	0.965348756	0.00178026
NM_000633.2	BCL2	XR_001744176.2	0.0004	0.027	3	novel99_mature;hsa-miR-4440;novel72_star	0.974015218	0.001004041
NM_000633.2	BCL2	XR_001744265.2	0.0007	0.015	4	novel874_mature;novel81_mature;novel823_mature>novel931_mature;novel1055_mature	0.877872031	0.021462077
NM_000633.2	BCL2	XR_001745175.1	0.0022	0.038	3	novel823_mature>novel931_mature;novel1055_mature;novel72_star	0.928674968	0.007449466
NM_000633.2	BCL2	XR_001746837.1	0.0009	0.044	2	novel81_mature;novel823_mature>novel931_mature	0.92904721	0.007372849
NM_000633.2	BCL2	XR_001747416.1	0.0003	0.00063	3	novel99_mature;hsa-miR-4665-5p;novel1055_mature	0.864759484	0.026198221
NM_000633.2	BCL2	XR_001747419.1	0.0005	0.044	2	novel1055_mature;novel72_star	0.843867803	0.034662857
NM_000633.2	BCL2	XR_001747541.1	0.0046	0.0024	3	hsa-miR-4665-5p;novel1055_mature;novel823_mature>novel931_mature	0.930434675	0.007090677
NM_000633.2	BCL2	XR_001749110.2	0.0001	0.027	3	novel874_mature;novel99_mature;hsa-miR-4665-5p	0.889312533	0.017699517
NM_000633.2	BCL2	XR_001750048.1	0.0002	0.043	4	novel81_mature;hsa-miR-4665-5p;novel823_mature>novel931_mature;novel1055_mature	0.979098592	0.000650738
NM_000633.2	BCL2	XR_001752769.1	0.0059	0.00029	5	novel874_mature;novel823_mature>novel931_mature;novel1055_mature;novel81_mature;novel99_mature	0.984291516	0.000368197
NM_000633.2	BCL2	XR_001752778.1	0.0024	0.00013	5	hsa-miR-4440;novel823_mature>novel931_mature;novel20_mature;novel81_mature;novel72_star	0.986664046	0.000265586
NM_000633.2	BCL2	XR_001753073.2	0.0054	0.00096	5	hsa-miR-4665-5p;novel823_mature>novel931_mature;novel612_mature;hsa-miR-643;novel72_star	0.963138647	0.002013096
NM_000633.2	BCL2	XR_001753448.1	0.001	0.0025	4	novel874_mature;novel1055_mature;novel612_mature;novel72_star	0.950867087	0.00356176
NM_000633.2	BCL2	XR_002956231.1	0.0011	5.30E-05	5	novel874_mature;novel1055_mature;novel81_mature;novel99_mature;novel72_star	0.959837574	0.002387139
NM_000633.2	BCL2	XR_002956508.1	0.0017	0.0057	3	novel99_mature;hsa-miR-4665-5p;novel1055_mature	0.90799122	0.012308968
NM_000633.2	BCL2	XR_002956699.1	0.0024	0.038	3	novel874_mature;novel99_mature;hsa-miR-4665-5p	0.949372796	0.003779789
NM_000633.2	BCL2	XR_002956921.1	0.0007	0.01	4	novel874_mature;novel99_mature;novel1055_mature;novel72_star	0.961466536	0.002198634
NM_000633.2	BCL2	XR_002958192.1	0.0006	0.0043	4	novel874_mature;novel99_mature;novel1055_mature;novel72_star	0.980305785	0.000577974
NM_000633.2	BCL2	XR_002958220.1	0.0003	0.044	2	novel1055_mature;novel72_star	0.899910199	0.014525604
NM_000633.2	BCL2	XR_002958526.1	0.0006	0.015	4	novel99_mature;novel81_mature;novel1055_mature;novel612_mature	0.97488387	0.000938308
NM_000633.2	BCL2	XR_002958527.1	0.0005	0.0057	3	novel1055_mature;novel612_mature;hsa-miR-643	0.942352716	0.004889027
NM_000633.2	BCL2	XR_002958531.1	0.0002	0.044	2	novel1055_mature;novel612_mature	0.895952969	0.015675482
NM_000633.2	BCL2	XR_002958648.1	0.002	0.0006	4	novel874_mature;novel99_mature;novel823_mature>novel931_mature;novel1055_mature	0.973088895	0.001076567
NM_000633.2	BCL2	XR_002958732.1	0.0006	0.011	3	hsa-miR-4665-5p;novel823_mature>novel931_mature;novel72_star	0.934181446	0.006355557
NM_000633.2	BCL2	XR_002959658.1	0.0004	0.00013	5	hsa-miR-4665-5p;novel1055_mature;novel612_mature;hsa-miR-643;novel99_mature	0.888948294	0.01781395
NM_000633.2	BCL2	XR_108428.4	0.0011	0.0057	3	novel81_mature;novel1055_mature;novel72_star	0.92589233	0.008034422
NM_000633.2	BCL2	XR_247234.3	0.0065	3.80E-06	6	novel874_mature;novel823_mature>novel931_mature;hsa-miR-4440;novel81_mature;novel99_mature;novel72_star	0.976542897	0.0008189
NM_000633.2	BCL2	XR_427677.4	0.0006	0.038	3	novel874_mature;hsa-miR-4665-5p;novel1055_mature	0.910313909	0.011704693
NM_000633.2	BCL2	XR_430004.3	0.0006	0.0057	3	novel99_mature;novel81_mature;novel1055_mature	0.946487932	0.004218695
NM_000633.2	BCL2	XR_922175.3	0.0132	0.0072	5	novel823_mature>novel931_mature;novel1055_mature;novel81_mature;novel99_mature;novel72_star	0.994342462	4.79E-05
NM_000633.2	BCL2	XR_923077.2	0.0012	0.018	3	novel874_mature;novel99_mature;hsa-miR-4665-5p	0.978680157	0.000676958
NM_000633.2	BCL2	XR_924264.2	0.0016	0.0006	4	hsa-miR-4665-5p;novel823_mature>novel931_mature;novel612_mature;hsa-miR-643	0.888276573	0.018025914
NM_000633.2	BCL2	XR_928710.3	0.0001	0.038	3	novel874_mature;novel99_mature;hsa-miR-4440	0.931803786	0.006817505
NM_000633.2	BCL2	XR_932506.2	0.0008	0.018	3	novel99_mature;novel612_mature;hsa-miR-643	0.983929264	0.000385328
NM_000633.2	BCL2	XR_935432.2	0.0006	0.023	2	novel874_mature;novel1055_mature	0.874907115	0.022493604
NM_000633.2	BCL2	XR_938003.2	0.0006	0.0043	4	novel874_mature;novel81_mature;novel1055_mature;novel823_mature>novel931_mature	0.933033243	0.006576662
NM_000633.2	BCL2	XR_938009.2	0.0017	0.034	4	novel874_mature;novel81_mature;novel823_mature>novel931_mature;novel99_mature	0.913671077	0.010857333
NM_000633.2	BCL2	XR_939085.2	0.0026	0.0016	5	hsa-miR-4665-5p;novel874_mature;hsa-miR-643;novel99_mature;novel72_star	0.960814006	0.002273227
NM_000633.2	BCL2	XR_941434.2	0.0005	0.02	4	novel99_mature;novel81_mature;novel823_mature>novel931_mature;novel1055_mature	0.946298461	0.004248349
NM_000633.2	BCL2	XR_943839.2	0.0005	0.038	3	hsa-miR-4665-5p;novel20_mature;novel72_star	0.983285392	0.000416732
NM_000633.2	BCL2	XR_944031.2	0.0027	1.80E-05	7	novel874_mature;novel1055_mature;novel612_mature;novel20_mature;novel81_mature;hsa-miR-643;novel99_mature	0.993065212	7.20E-05
NM_000633.2	BCL2	XR_946358.2	0.0012	0.0052	5	novel874_mature;novel823_mature>novel931_mature;novel1055_mature;novel99_mature;novel72_star	0.963231049	0.002003079
NM_000633.2	BCL2	XR_946432.3	0.0017	0.00029	5	novel874_mature;novel823_mature>novel931_mature;novel20_mature;novel81_mature;novel99_mature	0.941949972	0.0049569
NM_000963.3	PTGS2	ENST00000337752	0.0056	0.0057	3	hsa-miR-642a-3p;novel908_mature;novel939_mature	0.938403583	0.005574326
NM_000963.3	PTGS2	ENST00000413221	0	0.021	2	hsa-miR-642a-3p;novel969_mature	0.857411642	0.029047646
NM_000963.3	PTGS2	ENST00000439559	0.0003	0.047	2	hsa-miR-642a-3p;novel939_mature	0.929625454	0.007254597
NM_000963.3	PTGS2	ENST00000443364	0.0007	0.014	2	hsa-miR-642a-3p;novel969_mature	0.918582895	0.009673271
NM_000963.3	PTGS2	ENST00000443374	0.0002	0.00085	4	hsa-miR-642a-3p;novel908_mature;novel939_mature;hsa-miR-935	0.935375906	0.006129466
NM_000963.3	PTGS2	ENST00000444184	0.0001	0.028	2	novel939_mature;hsa-miR-935	0.891834259	0.016916981
NM_000963.3	PTGS2	ENST00000448927	0.0001	0.0096	3	hsa-miR-642a-3p;novel969_mature;novel939_mature	0.969123752	0.001415296
NM_000963.3	PTGS2	ENST00000453554	0.0001	0.021	2	hsa-miR-642a-3p;novel969_mature	0.984757798	0.000346717
NM_000963.3	PTGS2	ENST00000458001	0.0004	0.00085	4	hsa-miR-935;novel908_mature;novel939_mature;novel969_mature	0.992973812	7.39E-05
NM_000963.3	PTGS2	ENST00000458228	0.0001	0.0042	3	novel908_mature;novel939_mature;novel969_mature	0.915330191	0.010449967
NM_000963.3	PTGS2	ENST00000495576	0.0001	0.0085	2	novel908_mature;novel969_mature	0.882065268	0.020042748
NM_000963.3	PTGS2	ENST00000500112	0	0.003	3	novel908_mature;novel939_mature;novel969_mature	0.971830777	0.001179081
NM_000963.3	PTGS2	ENST00000502066	0.0001	0.043	1	novel969_mature	0.959937875	0.002375311
NM_000963.3	PTGS2	ENST00000503602	0.0001	0.021	2	hsa-miR-642a-3p;novel908_mature	0.861158069	0.027577389
NM_000963.3	PTGS2	ENST00000512712	0.0007	0.0075	3	novel908_mature;novel939_mature;novel969_mature	0.963279274	0.00199786
NM_000963.3	PTGS2	ENST00000518639	0.0002	0.014	2	hsa-miR-642a-3p;novel969_mature	0.906666931	0.012660078
NM_000963.3	PTGS2	ENST00000523790	0.0001	0.021	2	novel969_mature;novel939_mature	0.9788704	0.000664973
NM_000963.3	PTGS2	ENST00000547721	0.0002	0.00015	3	hsa-miR-642a-3p;novel908_mature;novel939_mature	0.977475486	0.000755317
NM_000963.3	PTGS2	ENST00000560419	0	0.028	2	hsa-miR-642a-3p;novel939_mature	0.948012359	0.003983818
NM_000963.3	PTGS2	ENST00000564748	0.0001	0.021	2	novel939_mature;hsa-miR-935	0.890488413	0.017332507
NM_000963.3	PTGS2	ENST00000565095	0.0002	0.0013	3	hsa-miR-642a-3p;novel939_mature;hsa-miR-935	0.912612602	0.011121167
NM_000963.3	PTGS2	ENST00000565934	0.0005	0.0013	3	hsa-miR-642a-3p;novel939_mature;hsa-miR-935	0.929078093	0.00736651
NM_000963.3	PTGS2	ENST00000569384	0.0001	0.002	3	novel908_mature;hsa-miR-935;novel969_mature	0.962834514	0.002046242
NM_000963.3	PTGS2	ENST00000569852	0.0006	4.60E-05	4	hsa-miR-642a-3p;novel969_mature;novel939_mature;hsa-miR-935	0.971507475	0.00120617
NM_000963.3	PTGS2	ENST00000570843	0.0001	0.043	1	novel969_mature	0.890773573	0.01724406
NM_000963.3	PTGS2	ENST00000572856	0.0001	0.014	2	novel908_mature;novel939_mature	0.930241435	0.007129655
NM_000963.3	PTGS2	ENST00000574616	0.0012	1.80E-05	5	novel908_mature;novel939_mature;hsa-miR-642a-3p;novel969_mature;hsa-miR-935	0.891557533	0.017002024
NM_000963.3	PTGS2	ENST00000575312	0.0001	0.028	2	novel969_mature;novel939_mature	0.856866175	0.029264726
NM_000963.3	PTGS2	ENST00000577066	0.0002	0.047	2	novel969_mature;hsa-miR-935	0.857008251	0.02920811
NM_000963.3	PTGS2	ENST00000578774	0.0002	0.0096	3	hsa-miR-642a-3p;novel908_mature;novel969_mature	0.921073914	0.009098162
NM_000963.3	PTGS2	ENST00000580440	0.001	0.0043	2	hsa-miR-642a-3p;novel969_mature	0.904791648	0.013165431
NM_000963.3	PTGS2	ENST00000580459	0	0.012	3	hsa-miR-642a-3p;novel908_mature;novel939_mature	0.936711145	0.005881468
NM_000963.3	PTGS2	ENST00000601909	0.0003	0.0015	2	hsa-miR-642a-3p;hsa-miR-935	0.890580757	0.017303841
NM_000963.3	PTGS2	ENST00000602517	0.001	0.0013	3	hsa-miR-642a-3p;novel939_mature;hsa-miR-935	0.977707121	0.000739919
NM_000963.3	PTGS2	ENST00000604907	0.0019	0.002	3	novel908_mature;novel939_mature;novel969_mature	0.972423919	0.001130175
NM_000963.3	PTGS2	ENST00000605836	0.0001	0.043	1	novel908_mature	0.906088038	0.012815059
NM_000963.3	PTGS2	ENST00000607421	0.0001	0.0085	2	novel908_mature;hsa-miR-935	0.94026073	0.005246572
NM_000963.3	PTGS2	ENST00000607831	0.0001	0.014	2	novel969_mature;novel939_mature	0.92655133	0.007893944
NM_000963.3	PTGS2	ENST00000608477	0.0003	0.015	3	novel908_mature;novel939_mature;novel969_mature	0.955244404	0.002959771
NM_000963.3	PTGS2	ENST00000609162	0.0001	0.014	2	novel908_mature;hsa-miR-935	0.928679778	0.007448473
NM_000963.3	PTGS2	ENST00000609434	0.0002	0.0085	2	hsa-miR-642a-3p;novel908_mature	0.963547637	0.001968944
NM_000963.3	PTGS2	ENST00000609564	0	0.028	2	hsa-miR-642a-3p;novel939_mature	0.81532238	0.048009444
NM_000963.3	PTGS2	ENST00000610008	0.0004	0.0013	3	novel969_mature;novel939_mature;hsa-miR-935	0.916999888	0.010047633
NM_000963.3	PTGS2	ENST00000610408	0.0001	0.037	2	novel939_mature;hsa-miR-935	0.93591212	0.006029272
NM_000963.3	PTGS2	ENST00000610494	0.0005	7.70E-06	5	novel908_mature;novel939_mature;hsa-miR-642a-3p;novel969_mature;hsa-miR-935	0.957974814	0.002612064
NM_000963.3	PTGS2	ENST00000612970	0.0001	0.043	1	novel908_mature	0.812244024	0.049569044
NM_000963.3	PTGS2	ENST00000613749	0.0001	0.037	2	novel939_mature;hsa-miR-935	0.93591212	0.006029272
NM_000963.3	PTGS2	ENST00000616106	0.0001	0.021	2	hsa-miR-642a-3p;novel939_mature	0.890539447	0.017316662
NM_000963.3	PTGS2	ENST00000617117	0.0002	0.00074	3	novel908_mature;novel939_mature;hsa-miR-935	0.98833382	0.000203356
NM_000963.3	PTGS2	ENST00000621230	0	0.037	2	novel908_mature;novel969_mature	0.924233721	0.008393324
NM_000963.3	PTGS2	ENST00000621548	0.0001	0.0043	2	hsa-miR-642a-3p;novel908_mature	0.869006429	0.024615094
NM_000963.3	PTGS2	ENST00000623655	0.0003	0.002	3	hsa-miR-642a-3p;novel908_mature;novel939_mature	0.900384876	0.01439051
NM_000963.3	PTGS2	ENST00000632484	0	0.0085	2	novel969_mature;novel939_mature	0.920105514	0.009319705
NM_000963.3	PTGS2	ENST00000639185	0.0002	8.20E-05	4	hsa-miR-642a-3p;novel908_mature;novel939_mature;novel969_mature	0.977713328	0.000739509
NM_000963.3	PTGS2	ENST00000643761	0.0003	1.50E-06	5	novel908_mature;novel939_mature;hsa-miR-642a-3p;novel969_mature;hsa-miR-935	0.920426011	0.009246098
NM_000963.3	PTGS2	ENST00000648050	0.0012	2.60E-05	5	novel908_mature;novel939_mature;hsa-miR-642a-3p;novel969_mature;hsa-miR-935	0.924468954	0.008341958
NM_000963.3	PTGS2	ENST00000650198	0.0002	0.0057	3	novel908_mature;novel939_mature;hsa-miR-935	0.969076021	0.001419653
NM_000963.3	PTGS2	ENST00000650363	0.0004	4.60E-05	4	hsa-miR-642a-3p;novel908_mature;hsa-miR-935;novel969_mature	0.976593017	0.000815418
NM_000963.3	PTGS2	ENST00000650944	0.0008	0.037	2	novel908_mature;novel939_mature	0.948325811	0.003936342
NM_000963.3	PTGS2	ENST00000651440	0.0001	0.0015	2	novel939_mature;hsa-miR-935	0.911511463	0.011398889
NM_000963.3	PTGS2	ENST00000651492	0.0001	0.028	2	novel969_mature;novel939_mature	0.827727855	0.041960218
NM_000963.3	PTGS2	NR_002768.2	0	0.003	3	hsa-miR-642a-3p;novel939_mature;hsa-miR-935	0.862327423	0.027125903
NM_000963.3	PTGS2	NR_015434.1	0.0001	0.047	2	novel969_mature;hsa-miR-935	0.924353454	0.00836716
NM_000963.3	PTGS2	NR_023390.1	0.0007	0.0057	3	hsa-miR-642a-3p;novel969_mature;novel939_mature	0.884124617	0.019362721
NM_000963.3	PTGS2	NR_024008.1	0.0005	0.0042	3	novel969_mature;novel939_mature;hsa-miR-935	0.884196252	0.019339269
NM_000963.3	PTGS2	NR_024124.2	0.0001	0.028	2	novel969_mature;novel939_mature	0.948771766	0.003869278
NM_000963.3	PTGS2	NR_024278.1	0.0024	7.70E-06	5	novel908_mature;novel939_mature;hsa-miR-642a-3p;novel969_mature;hsa-miR-935	0.960549666	0.002303794
NM_000963.3	PTGS2	NR_024368.1	0.0002	0.035	3	novel908_mature;novel939_mature;novel969_mature	0.952145537	0.00338028
NM_000963.3	PTGS2	NR_024396.1	0.0004	0.00021	4	hsa-miR-642a-3p;novel969_mature;novel939_mature;hsa-miR-935	0.915398642	0.010433322
NM_000963.3	PTGS2	NR_024407.1	0.0001	0.037	2	novel969_mature;novel939_mature	0.858110867	0.028770496
NM_000963.3	PTGS2	NR_024484.1	0	0.047	2	hsa-miR-642a-3p;novel939_mature	0.850688236	0.031776626
NM_000963.3	PTGS2	NR_024492.1	0.0004	5.10E-05	5	novel908_mature;novel939_mature;hsa-miR-642a-3p;novel969_mature;hsa-miR-935	0.948768967	0.003869697
NM_000963.3	PTGS2	NR_026947.1	0.0001	4.60E-05	4	hsa-miR-642a-3p;novel908_mature;novel939_mature;novel969_mature	0.923592258	0.008534175
NM_000963.3	PTGS2	NR_027157.1	0.0001	0.047	2	novel908_mature;novel969_mature	0.940132617	0.00526887
NM_000963.3	PTGS2	NR_027262.1	0.0001	0.021	2	novel908_mature;hsa-miR-935	0.948238324	0.003949565
NM_000963.3	PTGS2	NR_033849.1	0	0.037	2	novel969_mature;hsa-miR-935	0.956976589	0.002736702
NM_000963.3	PTGS2	NR_036485.1	0.0001	0.028	2	novel939_mature;hsa-miR-935	0.913376361	0.010930485
NM_000963.3	PTGS2	NR_037701.1	0.0002	0.0013	3	hsa-miR-642a-3p;novel969_mature;novel939_mature	0.906129601	0.012803901
NM_000963.3	PTGS2	NR_038289.1	0.0002	0.00074	3	novel908_mature;novel939_mature;hsa-miR-935	0.90356745	0.013500481
NM_000963.3	PTGS2	NR_038464.1	0.0001	0.021	2	hsa-miR-642a-3p;novel939_mature	0.907419545	0.012459951
NM_000963.3	PTGS2	NR_038940.1	0.0001	0.021	2	novel908_mature;novel969_mature	0.977929021	0.000725316
NM_000963.3	PTGS2	NR_038969.1	0.0001	0.028	2	novel969_mature;hsa-miR-935	0.899595813	0.014615414
NM_000963.3	PTGS2	NR_040049.1	0.0002	0.014	2	hsa-miR-642a-3p;novel969_mature	0.820649491	0.045365359
NM_000963.3	PTGS2	NR_046312.1	0.0006	3.70E-05	5	novel908_mature;novel939_mature;hsa-miR-642a-3p;novel969_mature;hsa-miR-935	0.988190709	0.000208366
NM_000963.3	PTGS2	NR_102326.1	0.0015	0.047	2	novel908_mature;novel939_mature	0.916244768	0.010228639
NM_000963.3	PTGS2	NR_103734.1	0.0005	0.00021	4	hsa-miR-935;novel908_mature;novel939_mature;novel969_mature	0.956168265	0.002839726
NM_000963.3	PTGS2	NR_103771.1	0.0001	0.0075	3	hsa-miR-642a-3p;novel969_mature;novel939_mature	0.926652311	0.007872524
NM_000963.3	PTGS2	NR_105014.1	0.0002	0.0043	2	hsa-miR-642a-3p;novel969_mature	0.884708064	0.019172102
NM_000963.3	PTGS2	NR_108047.1	0.0001	0.012	3	novel969_mature;novel939_mature;hsa-miR-935	0.881829136	0.02012144
NM_000963.3	PTGS2	NR_109973.1	0.0006	0.028	2	novel969_mature;novel939_mature	0.942611003	0.00484574
NM_000963.3	PTGS2	NR_109990.1	0.0002	0.00015	3	hsa-miR-642a-3p;novel908_mature;novel939_mature	0.857932481	0.028841083
NM_000963.3	PTGS2	NR_110102.1	0.0001	0.0075	3	hsa-miR-642a-3p;novel908_mature;novel969_mature	0.890277379	0.017398102
NM_000963.3	PTGS2	NR_110410.1	0	0.037	2	hsa-miR-642a-3p;novel939_mature	0.951538496	0.00346587
NM_000963.3	PTGS2	NR_110954.1	0.0001	0.014	2	novel908_mature;novel969_mature	0.901132283	0.014179031
NM_000963.3	PTGS2	NR_120398.1	0.0001	0.021	2	hsa-miR-642a-3p;novel939_mature	0.867601216	0.025133719
NM_000963.3	PTGS2	NR_125865.1	0	0.0043	2	novel908_mature;novel939_mature	0.876536238	0.021923953
NM_000963.3	PTGS2	NR_126047.1	0.0002	0.021	2	novel969_mature;hsa-miR-935	0.883562117	0.019547351
NM_000963.3	PTGS2	NR_126465.1	0.0002	0.043	1	novel908_mature	0.951504827	0.003470648
NM_000963.3	PTGS2	NR_132103.1	0.0001	0.021	2	novel908_mature;novel969_mature	0.942992374	0.00478217
NM_000963.3	PTGS2	NR_132104.1	0.0001	0.0085	2	novel908_mature;novel969_mature	0.843677385	0.034745131
NM_000963.3	PTGS2	NR_134654.1	0	0.028	2	hsa-miR-642a-3p;novel908_mature	0.900920875	0.014238696
NM_000963.3	PTGS2	NR_134916.1	0.0001	0.043	1	novel969_mature	0.858200994	0.028734864
NM_000963.3	PTGS2	NR_135307.1	0.0001	0.0085	2	novel908_mature;novel939_mature	0.928344293	0.007517851
NM_000963.3	PTGS2	NR_135594.1	0.0005	0.00074	3	hsa-miR-642a-3p;novel908_mature;novel969_mature	0.923949892	0.008455506
NM_000963.3	PTGS2	NR_135764.1	0.0001	0.021	2	hsa-miR-642a-3p;novel969_mature	0.843604856	0.034776493
NM_000963.3	PTGS2	NR_135804.1	0.0002	0.0013	3	novel908_mature;novel939_mature;hsa-miR-935	0.972233846	0.001145736
NM_000963.3	PTGS2	NR_136240.1	0.0008	0.0013	3	hsa-miR-642a-3p;novel908_mature;novel939_mature	0.925831237	0.008047507
NM_000963.3	PTGS2	NR_136255.1	0.0003	4.60E-05	4	hsa-miR-642a-3p;novel908_mature;novel939_mature;novel969_mature	0.956634803	0.002780036
NM_000963.3	PTGS2	NR_136301.1	0.0001	0.047	2	novel908_mature;novel939_mature	0.934393155	0.006315193
NM_000963.3	PTGS2	NR_137177.1	0.0003	3.80E-05	3	hsa-miR-642a-3p;novel969_mature;hsa-miR-935	0.965657651	0.001748844
NM_000963.3	PTGS2	NR_137188.1	0.0002	0.0085	2	hsa-miR-642a-3p;hsa-miR-935	0.980863973	0.000545778
NM_000963.3	PTGS2	NR_144402.1	0.0001	0.047	2	novel908_mature;novel969_mature	0.958869049	0.002502841
NM_000963.3	PTGS2	NR_144529.1	0.0002	0.043	1	hsa-miR-642a-3p	0.862149937	0.027194202
NM_000963.3	PTGS2	NR_146561.1	0.0016	0.028	2	hsa-miR-642a-3p;novel939_mature	0.904438263	0.013261731
NM_000963.3	PTGS2	NR_146625.1	0.0006	0.0075	3	novel969_mature;novel939_mature;hsa-miR-935	0.967433693	0.001573577
NM_000963.3	PTGS2	NR_147195.1	0	0.028	2	novel939_mature;hsa-miR-935	0.93834584	0.005584672
NM_000963.3	PTGS2	NR_147201.1	0	0.014	2	novel969_mature;novel939_mature	0.892988251	0.016564548
NM_000963.3	PTGS2	NR_148216.1	0.0001	0.047	2	novel969_mature;hsa-miR-935	0.857825345	0.028883516
NM_000963.3	PTGS2	NR_149312.1	0.0001	0.047	2	hsa-miR-642a-3p;novel908_mature	0.917024122	0.01004185
NM_000963.3	PTGS2	TCONS_00005571	0.0011	0.003	3	novel908_mature;novel939_mature;novel969_mature	0.904756138	0.013175093
NM_000963.3	PTGS2	TCONS_00009954	0.0002	0.047	2	novel969_mature;novel939_mature	0.960562252	0.002302334
NM_000963.3	PTGS2	TCONS_00013004	0.0012	0.0057	3	novel908_mature;novel939_mature;novel969_mature	0.957622737	0.002655697
NM_000963.3	PTGS2	TCONS_00016484	0	0.021	2	hsa-miR-642a-3p;novel908_mature	0.902804027	0.013711478
NM_000963.3	PTGS2	TCONS_00018563	0.0003	0.0057	3	hsa-miR-642a-3p;novel969_mature;novel939_mature	0.882021593	0.020057292
NM_000963.3	PTGS2	TCONS_00022788	0.0001	0.0075	3	novel969_mature;novel939_mature;hsa-miR-935	0.947187964	0.004110017
NM_000963.3	PTGS2	TCONS_00024555	0.0017	0.003	3	hsa-miR-642a-3p;novel969_mature;novel939_mature	0.920766945	0.009168108
NM_000963.3	PTGS2	TCONS_00025723	0	0.014	2	novel969_mature;novel939_mature	0.986540846	0.000270504
NM_000963.3	PTGS2	XR_001737736.1	0.0008	2.60E-05	5	novel908_mature;novel939_mature;hsa-miR-642a-3p;novel969_mature;hsa-miR-935	0.928990807	0.007384433
NM_000963.3	PTGS2	XR_001737939.1	0.0004	0.00063	4	hsa-miR-642a-3p;novel908_mature;novel939_mature;novel969_mature	0.956200179	0.002835623
NM_000963.3	PTGS2	XR_001738297.1	0.0002	0.043	1	hsa-miR-935	0.941809636	0.004980658
NM_000963.3	PTGS2	XR_001738304.1	0.0007	0.00021	4	hsa-miR-642a-3p;novel908_mature;hsa-miR-935;novel969_mature	0.971909162	0.00117256
NM_000963.3	PTGS2	XR_001739707.1	0	0.00037	3	hsa-miR-642a-3p;novel939_mature;hsa-miR-935	0.89175534	0.016941213
NM_000963.3	PTGS2	XR_001741793.1	0.0001	0.00074	3	novel908_mature;novel939_mature;novel969_mature	0.812377547	0.049500917
NM_000963.3	PTGS2	XR_001741965.1	0.0003	0.00074	3	novel969_mature;novel939_mature;hsa-miR-935	0.910094312	0.011761194
NM_000963.3	PTGS2	XR_001744176.2	0.0001	0.002	3	hsa-miR-642a-3p;novel908_mature;novel939_mature	0.908079257	0.012285796
NM_000963.3	PTGS2	XR_001744265.2	0.0001	0.00031	4	hsa-miR-642a-3p;novel908_mature;novel939_mature;novel969_mature	0.891573827	0.016997011
NM_000963.3	PTGS2	XR_001745175.1	0.0005	0.003	3	novel908_mature;hsa-miR-935;novel969_mature	0.930540351	0.007069405
NM_000963.3	PTGS2	XR_001747568.1	0.0002	0.028	2	novel908_mature;novel969_mature	0.925957228	0.008020535
NM_000963.3	PTGS2	XR_001748228.1	0.0002	0.0042	3	hsa-miR-642a-3p;novel908_mature;novel939_mature	0.837811833	0.037324322
NM_000963.3	PTGS2	XR_001750048.1	0.0001	2.60E-05	5	novel908_mature;novel939_mature;hsa-miR-642a-3p;novel969_mature;hsa-miR-935	0.939168275	0.005438194
NM_000963.3	PTGS2	XR_001751591.2	0.0051	4.60E-05	4	hsa-miR-935;novel908_mature;novel939_mature;novel969_mature	0.889451795	0.017655859
NM_000963.3	PTGS2	XR_001753448.1	0.0001	0.037	2	novel969_mature;hsa-miR-935	0.841723681	0.035594568
NM_000963.3	PTGS2	XR_002956699.1	0.0001	0.003	3	novel908_mature;hsa-miR-935;novel969_mature	0.869929966	0.024277044
NM_000963.3	PTGS2	XR_002957419.1	0.0001	0.021	2	novel908_mature;novel969_mature	0.975389105	0.000901091
NM_000963.3	PTGS2	XR_002957706.1	0.0004	0.00014	4	hsa-miR-642a-3p;novel969_mature;novel939_mature;hsa-miR-935	0.937166925	0.005797961
NM_000963.3	PTGS2	XR_002958192.1	0.0003	0.003	3	hsa-miR-642a-3p;novel908_mature;novel939_mature	0.958939892	0.002494286
NM_000963.3	PTGS2	XR_002958526.1	0.0004	0.0075	3	novel908_mature;novel939_mature;novel969_mature	0.936176145	0.005980234
NM_000963.3	PTGS2	XR_002958812.1	0.0001	0.0057	3	hsa-miR-642a-3p;novel969_mature;novel939_mature	0.991355941	0.000111757
NM_000963.3	PTGS2	XR_002959417.1	0	0.0043	2	novel969_mature;novel939_mature	0.930823277	0.007012609
NM_000963.3	PTGS2	XR_241724.3	0.0003	0.0043	2	novel908_mature;novel939_mature	0.897281873	0.01528463
NM_000963.3	PTGS2	XR_242929.3	0.001	0.00031	4	hsa-miR-642a-3p;novel908_mature;novel939_mature;hsa-miR-935	0.859855056	0.028084642
NM_000963.3	PTGS2	XR_244440.3	0.0003	0.002	3	hsa-miR-642a-3p;novel969_mature;novel939_mature	0.892740419	0.016639936
NM_000963.3	PTGS2	XR_922175.3	0.0005	0.0011	4	hsa-miR-642a-3p;novel908_mature;novel939_mature;novel969_mature	0.945120472	0.004435002
NM_000963.3	PTGS2	XR_923077.2	0.0001	0.028	2	hsa-miR-642a-3p;novel908_mature	0.929541247	0.00727176
NM_000963.3	PTGS2	XR_927142.2	0.0001	0.014	2	novel908_mature;novel969_mature	0.869679339	0.024368563
NM_000963.3	PTGS2	XR_928710.3	0.0001	0.047	2	novel939_mature;hsa-miR-935	0.943227659	0.004743157
NM_000963.3	PTGS2	XR_930251.3	0.0004	0.028	2	novel908_mature;novel969_mature	0.950044407	0.003681008
NM_000963.3	PTGS2	XR_933073.2	0.0004	0.0015	2	novel939_mature;hsa-miR-935	0.925015	0.008223314
NM_000963.3	PTGS2	XR_933516.3	0.0002	0.0042	3	hsa-miR-642a-3p;novel908_mature;hsa-miR-935	0.917039914	0.010038083
NM_000963.3	PTGS2	XR_933959.3	0.0001	0.014	2	novel908_mature;novel939_mature	0.84959631	0.032230744
NM_000963.3	PTGS2	XR_938003.2	0.0008	0.047	2	novel939_mature;hsa-miR-935	0.926126244	0.007984421
NM_000963.3	PTGS2	XR_938009.2	0.0004	1.80E-05	5	novel908_mature;novel939_mature;hsa-miR-642a-3p;novel969_mature;hsa-miR-935	0.982039065	0.000480996
NM_000963.3	PTGS2	XR_938590.2	0.0001	0.0043	2	novel908_mature;novel969_mature	0.91635884	0.010201195
NM_000963.3	PTGS2	XR_941434.2	0.0038	0.0096	3	hsa-miR-642a-3p;novel969_mature;novel939_mature	0.987948356	0.000216988
NM_000963.3	PTGS2	XR_943839.2	0.0001	0.003	3	novel908_mature;novel939_mature;hsa-miR-935	0.959707766	0.00240249
NM_000963.3	PTGS2	XR_944031.2	0.0004	0.012	3	novel969_mature;novel939_mature;hsa-miR-935	0.902086182	0.013911318
NM_000963.3	PTGS2	XR_946358.2	0.0001	0.00085	4	hsa-miR-642a-3p;novel908_mature;novel939_mature;novel969_mature	0.912390143	0.011177006
NM_000963.3	PTGS2	XR_947756.1	0.0001	0.002	3	hsa-miR-642a-3p;novel969_mature;hsa-miR-935	0.969676766	0.001365307
NM_000963.3	PTGS2	XR_947993.2	0.0003	0.00014	4	hsa-miR-642a-3p;novel908_mature;hsa-miR-935;novel969_mature	0.9431477	0.004756397
NM_000963.3	PTGS2	XR_949530.3	0.0002	0.002	3	novel908_mature;novel939_mature;hsa-miR-935	0.926868286	0.007826808
NM_001001788.3	RAET1G	ENST00000413722	0.0003	0.013	2	hsa-miR-92a-1-5p;novel1056_mature	0.87866964	0.021188529
NM_001001788.3	RAET1G	ENST00000419695	0.0001	0.013	2	hsa-miR-92a-1-5p;novel1056_mature	0.95249928	0.003330889
NM_001001788.3	RAET1G	ENST00000456120	0.0001	0.018	3	hsa-miR-1272;novel424_mature;novel1056_mature	0.870343847	0.02412627
NM_001001788.3	RAET1G	ENST00000613291	0.0011	0.022	4	hsa-miR-181a-3p;hsa-miR-1272;novel1056_mature;hsa-miR-222-5p	0.899506327	0.014641026
NM_001001788.3	RAET1G	ENST00000629989	0.0034	0.022	3	novel424_mature;hsa-miR-92a-1-5p;hsa-miR-222-5p	0.842737367	0.03515263
NM_001001788.3	RAET1G	ENST00000650930	0.0017	0.021	2	hsa-miR-92a-1-5p;hsa-miR-222-5p	0.959464081	0.002431438
NM_001001788.3	RAET1G	ENST00000651403	0.0007	0.0042	5	novel424_mature;hsa-miR-181a-3p;novel1056_mature;hsa-miR-1272;hsa-miR-222-5p	0.961745861	0.002167079
NM_001001788.3	RAET1G	ENST00000651587	0.0001	0.046	3	novel424_mature;novel1056_mature;hsa-miR-222-5p	0.916312212	0.010212409
NM_001001788.3	RAET1G	NR_036540.1	0.0003	0.027	3	hsa-miR-1272;novel1056_mature;hsa-miR-222-5p	0.908116858	0.012275905
NM_001001788.3	RAET1G	NR_049794.1	0.0004	0.0049	5	novel424_mature;hsa-miR-92a-1-5p;novel1056_mature;hsa-miR-1272;hsa-miR-222-5p	0.947746123	0.004024363
NM_001001788.3	RAET1G	NR_125906.1	0.0003	0.027	3	novel424_mature;hsa-miR-92a-1-5p;novel1056_mature	0.847514112	0.033105122
NM_001001788.3	RAET1G	NR_131012.1	0.0022	0.013	6	novel424_mature;hsa-miR-181a-3p;hsa-miR-92a-1-5p;novel1056_mature;hsa-miR-1272;hsa-miR-222-5p	0.84837067	0.032744091
NM_001001788.3	RAET1G	TCONS_00008997	0.0004	0.017	5	hsa-miR-181a-3p;hsa-miR-92a-1-5p;novel1056_mature;hsa-miR-1272;hsa-miR-222-5p	0.848935611	0.032506996
NM_001001788.3	RAET1G	TCONS_00024679	0.0018	2.90E-05	4	hsa-miR-1272;novel424_mature;hsa-miR-92a-1-5p;novel1056_mature	0.968033602	0.001516443
NM_001001788.3	RAET1G	TCONS_00031064	0.003	0.033	4	hsa-miR-1272;hsa-miR-92a-1-5p;novel1056_mature;hsa-miR-222-5p	0.890652097	0.017281711
NM_001001788.3	RAET1G	TCONS_00033135	0.0004	0.037	4	hsa-miR-1272;hsa-miR-92a-1-5p;novel1056_mature;hsa-miR-222-5p	0.851283329	0.031530415
NM_001001788.3	RAET1G	TCONS_00033584	0.0002	0.022	4	hsa-miR-1272;novel424_mature;hsa-miR-92a-1-5p;novel1056_mature	0.903456923	0.013530931
NM_001001788.3	RAET1G	XR_001741441.1	0.0003	0.031	5	hsa-miR-181a-3p;hsa-miR-92a-1-5p;novel1056_mature;hsa-miR-1272;hsa-miR-222-5p	0.97514398	0.000919054
NM_001001788.3	RAET1G	XR_001746639.2	0.0004	0.016	4	hsa-miR-181a-3p;hsa-miR-1272;novel1056_mature;hsa-miR-222-5p	0.978126675	0.000712431
NM_001001788.3	RAET1G	XR_001746929.1	0.0005	0.03	2	hsa-miR-1272;novel1056_mature	0.953002902	0.003261189
NM_001001788.3	RAET1G	XR_946339.2	0.0001	0.0063	4	hsa-miR-1272;novel424_mature;hsa-miR-92a-1-5p;novel1056_mature	0.880619422	0.020526894
NM_001024611.2	LRRC66	ENST00000381108	0.0001	0.0065	2	novel284_mature;novel612_mature	0.936225901	0.005971015
NM_001024611.2	LRRC66	ENST00000437019	0	0.026	1	novel284_mature	0.90928194	0.011971356
NM_001024611.2	LRRC66	ENST00000458739	0.0001	0.026	1	novel284_mature	0.97082622	0.001264249
NM_001024611.2	LRRC66	ENST00000514984	0.0001	0.026	1	novel284_mature	0.916568843	0.010150765
NM_001024611.2	LRRC66	ENST00000565095	0	0.009	2	novel284_mature;hsa-miR-30a-3p	0.82517978	0.043171727
NM_001024611.2	LRRC66	ENST00000603037	0.0002	0.00085	3	novel284_mature;novel612_mature;hsa-miR-30a-3p	0.825005074	0.043255382
NM_001024611.2	LRRC66	ENST00000604070	0.0001	0.026	1	hsa-miR-30a-3p	0.976852183	0.000797531
NM_001024611.2	LRRC66	ENST00000607434	0.0001	0.009	2	novel284_mature;hsa-miR-30a-3p	0.940953419	0.005126815
NM_001024611.2	LRRC66	ENST00000611744	0	0.026	1	novel284_mature	0.928191645	0.007549522
NM_001024611.2	LRRC66	ENST00000621523	0.0003	0.026	1	novel284_mature	0.860066334	0.028002095
NM_001024611.2	LRRC66	NR_003108.2	0	0.026	1	novel284_mature	0.95013526	0.003667744
NM_001024611.2	LRRC66	NR_037775.1	0	0.026	1	novel284_mature	0.894483703	0.01611314
NM_001024611.2	LRRC66	NR_038854.1	0	0.026	1	novel284_mature	0.845362484	0.034020237
NM_001024611.2	LRRC66	NR_040671.1	0.0001	0.0043	2	novel612_mature;hsa-miR-30a-3p	0.85004152	0.032045219
NM_001024611.2	LRRC66	NR_103734.1	0.0001	0.023	2	novel612_mature;hsa-miR-30a-3p	0.823949532	0.043762417
NM_001024611.2	LRRC66	NR_110560.1	0.0001	0.0065	2	novel284_mature;novel612_mature	0.840500535	0.03613128
NM_001024611.2	LRRC66	NR_110920.1	0.0001	0.0043	2	novel612_mature;hsa-miR-30a-3p	0.867295208	0.02524734
NM_001024611.2	LRRC66	NR_120386.1	0.0001	0.019	2	novel284_mature;hsa-miR-30a-3p	0.81370498	0.04882599
NM_001024611.2	LRRC66	NR_126522.1	0	0.026	1	novel284_mature	0.919272344	0.009512382
NM_001024611.2	LRRC66	NR_136301.1	0	0.015	2	novel284_mature;novel612_mature	0.853337345	0.030687549
NM_001024611.2	LRRC66	NR_147075.1	0.0077	0.009	2	novel612_mature;hsa-miR-30a-3p	0.819755363	0.045804288
NM_001024611.2	LRRC66	NR_147195.1	0	0.009	2	novel284_mature;hsa-miR-30a-3p	0.840124108	0.036297213
NM_001024611.2	LRRC66	NR_148200.1	0.0013	0.012	2	novel284_mature;novel612_mature	0.875784485	0.02218595
NM_001024611.2	LRRC66	TCONS_00007347	0.0003	0.0065	2	novel284_mature;hsa-miR-30a-3p	0.923301049	0.008598494
NM_001024611.2	LRRC66	TCONS_00027498	0.0004	0.026	1	hsa-miR-30a-3p	0.942625942	0.004843242
NM_001024611.2	LRRC66	XR_001738399.1	0	0.026	1	novel284_mature	0.850621482	0.031804301
NM_001024611.2	LRRC66	XR_001746694.1	0	0.026	1	novel284_mature	0.85717511	0.029141685
NM_001024611.2	LRRC66	XR_001753448.1	0	0.012	2	novel284_mature;novel612_mature	0.925944836	0.008023185
NM_001024611.2	LRRC66	XR_001754566.1	0	0.026	1	novel284_mature	0.95037176	0.003633327
NM_001024611.2	LRRC66	XR_002957082.1	0.0001	0.026	1	novel284_mature	0.935597252	0.006088009
NM_001024611.2	LRRC66	XR_002958526.1	0.0002	0.027	2	novel284_mature;novel612_mature	0.841075327	0.035878593
NM_001024611.2	LRRC66	XR_242929.3	0.0002	0.027	2	novel284_mature;hsa-miR-30a-3p	0.857875551	0.028863627
NM_001024611.2	LRRC66	XR_931655.2	0.0002	0.00013	3	novel284_mature;novel612_mature;hsa-miR-30a-3p	0.974686058	0.000953083
NM_001024611.2	LRRC66	XR_933516.3	0.0002	0.00046	3	novel284_mature;novel612_mature;hsa-miR-30a-3p	0.885640065	0.018869481
NM_001024611.2	LRRC66	XR_939085.2	0	0.027	2	novel284_mature;hsa-miR-30a-3p	0.888381168	0.017992829
NM_001024611.2	LRRC66	XR_949530.3	0.0006	0.012	2	novel284_mature;hsa-miR-30a-3p	0.853138965	0.030768484
NM_001024611.2	LRRC66	XR_950683.2	0.0001	0.026	1	novel284_mature	0.922757394	0.008719199
NM_001030288.3	SPN	ENST00000332965	0	0.013	2	hsa-miR-4665-5p;novel823_mature>novel931_mature	0.886524618	0.018584401
NM_001030288.3	SPN	ENST00000356906	0.0003	0.034	1	hsa-miR-4665-5p	0.875513149	0.022280879
NM_001030288.3	SPN	ENST00000382215	0.0001	0.0085	2	hsa-miR-4665-5p;novel823_mature>novel931_mature	0.886275848	0.018664366
NM_001030288.3	SPN	ENST00000415875	0.0011	0.0026	2	hsa-miR-4665-5p;novel823_mature>novel931_mature	0.897503014	0.01522005
NM_001030288.3	SPN	ENST00000437019	0	0.034	1	novel284_mature	0.876474145	0.021945537
NM_001030288.3	SPN	ENST00000443374	0.0002	0.0064	3	novel284_mature;novel630_mature;hsa-miR-4665-5p	0.836228631	0.038035331
NM_001030288.3	SPN	ENST00000446489	0.0009	0.00088	2	novel284_mature;hsa-miR-4665-5p	0.976168703	0.000845129
NM_001030288.3	SPN	ENST00000455039	0.0001	0.034	1	hsa-miR-4665-5p	0.974295789	0.000982568
NM_001030288.3	SPN	ENST00000458228	0.0002	0.036	2	novel284_mature;novel630_mature	0.844376075	0.034443696
NM_001030288.3	SPN	ENST00000458698	0.0001	0.013	2	novel630_mature;hsa-miR-4665-5p	0.860732192	0.027742698
NM_001030288.3	SPN	ENST00000458739	0.0001	0.034	1	novel284_mature	0.845754453	0.033852652
NM_001030288.3	SPN	ENST00000464242	0	0.0085	2	hsa-miR-4665-5p;novel823_mature>novel931_mature	0.860988802	0.027643036
NM_001030288.3	SPN	ENST00000484285	0	0.0085	2	novel630_mature;novel823_mature>novel931_mature	0.869993405	0.024253905
NM_001030288.3	SPN	ENST00000487102	0.0001	0.0052	2	novel284_mature;hsa-miR-4665-5p	0.912596568	0.011125187
NM_001030288.3	SPN	ENST00000514984	0.0001	0.034	1	novel284_mature	0.90883496	0.012087758
NM_001030288.3	SPN	ENST00000520447	0.0002	0.034	1	hsa-miR-4665-5p	0.89371935	0.016343114
NM_001030288.3	SPN	ENST00000549616	0.0002	0.034	1	hsa-miR-4665-5p	0.909290945	0.011969016
NM_001030288.3	SPN	ENST00000556400	0.0001	0.034	1	hsa-miR-4665-5p	0.958809581	0.002510033
NM_001030288.3	SPN	ENST00000560208	0.0001	0.034	1	novel823_mature>novel931_mature	0.897340756	0.015267422
NM_001030288.3	SPN	ENST00000562493	0.0002	0.0052	2	novel284_mature;novel630_mature	0.937874593	0.005669461
NM_001030288.3	SPN	ENST00000563737	0	0.034	1	novel630_mature	0.929408157	0.007298926
NM_001030288.3	SPN	ENST00000574616	0.0001	0.0064	3	novel284_mature;novel630_mature;hsa-miR-4665-5p	0.893263748	0.016480938
NM_001030288.3	SPN	ENST00000577537	0	0.034	1	hsa-miR-4665-5p	0.974997823	0.000929849
NM_001030288.3	SPN	ENST00000578206	0.0001	0.0085	2	novel284_mature;hsa-miR-4665-5p	0.968796385	0.001445307
NM_001030288.3	SPN	ENST00000578774	0.0018	9.60E-05	4	novel284_mature;novel630_mature;hsa-miR-4665-5p;novel823_mature>novel931_mature	0.862362907	0.027112258
NM_001030288.3	SPN	ENST00000586761	0.0001	0.034	1	hsa-miR-4665-5p	0.92419404	0.008402004
NM_001030288.3	SPN	ENST00000607307	0.0001	0.034	1	hsa-miR-4665-5p	0.888572245	0.017932465
NM_001030288.3	SPN	ENST00000607434	0.0001	0.018	2	novel284_mature;novel823_mature>novel931_mature	0.946673681	0.004189723
NM_001030288.3	SPN	ENST00000608012	0.0004	0.00088	2	hsa-miR-4665-5p;novel823_mature>novel931_mature	0.979806897	0.000607525
NM_001030288.3	SPN	ENST00000608826	0.0002	0.0018	3	novel284_mature;novel630_mature;hsa-miR-4665-5p	0.892250081	0.016789577
NM_001030288.3	SPN	ENST00000609564	0	0.018	2	hsa-miR-4665-5p;novel823_mature>novel931_mature	0.948899937	0.003850108
NM_001030288.3	SPN	ENST00000609755	0.0006	0.023	2	novel284_mature;novel823_mature>novel931_mature	0.856763545	0.029305655
NM_001030288.3	SPN	ENST00000609975	0.0002	0.0003	3	novel284_mature;hsa-miR-4665-5p;novel823_mature>novel931_mature	0.849872723	0.0321155
NM_001030288.3	SPN	ENST00000610008	0	0.018	2	novel284_mature;novel823_mature>novel931_mature	0.837256473	0.037573015
NM_001030288.3	SPN	ENST00000611744	0.0001	0.034	1	novel284_mature	0.95757716	0.002661372
NM_001030288.3	SPN	ENST00000621523	0.0003	0.034	1	novel284_mature	0.997787964	7.33E-06
NM_001030288.3	SPN	ENST00000623655	0.0009	0.00083	3	novel284_mature;novel630_mature;hsa-miR-4665-5p	0.882471999	0.019907549
NM_001030288.3	SPN	ENST00000624945	0	0.018	2	novel630_mature;novel823_mature>novel931_mature	0.907988651	0.012309644
NM_001030288.3	SPN	ENST00000641360	0	0.034	1	novel284_mature	0.911446694	0.011415328
NM_001030288.3	SPN	ENST00000645183	0.0001	0.023	2	novel284_mature;novel630_mature	0.831063367	0.040398688
NM_001030288.3	SPN	ENST00000646594	0.0001	0.013	2	novel284_mature;novel630_mature	0.95628271	0.002825026
NM_001030288.3	SPN	ENST00000647108	0.0002	0.0024	3	novel284_mature;novel630_mature;novel823_mature>novel931_mature	0.856681547	0.029338375
NM_001030288.3	SPN	NR_002768.2	0.0008	0.029	2	novel284_mature;novel823_mature>novel931_mature	0.897548282	0.015206847
NM_001030288.3	SPN	NR_003108.2	0	0.034	1	novel284_mature	0.888343024	0.018004891
NM_001030288.3	SPN	NR_015370.2	0	0.0052	2	novel284_mature;hsa-miR-4665-5p	0.906971381	0.012578936
NM_001030288.3	SPN	NR_015434.1	0.0005	0.029	2	hsa-miR-4665-5p;novel823_mature>novel931_mature	0.823554028	0.043953109
NM_001030288.3	SPN	NR_015454.1	0	0.023	2	novel284_mature;novel823_mature>novel931_mature	0.828828929	0.041441687
NM_001030288.3	SPN	NR_024008.1	0.0001	0.036	2	novel284_mature;novel823_mature>novel931_mature	0.871208486	0.023812732
NM_001030288.3	SPN	NR_024158.1	0.0001	0.00088	2	novel284_mature;novel823_mature>novel931_mature	0.997321579	1.08E-05
NM_001030288.3	SPN	NR_024348.1	0.0035	0.044	2	novel284_mature;novel823_mature>novel931_mature	0.885582511	0.018888102
NM_001030288.3	SPN	NR_024368.1	0.002	0.00065	4	novel284_mature;novel630_mature;hsa-miR-4665-5p;novel823_mature>novel931_mature	0.822862498	0.044287459
NM_001030288.3	SPN	NR_024396.1	0.0001	0.0024	3	novel284_mature;novel630_mature;novel823_mature>novel931_mature	0.877249876	0.021676615
NM_001030288.3	SPN	NR_024407.1	0.0002	0.00083	3	novel284_mature;novel630_mature;hsa-miR-4665-5p	0.9221467	0.008855765
NM_001030288.3	SPN	NR_024484.1	0	0.029	2	novel284_mature;novel630_mature	0.870989159	0.023892081
NM_001030288.3	SPN	NR_024492.1	0.0006	0.00041	4	novel284_mature;novel630_mature;hsa-miR-4665-5p;novel823_mature>novel931_mature	0.834986387	0.03859762
NM_001030288.3	SPN	NR_026788.1	0.0001	0.036	2	novel284_mature;hsa-miR-4665-5p	0.911063811	0.011512742
NM_001030288.3	SPN	NR_027128.1	0.0003	0.0085	2	novel284_mature;novel823_mature>novel931_mature	0.891990563	0.016869037
NM_001030288.3	SPN	NR_027334.2	0.0001	0.013	2	novel284_mature;novel630_mature	0.936568778	0.005907672
NM_001030288.3	SPN	NR_033240.1	0.0001	0.0026	2	novel284_mature;novel630_mature	0.889471601	0.017649654
NM_001030288.3	SPN	NR_036485.1	0	0.018	2	novel284_mature;novel630_mature	0.877012902	0.021758599
NM_001030288.3	SPN	NR_037775.1	0	0.034	1	novel284_mature	0.928532511	0.007478889
NM_001030288.3	SPN	NR_037804.1	0.0001	0.0012	3	novel284_mature;hsa-miR-4665-5p;novel823_mature>novel931_mature	0.944328722	0.004562666
NM_001030288.3	SPN	NR_038289.1	0.0001	0.013	2	hsa-miR-4665-5p;novel823_mature>novel931_mature	0.85857851	0.028585839
NM_001030288.3	SPN	NR_038849.1	0.0002	0.0026	2	novel284_mature;hsa-miR-4665-5p	0.878653802	0.021193944
NM_001030288.3	SPN	NR_038854.1	0	0.034	1	novel284_mature	0.868090749	0.024952462
NM_001030288.3	SPN	NR_040023.1	0.0002	0.00015	3	novel284_mature;novel630_mature;hsa-miR-4665-5p	0.976981754	0.000788661
NM_001030288.3	SPN	NR_045121.1	0.0014	0.00088	2	novel284_mature;hsa-miR-4665-5p	0.915608437	0.010382388
NM_001030288.3	SPN	NR_045634.1	0	0.034	1	novel284_mature	0.937924875	0.005660384
NM_001030288.3	SPN	NR_047525.1	0.0012	1.30E-07	4	novel284_mature;novel630_mature;hsa-miR-4665-5p;novel823_mature>novel931_mature	0.987731471	0.000224852
NM_001030288.3	SPN	NR_103771.1	0.001	0.0032	3	novel630_mature;hsa-miR-4665-5p;novel823_mature>novel931_mature	0.843513399	0.034816058
NM_001030288.3	SPN	NR_109825.1	0.0008	0.00088	2	hsa-miR-4665-5p;novel823_mature>novel931_mature	0.984028233	0.000380609
NM_001030288.3	SPN	NR_109885.1	0.0001	0.034	1	novel823_mature>novel931_mature	0.991437767	0.000109654
NM_001030288.3	SPN	NR_110032.1	0.0003	0.018	2	novel284_mature;hsa-miR-4665-5p	0.873867483	0.022860771
NM_001030288.3	SPN	NR_110299.1	0	0.034	1	hsa-miR-4665-5p	0.990225412	0.000142847
NM_001030288.3	SPN	NR_110560.1	0.0001	0.013	2	novel284_mature;novel630_mature	0.936300723	0.005957164
NM_001030288.3	SPN	NR_120386.1	0.0002	0.0018	3	novel284_mature;hsa-miR-4665-5p;novel823_mature>novel931_mature	0.897989091	0.015078564
NM_001030288.3	SPN	NR_120612.1	0	0.034	1	hsa-miR-4665-5p	0.925729851	0.008069243
NM_001030288.3	SPN	NR_126522.1	0	0.034	1	novel284_mature	0.972872867	0.001093841
NM_001030288.3	SPN	NR_130701.1	0.0002	0.013	2	hsa-miR-4665-5p;novel823_mature>novel931_mature	0.840300005	0.036219631
NM_001030288.3	SPN	NR_148200.1	0.0002	0.00083	3	novel284_mature;hsa-miR-4665-5p;novel823_mature>novel931_mature	0.944709976	0.00450097
NM_001030288.3	SPN	NR_149312.1	0.0001	0.0012	3	novel284_mature;novel630_mature;hsa-miR-4665-5p	0.811748844	0.049822077
NM_001030288.3	SPN	NR_152778.1	0	0.0052	2	novel284_mature;hsa-miR-4665-5p	0.994474512	4.57E-05
NM_001030288.3	SPN	NR_152800.1	0	0.034	1	novel823_mature>novel931_mature	0.845934951	0.033775612
NM_001030288.3	SPN	NR_152813.1	0	0.034	1	novel823_mature>novel931_mature	0.964391078	0.001879417
NM_001030288.3	SPN	NR_152826.1	0.0009	0.018	2	hsa-miR-4665-5p;novel823_mature>novel931_mature	0.817649311	0.046845919
NM_001030288.3	SPN	NR_152871.1	0.0004	0.036	2	novel284_mature;novel823_mature>novel931_mature	0.94945894	0.003767047
NM_001030288.3	SPN	TCONS_00002293	0	0.013	2	novel284_mature;novel630_mature	0.955178444	0.002968435
NM_001030288.3	SPN	TCONS_00005571	0.0001	0.029	2	novel284_mature;novel630_mature	0.898725471	0.014865433
NM_001030288.3	SPN	TCONS_00005572	0.0001	0.0052	2	novel284_mature;novel630_mature	0.979090631	0.000651232
NM_001030288.3	SPN	TCONS_00016484	0	0.013	2	novel284_mature;hsa-miR-4665-5p	0.884925631	0.019101252
NM_001030288.3	SPN	TCONS_00018563	0.0008	0.044	2	novel284_mature;novel823_mature>novel931_mature	0.871254816	0.023795987
NM_001030288.3	SPN	TCONS_00022788	0.0003	0.0032	3	novel284_mature;novel630_mature;hsa-miR-4665-5p	0.833702415	0.03918286
NM_001030288.3	SPN	TCONS_00024160	0	0.034	1	hsa-miR-4665-5p	0.925059755	0.008213627
NM_001030288.3	SPN	TCONS_00024952	0	0.036	2	novel630_mature;hsa-miR-4665-5p	0.877402254	0.021623976
NM_001030288.3	SPN	TCONS_00026441	0.0001	0.00088	2	novel284_mature;hsa-miR-4665-5p	0.811540466	0.049928736
NM_001030288.3	SPN	XR_001737736.1	0.0002	0.00025	4	novel284_mature;novel630_mature;hsa-miR-4665-5p;novel823_mature>novel931_mature	0.840909805	0.035951273
NM_001030288.3	SPN	XR_001738399.1	0	0.034	1	novel284_mature	0.995074666	3.63E-05
NM_001030288.3	SPN	XR_001741444.2	0.0001	0.00088	2	novel284_mature;hsa-miR-4665-5p	0.949802724	0.003716407
NM_001030288.3	SPN	XR_001745446.1	0	0.034	1	hsa-miR-4665-5p	0.943379251	0.004718103
NM_001030288.3	SPN	XR_001746694.1	0	0.034	1	novel284_mature	0.984979174	0.000336743
NM_001030288.3	SPN	XR_001746837.1	0.0001	0.0052	2	novel284_mature;novel823_mature>novel931_mature	0.900568158	0.014338511
NM_001030288.3	SPN	XR_001747541.1	0.0011	0.0052	2	hsa-miR-4665-5p;novel823_mature>novel931_mature	0.957995144	0.002609555
NM_001030288.3	SPN	XR_001748228.1	0.0002	0.0018	3	novel284_mature;novel630_mature;hsa-miR-4665-5p	0.942163421	0.004920871
NM_001030288.3	SPN	XR_001749110.2	0	0.023	2	novel284_mature;hsa-miR-4665-5p	0.935234238	0.006156073
NM_001030288.3	SPN	XR_001750048.1	0.0001	0.0079	3	novel284_mature;hsa-miR-4665-5p;novel823_mature>novel931_mature	0.849732798	0.032173814
NM_001030288.3	SPN	XR_001753073.2	0.0003	0.0024	3	novel630_mature;hsa-miR-4665-5p;novel823_mature>novel931_mature	0.825268759	0.043129149
NM_001030288.3	SPN	XR_001753125.1	0	0.0085	2	novel284_mature;novel823_mature>novel931_mature	0.958611328	0.002534083
NM_001030288.3	SPN	XR_001754566.1	0	0.034	1	novel284_mature	0.956507498	0.002796261
NM_001030288.3	SPN	XR_002956508.1	0.0091	0.0085	2	novel284_mature;hsa-miR-4665-5p	0.884676891	0.019182264
NM_001030288.3	SPN	XR_002956699.1	0.0004	0.029	2	novel284_mature;hsa-miR-4665-5p	0.9266433	0.007874434
NM_001030288.3	SPN	XR_002957082.1	0.0002	0.034	1	novel284_mature	0.857954483	0.028832372
NM_001030288.3	SPN	XR_002957706.1	0.0001	0.036	2	novel284_mature;novel630_mature	0.832670671	0.039656121
NM_001030288.3	SPN	XR_002958732.1	0.002	0.0003	3	novel630_mature;hsa-miR-4665-5p;novel823_mature>novel931_mature	0.871727667	0.023625404
NM_001030288.3	SPN	XR_247234.3	0.0003	0.023	2	novel284_mature;novel823_mature>novel931_mature	0.866953322	0.02537457
NM_001030288.3	SPN	XR_427677.4	0.0003	0.0012	3	novel284_mature;novel630_mature;hsa-miR-4665-5p	0.833276119	0.039378079
NM_001030288.3	SPN	XR_922175.3	0.0003	0.0079	3	novel284_mature;novel630_mature;novel823_mature>novel931_mature	0.820511231	0.045433103
NM_001030288.3	SPN	XR_924264.2	0.0003	0.0003	3	novel284_mature;hsa-miR-4665-5p;novel823_mature>novel931_mature	0.839831223	0.036426568
NM_001030288.3	SPN	XR_930973.2	0.001	0.0018	3	novel284_mature;hsa-miR-4665-5p;novel823_mature>novel931_mature	0.817524712	0.046907885
NM_001030288.3	SPN	XR_939085.2	0.0003	0.0032	3	novel284_mature;novel630_mature;hsa-miR-4665-5p	0.860335286	0.027897182
NM_001030288.3	SPN	XR_939883.2	0.0002	0.00088	2	novel630_mature;hsa-miR-4665-5p	0.898098592	0.015046779
NM_001030288.3	SPN	XR_941266.2	0	0.034	1	novel284_mature	0.975561956	0.00088853
NM_001030288.3	SPN	XR_944987.2	0.0001	0.013	2	novel284_mature;novel630_mature	0.949177107	0.003808813
NM_001030288.3	SPN	XR_947578.2	0.0001	0.036	2	novel284_mature;novel630_mature	0.877872617	0.021461875
NM_001030288.3	SPN	XR_950683.2	0.0001	0.034	1	novel284_mature	0.937582238	0.005722376
NM_001033053.2	NLRP1	ENST00000422956	0.0353	0.00069	18	novel357_mature;hsa-miR-16-2-3p;hsa-miR-1257;hsa-miR-141-5p;novel967_mature;novel296_mature;hsa-miR-200c-5p;hsa-miR-3614-5p;novel1056_mature;novel655_mature;novel962_mature;hsa-let-7a-2-3p;hsa-miR-148a-5p;novel90_mature;hsa-miR-222-5p;hsa-miR-29b-1-5p;novel6_mature>novel7_mature>novel103_mature;hsa-miR-296-3p	0.821540472	0.044929933
NM_001033053.2	NLRP1	ENST00000425358	0.0168	0.019	5	novel377_mature;hsa-miR-148a-5p;novel90_mature;hsa-miR-29b-1-5p;hsa-miR-296-3p	0.95400771	0.003124293
NM_001033053.2	NLRP1	ENST00000431268	0.0374	0.013	7	novel357_mature;novel424_mature;hsa-miR-369-3p;hsa-miR-3614-5p;hsa-miR-222-5p;hsa-miR-29b-1-5p;novel6_mature>novel7_mature>novel103_mature	0.975846766	0.000868023
NM_001033053.2	NLRP1	ENST00000455995	0.0108	0.029	9	novel424_mature;hsa-miR-141-5p;novel967_mature;novel296_mature;novel779_mature;novel703_mature;novel90_mature;novel943_mature;hsa-miR-296-3p	0.918304965	0.009738499
NM_001033053.2	NLRP1	ENST00000499653	0.0041	0.046	8	hsa-miR-141-5p;hsa-miR-1257;hsa-miR-3614-5p;novel1056_mature;novel377_mature;hsa-miR-148a-5p;hsa-miR-29b-1-5p;novel6_mature>novel7_mature>novel103_mature	0.865968028	0.025742941
NM_001033053.2	NLRP1	ENST00000503529	0.0015	0.042	3	hsa-miR-29b-1-5p;novel698_mature;novel90_mature	0.951230364	0.003509717
NM_001033053.2	NLRP1	ENST00000504792	0.0178	4.20E-05	14	novel424_mature;hsa-miR-16-2-3p;hsa-miR-141-5p;hsa-miR-369-3p;novel967_mature;novel296_mature;hsa-miR-135b-3p;hsa-miR-3614-5p;novel1056_mature;novel779_mature;novel377_mature;novel90_mature;hsa-miR-29b-1-5p;novel943_mature	0.972704068	0.001107433
NM_001033053.2	NLRP1	ENST00000508443	0.0192	0.00044	8	novel424_mature;hsa-miR-141-5p;novel967_mature;novel655_mature;novel962_mature;novel377_mature;novel90_mature;hsa-miR-29b-1-5p	0.898742187	0.014860612
NM_001033053.2	NLRP1	ENST00000509144	0.0042	0.042	3	hsa-let-7a-2-3p;hsa-miR-1257;novel377_mature	0.92089527	0.009138836
NM_001033053.2	NLRP1	ENST00000514791	0.006	0.029	4	hsa-miR-135b-3p;novel424_mature;hsa-miR-3614-5p;novel377_mature	0.957517781	0.002668774
NM_001033053.2	NLRP1	ENST00000529369	0.0052	0.029	4	novel779_mature;novel296_mature;novel703_mature;hsa-miR-296-3p	0.911321829	0.011447053
NM_001033053.2	NLRP1	ENST00000538654	0.0095	0.00019	10	novel424_mature;hsa-miR-141-5p;hsa-miR-16-2-3p;novel967_mature;hsa-miR-135b-3p;novel296_mature;novel377_mature;hsa-miR-222-5p;hsa-miR-29b-1-5p;novel943_mature	0.975133859	0.0009198
NM_001033053.2	NLRP1	ENST00000540904	0.0018	0.011	4	hsa-miR-29b-1-5p;hsa-miR-135b-3p;novel6_mature>novel7_mature>novel103_mature;hsa-miR-16-2-3p	0.954261637	0.003090154
NM_001033053.2	NLRP1	ENST00000543286	0.0013	0.036	6	novel779_mature;hsa-miR-200c-5p;novel655_mature;hsa-miR-148a-5p;novel703_mature;novel90_mature	0.896666133	0.015465138
NM_001033053.2	NLRP1	ENST00000552061	0.0408	0.00015	14	novel357_mature;hsa-miR-16-2-3p;hsa-miR-1257;novel779_mature;hsa-miR-200c-5p;hsa-miR-135b-3p;novel1056_mature;novel377_mature;hsa-let-7a-2-3p;novel703_mature;novel90_mature;hsa-miR-29b-1-5p;novel943_mature;hsa-miR-296-3p	0.912078221	0.011255531
NM_001033053.2	NLRP1	ENST00000561788	0.0156	0.0023	6	novel357_mature;hsa-miR-1257;hsa-miR-369-3p;hsa-miR-135b-3p;hsa-miR-3614-5p;hsa-miR-148a-5p	0.889576018	0.017616959
NM_001033053.2	NLRP1	ENST00000567058	0.0038	0.012	6	novel357_mature;novel967_mature;novel1056_mature;novel655_mature;hsa-miR-148a-5p;hsa-miR-296-3p	0.823059683	0.044192001
NM_001033053.2	NLRP1	ENST00000568179	0.0026	0.011	4	novel967_mature;hsa-miR-141-5p;novel703_mature;hsa-miR-296-3p	0.874532508	0.022625577
NM_001033053.2	NLRP1	ENST00000568384	0.0019	0.013	7	hsa-miR-369-3p;hsa-miR-200c-5p;novel296_mature;novel655_mature;hsa-miR-148a-5p;novel703_mature;novel6_mature>novel7_mature>novel103_mature	0.909402065	0.011940166
NM_001033053.2	NLRP1	ENST00000573063	0.0139	0.035	7	novel779_mature;novel967_mature;hsa-miR-3614-5p;novel1056_mature;hsa-miR-148a-5p;novel90_mature;hsa-miR-29b-1-5p	0.957820938	0.00263109
NM_001033053.2	NLRP1	ENST00000586388	0.0037	0.029	4	novel655_mature;hsa-miR-135b-3p;hsa-miR-141-5p;novel296_mature	0.847387018	0.03315885
NM_001033053.2	NLRP1	ENST00000592873	0.0274	0.0035	15	hsa-miR-141-5p;novel967_mature;novel296_mature;hsa-miR-135b-3p;hsa-miR-3614-5p;hsa-miR-296-3p;novel1056_mature;novel655_mature;novel779_mature;hsa-let-7a-2-3p;hsa-miR-148a-5p;novel703_mature;novel90_mature;hsa-miR-29b-1-5p;novel75_mature	0.951789702	0.003430323
NM_001033053.2	NLRP1	ENST00000606034	0.0018	0.029	4	novel967_mature;novel424_mature;novel90_mature;hsa-miR-296-3p	0.963738261	0.00194853
NM_001033053.2	NLRP1	ENST00000607727	0.0132	0.0016	12	novel357_mature;hsa-miR-16-2-3p;hsa-miR-369-3p;novel967_mature;novel779_mature;novel1056_mature;novel377_mature;novel703_mature;hsa-miR-29b-1-5p;novel943_mature;novel6_mature>novel7_mature>novel103_mature;novel75_mature	0.957407606	0.002682534
NM_001033053.2	NLRP1	ENST00000609111	0.0457	0.0091	12	hsa-miR-141-5p;hsa-miR-181a-3p;hsa-miR-3614-5p;novel1056_mature;novel655_mature;novel698_mature;novel703_mature;hsa-miR-222-5p;novel90_mature;novel943_mature;novel75_mature;hsa-miR-296-3p	0.890399483	0.017360134
NM_001033053.2	NLRP1	ENST00000609170	0.0762	0.0003	9	hsa-miR-141-5p;novel779_mature;novel1056_mature;novel655_mature;hsa-let-7a-2-3p;novel90_mature;hsa-miR-29b-1-5p;novel943_mature;hsa-miR-296-3p	0.924818072	0.008266007
NM_001033053.2	NLRP1	ENST00000613291	0.026	0.00087	13	novel357_mature;hsa-miR-369-3p;hsa-miR-181a-3p;novel967_mature;hsa-miR-200c-5p;novel1056_mature;novel377_mature;hsa-miR-148a-5p;novel703_mature;hsa-miR-222-5p;hsa-miR-29b-1-5p;novel943_mature;hsa-miR-296-3p	0.970448279	0.001297053
NM_001033053.2	NLRP1	ENST00000617439	0.0086	0.021	8	novel357_mature;hsa-miR-1257;novel1056_mature;novel377_mature;novel703_mature;hsa-miR-222-5p;hsa-miR-29b-1-5p;novel943_mature	0.943575019	0.004685845
NM_001033053.2	NLRP1	ENST00000618966	0.0412	0.0023	13	hsa-miR-16-2-3p;hsa-miR-1257;hsa-miR-141-5p;hsa-miR-369-3p;novel296_mature;hsa-miR-200c-5p;hsa-miR-3614-5p;novel655_mature;novel377_mature;hsa-miR-148a-5p;hsa-miR-29b-1-5p;novel6_mature>novel7_mature>novel103_mature;hsa-miR-296-3p	0.888878174	0.017836021
NM_001033053.2	NLRP1	ENST00000621248	0.0198	0.0091	12	novel424_mature;hsa-miR-16-2-3p;novel357_mature;hsa-miR-141-5p;hsa-miR-369-3p;novel967_mature;hsa-miR-135b-3p;hsa-let-7a-2-3p;hsa-miR-148a-5p;novel698_mature;hsa-miR-222-5p;hsa-miR-29b-1-5p	0.908567791	0.012157594
NM_001033053.2	NLRP1	ENST00000622261	0.0048	0.0085	5	novel779_mature;hsa-miR-200c-5p;novel1056_mature;novel90_mature;hsa-miR-29b-1-5p	0.905120364	0.013076158
NM_001033053.2	NLRP1	ENST00000622792	0.0092	0.013	7	hsa-miR-141-5p;hsa-miR-16-2-3p;hsa-miR-135b-3p;hsa-let-7a-2-3p;novel377_mature;novel6_mature>novel7_mature>novel103_mature;novel75_mature	0.876031252	0.022099784
NM_001033053.2	NLRP1	ENST00000623199	0.0202	0.044	12	hsa-miR-369-3p;hsa-miR-181a-3p;novel967_mature;hsa-miR-3614-5p;novel1056_mature;novel655_mature;novel377_mature;hsa-miR-148a-5p;hsa-miR-222-5p;hsa-miR-29b-1-5p;novel943_mature;novel6_mature>novel7_mature>novel103_mature	0.81296354	0.049202442
NM_001033053.2	NLRP1	ENST00000631132	0.0028	0.035	7	hsa-miR-16-2-3p;hsa-miR-369-3p;hsa-miR-200c-5p;hsa-miR-3614-5p;hsa-let-7a-2-3p;hsa-miR-148a-5p;hsa-miR-29b-1-5p	0.938648438	0.005530557
NM_001033053.2	NLRP1	ENST00000642112	0.015	0.0015	9	hsa-miR-141-5p;novel779_mature;novel296_mature;hsa-miR-3614-5p;novel655_mature;hsa-let-7a-2-3p;hsa-miR-148a-5p;hsa-miR-222-5p;novel943_mature	0.913842064	0.010815002
NM_001033053.2	NLRP1	ENST00000644125	0.002	0.0024	8	hsa-miR-141-5p;hsa-miR-1257;hsa-let-7a-2-3p;hsa-miR-148a-5p;novel377_mature;novel90_mature;novel703_mature;hsa-miR-29b-1-5p	0.93969437	0.005345495
NM_001033053.2	NLRP1	ENST00000645822	0.009	0.014	8	hsa-miR-16-2-3p;hsa-miR-200c-5p;hsa-miR-3614-5p;novel1056_mature;hsa-miR-296-3p;hsa-miR-148a-5p;hsa-miR-29b-1-5p;novel75_mature	0.868479293	0.024809042
NM_001033053.2	NLRP1	ENST00000648822	0.002	0.013	3	hsa-miR-29b-1-5p;novel377_mature;hsa-miR-1257	0.874823862	0.022522902
NM_001033053.2	NLRP1	ENST00000649052	0.0087	0.025	12	hsa-miR-16-2-3p;hsa-miR-1257;hsa-miR-141-5p;novel296_mature;hsa-miR-200c-5p;hsa-miR-3614-5p;hsa-let-7a-2-3p;hsa-miR-148a-5p;novel377_mature;novel90_mature;hsa-miR-29b-1-5p;novel943_mature	0.856868439	0.029263823
NM_001033053.2	NLRP1	ENST00000649087	0.0006	0.013	3	hsa-miR-16-2-3p;novel1056_mature;novel90_mature	0.950227035	0.00365437
NM_001033053.2	NLRP1	ENST00000649354	0.0051	0.014	8	novel424_mature;hsa-miR-141-5p;novel296_mature;hsa-miR-3614-5p;novel655_mature;novel90_mature;novel703_mature;hsa-miR-29b-1-5p	0.930556313	0.007066195
NM_001033053.2	NLRP1	ENST00000651403	0.0262	0.0052	13	novel424_mature;novel357_mature;hsa-miR-141-5p;hsa-miR-181a-3p;novel296_mature;novel1056_mature;novel655_mature;novel962_mature;hsa-miR-148a-5p;novel90_mature;hsa-miR-222-5p;hsa-miR-29b-1-5p;hsa-miR-296-3p	0.877990971	0.021421179
NM_001033053.2	NLRP1	ENST00000651587	0.0026	0.0016	10	novel357_mature;novel424_mature;hsa-miR-141-5p;hsa-miR-200c-5p;novel1056_mature;novel655_mature;novel377_mature;hsa-miR-148a-5p;novel90_mature;hsa-miR-222-5p	0.920736586	0.00917504
NM_001033053.2	NLRP1	ENST00000651822	0.005	0.011	4	hsa-miR-29b-1-5p;hsa-miR-148a-5p;hsa-miR-141-5p;hsa-miR-296-3p	0.970948907	0.00125369
NM_001033053.2	NLRP1	NR_024430.2	0.029	0.018	10	hsa-miR-16-2-3p;hsa-miR-1257;hsa-miR-141-5p;hsa-miR-369-3p;novel296_mature;novel377_mature;hsa-miR-148a-5p;novel90_mature;novel943_mature;novel6_mature>novel7_mature>novel103_mature	0.860467242	0.027845777
NM_001033053.2	NLRP1	NR_024480.1	0.0225	0.0082	8	hsa-miR-369-3p;novel967_mature;novel296_mature;hsa-miR-148a-5p;novel90_mature;hsa-miR-222-5p;hsa-miR-29b-1-5p;hsa-miR-296-3p	0.916463685	0.010176002
NM_001033053.2	NLRP1	NR_026662.2	0.0082	0.0085	5	novel779_mature;novel296_mature;hsa-miR-148a-5p;novel703_mature;novel943_mature	0.91105564	0.011514825
NM_001033053.2	NLRP1	NR_027122.1	0.0108	0.013	9	hsa-miR-16-2-3p;hsa-miR-135b-3p;novel1056_mature;hsa-let-7a-2-3p;hsa-miR-148a-5p;novel90_mature;hsa-miR-222-5p;novel943_mature;hsa-miR-296-3p	0.834849318	0.0386599
NM_001033053.2	NLRP1	NR_036473.1	0.0079	0.032	8	hsa-miR-181a-3p;novel779_mature;novel296_mature;novel655_mature;novel377_mature;novel703_mature;hsa-miR-29b-1-5p;hsa-miR-296-3p	0.918778608	0.009627466
NM_001033053.2	NLRP1	NR_036540.1	0.0093	0.00019	10	novel357_mature;hsa-miR-141-5p;hsa-miR-16-2-3p;novel967_mature;hsa-miR-200c-5p;hsa-miR-135b-3p;novel1056_mature;hsa-miR-222-5p;hsa-miR-29b-1-5p;novel6_mature>novel7_mature>novel103_mature	0.854300417	0.03029607
NM_001033053.2	NLRP1	NR_037714.1	0.0212	0.0071	11	novel424_mature;hsa-miR-16-2-3p;hsa-miR-1257;hsa-miR-369-3p;hsa-miR-135b-3p;hsa-miR-3614-5p;novel1056_mature;novel655_mature;hsa-let-7a-2-3p;hsa-miR-148a-5p;hsa-miR-296-3p	0.914978912	0.010535587
NM_001033053.2	NLRP1	NR_038444.1	0.0028	0.022	6	hsa-miR-16-2-3p;novel1056_mature;hsa-miR-148a-5p;novel90_mature;hsa-miR-29b-1-5p;novel6_mature>novel7_mature>novel103_mature	0.876105731	0.02207381
NM_001033053.2	NLRP1	NR_040108.1	0.0065	0.029	4	hsa-miR-29b-1-5p;novel967_mature;novel377_mature;novel703_mature	0.94644599	0.004225251
NM_001033053.2	NLRP1	NR_049794.1	0.0389	6.70E-05	16	novel424_mature;hsa-miR-141-5p;hsa-miR-369-3p;novel967_mature;hsa-miR-200c-5p;hsa-miR-135b-3p;hsa-miR-3614-5p;novel1056_mature;novel655_mature;hsa-miR-148a-5p;novel703_mature;hsa-miR-222-5p;novel90_mature;novel6_mature>novel7_mature>novel103_mature;hsa-miR-29b-1-5p;hsa-miR-296-3p	0.981733709	0.000497439
NM_001033053.2	NLRP1	NR_109783.1	0.1012	0.013	9	hsa-miR-141-5p;hsa-miR-1257;novel779_mature;hsa-miR-3614-5p;novel1056_mature;novel703_mature;novel90_mature;hsa-miR-29b-1-5p;novel943_mature	0.870073192	0.024224818
NM_001033053.2	NLRP1	NR_109948.1	0.0348	3.90E-06	12	hsa-miR-16-2-3p;hsa-miR-1257;hsa-miR-369-3p;novel967_mature;novel296_mature;hsa-miR-135b-3p;novel377_mature;hsa-miR-148a-5p;novel90_mature;hsa-miR-29b-1-5p;novel943_mature;novel75_mature	0.935144727	0.006172912
NM_001033053.2	NLRP1	NR_110003.1	0.0066	0.005	9	novel357_mature;hsa-miR-16-2-3p;novel1056_mature;novel655_mature;novel377_mature;hsa-let-7a-2-3p;hsa-miR-148a-5p;hsa-miR-222-5p;hsa-miR-29b-1-5p	0.915075857	0.010511924
NM_001033053.2	NLRP1	NR_110251.1	0.0147	0.0038	7	hsa-miR-141-5p;hsa-miR-16-2-3p;hsa-miR-1257;hsa-miR-369-3p;novel967_mature;hsa-miR-3614-5p;hsa-miR-222-5p	0.833654216	0.03920491
NM_001033053.2	NLRP1	NR_121580.1	0.0129	0.005	15	hsa-miR-16-2-3p;hsa-miR-141-5p;hsa-miR-369-3p;hsa-miR-181a-3p;novel296_mature;hsa-miR-3614-5p;novel1056_mature;novel655_mature;novel377_mature;hsa-miR-148a-5p;novel698_mature;novel703_mature;hsa-miR-222-5p;hsa-miR-29b-1-5p;novel75_mature	0.887460958	0.018284898
NM_001033053.2	NLRP1	NR_125906.1	0.0223	0.0015	9	novel424_mature;hsa-miR-141-5p;hsa-miR-1257;hsa-miR-3614-5p;novel1056_mature;hsa-let-7a-2-3p;novel377_mature;novel943_mature;hsa-miR-296-3p	0.977777729	0.000735257
NM_001033053.2	NLRP1	NR_126435.1	0.0239	0.0091	12	novel357_mature;hsa-miR-141-5p;hsa-miR-1257;novel967_mature;novel296_mature;hsa-miR-200c-5p;hsa-miR-135b-3p;novel377_mature;hsa-miR-148a-5p;novel703_mature;hsa-miR-29b-1-5p;novel943_mature	0.863029885	0.026856383
NM_001033053.2	NLRP1	NR_130914.1	0.0943	0.0028	11	novel424_mature;novel357_mature;novel967_mature;novel296_mature;hsa-miR-135b-3p;hsa-miR-3614-5p;novel779_mature;hsa-miR-148a-5p;novel90_mature;hsa-miR-29b-1-5p;novel6_mature>novel7_mature>novel103_mature	0.991467688	0.00010889
NM_001033053.2	NLRP1	NR_131012.1	0.0758	8.20E-06	24	hsa-miR-16-2-3p;hsa-miR-200c-5p;hsa-miR-3614-5p;novel655_mature;hsa-miR-296-3p;novel75_mature;novel424_mature;hsa-miR-1257;hsa-miR-181a-3p;hsa-miR-135b-3p;novel1056_mature;hsa-miR-148a-5p;novel698_mature;hsa-miR-222-5p;novel6_mature>novel7_mature>novel103_mature;novel357_mature;hsa-miR-141-5p;novel779_mature;novel90_mature;hsa-miR-369-3p;hsa-let-7a-2-3p;novel377_mature;hsa-miR-29b-1-5p;novel943_m…	0.936434769	0.005932389
NM_001033053.2	NLRP1	NR_144568.1	0.011	0.0046	8	hsa-miR-141-5p;hsa-miR-16-2-3p;novel296_mature;novel655_mature;novel377_mature;novel90_mature;hsa-miR-222-5p;hsa-miR-29b-1-5p	0.97273453	0.001104974
NM_001033053.2	NLRP1	NR_146419.1	0.0117	0.012	10	novel357_mature;hsa-miR-16-2-3p;hsa-miR-1257;hsa-miR-141-5p;hsa-miR-369-3p;hsa-miR-200c-5p;hsa-let-7a-2-3p;novel377_mature;novel90_mature;hsa-miR-222-5p	0.882927037	0.019756812
NM_001033053.2	NLRP1	NR_147695.1	0.0302	0.00095	11	hsa-miR-16-2-3p;hsa-miR-1257;hsa-miR-141-5p;hsa-miR-369-3p;novel296_mature;hsa-miR-135b-3p;hsa-miR-3614-5p;hsa-let-7a-2-3p;hsa-miR-148a-5p;novel90_mature;hsa-miR-29b-1-5p	0.864772194	0.026193414
NM_001033053.2	NLRP1	NR_149081.1	0.0045	0.012	6	novel357_mature;hsa-miR-141-5p;hsa-miR-16-2-3p;hsa-miR-200c-5p;novel296_mature;novel943_mature	0.966481261	0.00166643
NM_001033053.2	NLRP1	NR_152580.1	0.0011	0.029	4	hsa-miR-29b-1-5p;novel967_mature;hsa-miR-16-2-3p;novel943_mature	0.887702927	0.01820788
NM_001033053.2	NLRP1	NR_152822.1	0.0691	0.0026	12	novel357_mature;hsa-miR-16-2-3p;hsa-miR-141-5p;hsa-miR-369-3p;novel779_mature;hsa-miR-200c-5p;novel296_mature;hsa-miR-3614-5p;hsa-let-7a-2-3p;novel703_mature;hsa-miR-222-5p;hsa-miR-29b-1-5p	0.857860301	0.028869667
NM_001033053.2	NLRP1	TCONS_00000004	0.0019	0.042	3	hsa-miR-296-3p;hsa-miR-1257;novel655_mature	0.939339494	0.005407939
NM_001033053.2	NLRP1	TCONS_00000132	0.0623	0.0012	16	novel357_mature;hsa-miR-16-2-3p;hsa-miR-1257;hsa-miR-141-5p;novel967_mature;hsa-miR-200c-5p;hsa-miR-135b-3p;hsa-miR-3614-5p;novel1056_mature;novel779_mature;novel655_mature;novel377_mature;hsa-miR-148a-5p;hsa-miR-222-5p;hsa-miR-29b-1-5p;novel6_mature>novel7_mature>novel103_mature	0.906960887	0.012581729
NM_001033053.2	NLRP1	TCONS_00001796	0.003	0.02	9	hsa-miR-16-2-3p;hsa-miR-1257;hsa-miR-369-3p;hsa-miR-3614-5p;novel1056_mature;novel377_mature;novel90_mature;hsa-miR-222-5p;hsa-miR-296-3p	0.919872868	0.009373314
NM_001033053.2	NLRP1	TCONS_00001900	0.2291	0.0062	12	novel357_mature;hsa-miR-16-2-3p;hsa-miR-1257;hsa-miR-369-3p;hsa-miR-3614-5p;hsa-miR-296-3p;novel1056_mature;novel655_mature;hsa-miR-148a-5p;hsa-miR-222-5p;hsa-miR-29b-1-5p;novel75_mature	0.817759989	0.046790907
NM_001033053.2	NLRP1	TCONS_00002099	0.0511	0.021	13	novel357_mature;hsa-miR-141-5p;novel967_mature;hsa-miR-135b-3p;novel779_mature;hsa-miR-3614-5p;novel1056_mature;novel655_mature;novel377_mature;novel703_mature;hsa-miR-222-5p;novel6_mature>novel7_mature>novel103_mature;novel75_mature	0.971802902	0.001181405
NM_001033053.2	NLRP1	TCONS_00002216	0.0039	0.013	3	novel943_mature;hsa-miR-135b-3p;novel698_mature	0.897865636	0.015114439
NM_001033053.2	NLRP1	TCONS_00005133	0.0018	0.013	7	novel357_mature;hsa-miR-141-5p;hsa-miR-3614-5p;novel1056_mature;hsa-let-7a-2-3p;hsa-miR-148a-5p;hsa-miR-29b-1-5p	0.878456166	0.021261578
NM_001033053.2	NLRP1	TCONS_00005776	0.0063	0.013	3	hsa-miR-29b-1-5p;novel967_mature;novel1056_mature	0.937424934	0.005750948
NM_001033053.2	NLRP1	TCONS_00006825	0.0039	0.019	5	novel357_mature;hsa-miR-1257;hsa-miR-369-3p;novel377_mature;hsa-miR-148a-5p	0.928058847	0.007577127
NM_001033053.2	NLRP1	TCONS_00006839	0.0129	2.10E-05	15	novel357_mature;hsa-miR-141-5p;hsa-miR-1257;hsa-miR-369-3p;novel967_mature;hsa-miR-200c-5p;novel296_mature;hsa-miR-3614-5p;hsa-miR-135b-3p;novel1056_mature;novel703_mature;hsa-miR-222-5p;hsa-miR-29b-1-5p;novel75_mature;hsa-miR-296-3p	0.89938458	0.014675906
NM_001033053.2	NLRP1	TCONS_00006864	0.005	0.00047	14	novel357_mature;hsa-miR-16-2-3p;hsa-miR-1257;hsa-miR-141-5p;hsa-miR-369-3p;novel779_mature;novel296_mature;hsa-miR-135b-3p;novel1056_mature;novel377_mature;hsa-miR-148a-5p;novel703_mature;hsa-miR-222-5p;novel75_mature	0.862408957	0.027094554
NM_001033053.2	NLRP1	TCONS_00006909	0.0795	0.0062	14	novel357_mature;hsa-miR-141-5p;hsa-miR-369-3p;novel967_mature;novel296_mature;hsa-miR-135b-3p;hsa-miR-3614-5p;novel1056_mature;novel377_mature;hsa-miR-148a-5p;novel703_mature;hsa-miR-29b-1-5p;novel943_mature;hsa-miR-296-3p	0.862715934	0.026976682
NM_001033053.2	NLRP1	TCONS_00007596	0.004	0.0011	8	novel357_mature;hsa-miR-141-5p;novel779_mature;hsa-miR-135b-3p;novel967_mature;hsa-miR-3614-5p;hsa-miR-148a-5p;hsa-miR-222-5p	0.958524435	0.00254466
NM_001033053.2	NLRP1	TCONS_00008058	0.1186	0.0039	20	hsa-miR-16-2-3p;novel296_mature;hsa-miR-200c-5p;hsa-miR-3614-5p;novel655_mature;novel703_mature;novel75_mature;novel967_mature;hsa-miR-135b-3p;novel1056_mature;hsa-miR-148a-5p;novel698_mature;novel357_mature;hsa-miR-141-5p;novel90_mature;hsa-miR-369-3p;hsa-let-7a-2-3p;novel377_mature;hsa-miR-29b-1-5p;novel943_mature	0.900746638	0.014287961
NM_001033053.2	NLRP1	TCONS_00008997	0.3448	0.013	15	novel357_mature;hsa-miR-16-2-3p;hsa-miR-1257;hsa-miR-141-5p;hsa-miR-181a-3p;hsa-miR-200c-5p;hsa-miR-3614-5p;novel1056_mature;novel655_mature;novel377_mature;novel90_mature;hsa-miR-222-5p;hsa-miR-29b-1-5p;novel6_mature>novel7_mature>novel103_mature;novel75_mature	0.827379103	0.042125085
NM_001033053.2	NLRP1	TCONS_00009665	0.0542	0.013	12	hsa-miR-16-2-3p;hsa-miR-141-5p;novel296_mature;hsa-miR-200c-5p;hsa-miR-3614-5p;novel1056_mature;novel655_mature;novel377_mature;hsa-miR-148a-5p;novel90_mature;hsa-miR-29b-1-5p;novel6_mature>novel7_mature>novel103_mature	0.828866377	0.041424105
NM_001033053.2	NLRP1	TCONS_00009948	0.0089	0.0082	8	novel357_mature;hsa-miR-16-2-3p;hsa-miR-1257;hsa-miR-369-3p;hsa-miR-3614-5p;hsa-miR-222-5p;hsa-miR-29b-1-5p;hsa-miR-296-3p	0.843314029	0.034902381
NM_001033053.2	NLRP1	TCONS_00010320	0.0205	0.035	10	novel357_mature;hsa-miR-1257;hsa-miR-200c-5p;novel296_mature;hsa-miR-3614-5p;novel1056_mature;novel655_mature;hsa-miR-148a-5p;hsa-miR-29b-1-5p;novel6_mature>novel7_mature>novel103_mature	0.907862475	0.012342893
NM_001033053.2	NLRP1	TCONS_00013102	0.0147	0.0049	10	novel424_mature;hsa-miR-369-3p;novel967_mature;hsa-miR-3614-5p;novel1056_mature;novel655_mature;hsa-miR-148a-5p;novel703_mature;hsa-miR-29b-1-5p;novel943_mature	0.894477102	0.01611512
NM_001033053.2	NLRP1	TCONS_00013308	0.039	0.005	9	novel357_mature;hsa-miR-16-2-3p;novel296_mature;hsa-miR-3614-5p;novel1056_mature;novel655_mature;novel377_mature;hsa-miR-222-5p;hsa-miR-29b-1-5p	0.841819104	0.035552856
NM_001033053.2	NLRP1	TCONS_00015672	0.01	0.0046	8	novel424_mature;hsa-miR-16-2-3p;hsa-miR-1257;novel779_mature;hsa-miR-200c-5p;novel655_mature;novel90_mature;novel943_mature	0.828428479	0.041629923
NM_001033053.2	NLRP1	TCONS_00016773	0.0285	0.00065	15	novel357_mature;hsa-miR-141-5p;hsa-miR-1257;novel967_mature;hsa-miR-200c-5p;hsa-miR-3614-5p;novel1056_mature;novel655_mature;hsa-let-7a-2-3p;hsa-miR-148a-5p;novel377_mature;hsa-miR-222-5p;hsa-miR-29b-1-5p;novel6_mature>novel7_mature>novel103_mature;novel75_mature	0.86997847	0.024259352
NM_001033053.2	NLRP1	TCONS_00016985	0.0067	0.035	7	novel357_mature;hsa-miR-16-2-3p;hsa-miR-135b-3p;novel655_mature;novel377_mature;hsa-miR-148a-5p;novel943_mature	0.946900597	0.004154462
NM_001033053.2	NLRP1	TCONS_00017057	0.0263	0.005	15	novel357_mature;hsa-miR-141-5p;novel779_mature;novel296_mature;hsa-miR-3614-5p;hsa-miR-296-3p;novel1056_mature;novel655_mature;hsa-let-7a-2-3p;novel377_mature;novel90_mature;hsa-miR-222-5p;hsa-miR-29b-1-5p;novel943_mature;novel75_mature	0.945386952	0.004392433
NM_001033053.2	NLRP1	TCONS_00017058	0.0054	0.035	5	novel779_mature;novel1056_mature;novel377_mature;novel90_mature;hsa-miR-29b-1-5p	0.917484626	0.009932266
NM_001033053.2	NLRP1	TCONS_00017227	0.0133	1.80E-05	11	hsa-miR-1257;novel296_mature;hsa-miR-3614-5p;novel1056_mature;novel655_mature;novel377_mature;hsa-let-7a-2-3p;novel703_mature;novel90_mature;hsa-miR-29b-1-5p;novel943_mature	0.878780705	0.021150571
NM_001033053.2	NLRP1	TCONS_00018076	0.0569	0.00025	17	novel357_mature;hsa-miR-141-5p;hsa-miR-1257;hsa-miR-181a-3p;novel967_mature;novel296_mature;hsa-miR-200c-5p;hsa-miR-3614-5p;novel1056_mature;novel779_mature;novel655_mature;novel377_mature;hsa-miR-148a-5p;novel90_mature;hsa-miR-222-5p;hsa-miR-29b-1-5p;novel943_mature	0.879189175	0.021011251
NM_001033053.2	NLRP1	TCONS_00018226	0.0299	0.022	6	novel357_mature;hsa-miR-3614-5p;novel1056_mature;novel655_mature;novel377_mature;hsa-miR-148a-5p	0.894575093	0.016085749
NM_001033053.2	NLRP1	TCONS_00020233	0.0023	0.022	6	hsa-miR-16-2-3p;novel1056_mature;novel377_mature;hsa-let-7a-2-3p;novel90_mature;hsa-miR-29b-1-5p	0.854475754	0.030225054
NM_001033053.2	NLRP1	TCONS_00021099	0.0371	0.038	14	novel357_mature;hsa-miR-16-2-3p;hsa-miR-1257;hsa-miR-141-5p;hsa-miR-369-3p;novel296_mature;hsa-miR-200c-5p;novel655_mature;novel377_mature;hsa-miR-148a-5p;novel703_mature;hsa-miR-222-5p;hsa-miR-29b-1-5p;novel6_mature>novel7_mature>novel103_mature	0.936748012	0.005874691
NM_001033053.2	NLRP1	TCONS_00022460	0.0045	0.036	6	novel357_mature;hsa-miR-369-3p;hsa-miR-3614-5p;hsa-let-7a-2-3p;hsa-miR-148a-5p;novel943_mature	0.826984431	0.042312023
NM_001033053.2	NLRP1	TCONS_00023044	0.0562	1.50E-06	21	hsa-miR-16-2-3p;novel296_mature;hsa-miR-200c-5p;hsa-miR-3614-5p;novel655_mature;hsa-miR-296-3p;hsa-miR-1257;hsa-miR-181a-3p;novel967_mature;novel1056_mature;hsa-miR-148a-5p;hsa-miR-222-5p;novel357_mature;hsa-miR-141-5p;novel779_mature;novel90_mature;hsa-miR-369-3p;hsa-let-7a-2-3p;novel377_mature;hsa-miR-29b-1-5p;novel943_mature	0.864356939	0.026350709
NM_001033053.2	NLRP1	TCONS_00023234	0.0295	0.036	6	novel357_mature;hsa-miR-141-5p;hsa-miR-1257;novel377_mature;hsa-miR-148a-5p;novel90_mature	0.935609897	0.006085645
NM_001033053.2	NLRP1	TCONS_00024804	0.0131	0.019	5	novel357_mature;hsa-miR-135b-3p;hsa-miR-3614-5p;novel90_mature;novel943_mature	0.882378556	0.019938571
NM_001033053.2	NLRP1	TCONS_00025295	0.0165	0.0029	14	novel357_mature;hsa-miR-141-5p;hsa-miR-369-3p;novel967_mature;hsa-miR-200c-5p;hsa-miR-3614-5p;novel1056_mature;novel655_mature;novel377_mature;novel90_mature;hsa-miR-29b-1-5p;novel943_mature;novel6_mature>novel7_mature>novel103_mature;hsa-miR-296-3p	0.899952346	0.014513585
NM_001033053.2	NLRP1	TCONS_00025800	0.0456	0.0026	12	novel357_mature;hsa-miR-16-2-3p;hsa-miR-141-5p;hsa-miR-369-3p;novel779_mature;novel296_mature;hsa-miR-200c-5p;hsa-miR-3614-5p;hsa-miR-135b-3p;hsa-miR-29b-1-5p;novel943_mature;novel75_mature	0.981184967	0.000527678
NM_001033053.2	NLRP1	TCONS_00026186	0.0094	0.032	8	novel357_mature;hsa-miR-16-2-3p;hsa-miR-369-3p;novel1056_mature;novel377_mature;hsa-miR-148a-5p;hsa-let-7a-2-3p;hsa-miR-222-5p	0.850415517	0.031889761
NM_001033053.2	NLRP1	TCONS_00026525	0.0102	0.0049	10	hsa-miR-141-5p;hsa-miR-369-3p;novel967_mature;hsa-miR-200c-5p;hsa-miR-3614-5p;novel1056_mature;hsa-miR-148a-5p;hsa-miR-222-5p;hsa-miR-29b-1-5p;novel6_mature>novel7_mature>novel103_mature	0.825756412	0.042896152
NM_001033053.2	NLRP1	TCONS_00026739	0.0866	0.0041	12	novel357_mature;hsa-miR-16-2-3p;hsa-miR-369-3p;novel779_mature;hsa-miR-200c-5p;hsa-miR-3614-5p;novel1056_mature;novel655_mature;novel377_mature;hsa-miR-148a-5p;hsa-miR-222-5p;hsa-miR-29b-1-5p	0.896642443	0.015472104
NM_001033053.2	NLRP1	TCONS_00027034	0.0051	0.00043	10	hsa-miR-16-2-3p;hsa-miR-1257;hsa-miR-135b-3p;novel655_mature;novel377_mature;novel90_mature;hsa-miR-222-5p;novel703_mature;hsa-miR-29b-1-5p;novel75_mature	0.950839978	0.003565659
NM_001033053.2	NLRP1	TCONS_00027052	0.0154	0.014	8	hsa-miR-369-3p;hsa-miR-200c-5p;hsa-miR-135b-3p;hsa-miR-3614-5p;novel655_mature;novel377_mature;hsa-miR-148a-5p;hsa-miR-29b-1-5p	0.827007104	0.042301273
NM_001033053.2	NLRP1	TCONS_00027749	0.0024	0.02	9	hsa-miR-16-2-3p;novel967_mature;hsa-miR-135b-3p;novel779_mature;hsa-let-7a-2-3p;hsa-miR-148a-5p;novel703_mature;hsa-miR-222-5p;novel75_mature	0.818788528	0.046281122
NM_001033053.2	NLRP1	TCONS_00027801	0.0038	0.029	9	hsa-miR-16-2-3p;hsa-miR-1257;hsa-miR-181a-3p;novel377_mature;hsa-miR-148a-5p;novel703_mature;hsa-miR-222-5p;novel90_mature;novel943_mature	0.924960606	0.008235096
NM_001033053.2	NLRP1	TCONS_00028324	0.0205	0.022	6	novel357_mature;hsa-miR-141-5p;hsa-miR-16-2-3p;novel296_mature;hsa-miR-148a-5p;hsa-miR-29b-1-5p	0.835664487	0.038290206
NM_001033053.2	NLRP1	TCONS_00028545	0.0036	0.036	6	hsa-miR-1257;hsa-miR-3614-5p;novel377_mature;hsa-miR-148a-5p;novel90_mature;hsa-miR-296-3p	0.905236279	0.013044747
NM_001033053.2	NLRP1	TCONS_00029894	0.0252	4.30E-05	18	novel357_mature;hsa-miR-16-2-3p;hsa-miR-1257;hsa-miR-141-5p;hsa-miR-369-3p;hsa-miR-181a-3p;novel967_mature;hsa-miR-135b-3p;novel1056_mature;novel655_mature;novel377_mature;hsa-miR-148a-5p;novel703_mature;hsa-miR-222-5p;hsa-miR-29b-1-5p;novel943_mature;novel6_mature>novel7_mature>novel103_mature;novel75_mature	0.850781621	0.031737929
NM_001033053.2	NLRP1	TCONS_00031568	0.0162	0.0023	13	novel357_mature;novel967_mature;novel296_mature;hsa-miR-3614-5p;novel1056_mature;hsa-let-7a-2-3p;hsa-miR-148a-5p;novel377_mature;novel703_mature;novel90_mature;hsa-miR-29b-1-5p;novel75_mature;hsa-miR-296-3p	0.882878208	0.019772961
NM_001033053.2	NLRP1	TCONS_00032257	0.0018	0.013	7	hsa-miR-16-2-3p;hsa-miR-369-3p;novel779_mature;hsa-miR-3614-5p;novel655_mature;hsa-miR-148a-5p;hsa-miR-222-5p	0.842479723	0.03526471
NM_001033053.2	NLRP1	TCONS_00032548	0.01	0.0046	11	hsa-miR-141-5p;hsa-miR-1257;hsa-miR-200c-5p;novel296_mature;novel377_mature;hsa-miR-148a-5p;hsa-let-7a-2-3p;novel90_mature;hsa-miR-222-5p;hsa-miR-29b-1-5p;novel943_mature	0.86755846	0.02514958
NM_001033053.2	NLRP1	TCONS_00033135	0.0525	0.0052	13	hsa-miR-16-2-3p;hsa-miR-1257;hsa-miR-369-3p;novel779_mature;novel296_mature;hsa-miR-200c-5p;hsa-miR-3614-5p;novel1056_mature;novel377_mature;hsa-miR-222-5p;hsa-miR-29b-1-5p;novel943_mature;novel6_mature>novel7_mature>novel103_mature	0.880287335	0.020638875
NM_001033053.2	NLRP1	TCONS_00033584	0.0125	0.047	10	novel424_mature;hsa-miR-141-5p;novel967_mature;novel779_mature;hsa-miR-3614-5p;novel1056_mature;novel377_mature;hsa-let-7a-2-3p;novel75_mature;hsa-miR-296-3p	0.979522091	0.000624724
NM_001033053.2	NLRP1	TCONS_00033826	0.0036	0.00012	6	hsa-miR-1257;novel1056_mature;hsa-let-7a-2-3p;novel377_mature;novel90_mature;hsa-miR-29b-1-5p	0.923252759	0.008609183
NM_001033053.2	NLRP1	TCONS_00034075	0.1673	0.0088	14	hsa-miR-16-2-3p;hsa-miR-141-5p;hsa-miR-369-3p;novel779_mature;hsa-miR-200c-5p;hsa-miR-3614-5p;novel1056_mature;novel655_mature;hsa-let-7a-2-3p;novel377_mature;novel90_mature;hsa-miR-222-5p;hsa-miR-29b-1-5p;hsa-miR-296-3p	0.898917003	0.014810237
NM_001033053.2	NLRP1	TCONS_00034076	0.0144	0.007	15	novel357_mature;hsa-miR-16-2-3p;hsa-miR-1257;hsa-miR-141-5p;hsa-miR-369-3p;hsa-miR-181a-3p;novel655_mature;hsa-let-7a-2-3p;hsa-miR-148a-5p;novel377_mature;novel90_mature;hsa-miR-222-5p;hsa-miR-29b-1-5p;novel6_mature>novel7_mature>novel103_mature;novel75_mature	0.929648467	0.007249911
NM_001033053.2	NLRP1	TCONS_00034692	0.0036	0.0075	7	novel357_mature;hsa-miR-141-5p;hsa-miR-1257;novel967_mature;hsa-miR-3614-5p;hsa-miR-29b-1-5p;novel943_mature	0.875194667	0.02239255
NM_001033053.2	NLRP1	TCONS_00034694	0.0043	0.0082	8	novel357_mature;hsa-miR-141-5p;hsa-miR-1257;novel967_mature;hsa-miR-3614-5p;novel377_mature;hsa-miR-29b-1-5p;novel943_mature	0.874880427	0.022502994
NM_001033053.2	NLRP1	TCONS_00034829	0.0053	0.018	10	novel357_mature;hsa-miR-141-5p;novel296_mature;novel1056_mature;novel655_mature;hsa-let-7a-2-3p;hsa-miR-148a-5p;novel90_mature;hsa-miR-29b-1-5p;novel75_mature	0.820628015	0.045375879
NM_001033053.2	NLRP1	TCONS_00035074	0.0053	0.035	7	novel357_mature;hsa-miR-16-2-3p;hsa-miR-141-5p;hsa-miR-369-3p;novel779_mature;hsa-miR-200c-5p;novel377_mature	0.967121501	0.001603723
NM_001033053.2	NLRP1	TCONS_00035953	0.0114	0.035	7	novel357_mature;novel779_mature;hsa-miR-3614-5p;novel1056_mature;hsa-let-7a-2-3p;hsa-miR-29b-1-5p;hsa-miR-296-3p	0.864661791	0.02623519
NM_001033053.2	NLRP1	TCONS_00036085	0.0151	0.00087	13	novel357_mature;hsa-miR-16-2-3p;hsa-miR-141-5p;novel967_mature;novel296_mature;hsa-miR-135b-3p;novel779_mature;novel1056_mature;novel655_mature;hsa-let-7a-2-3p;novel90_mature;hsa-miR-222-5p;novel943_mature	0.839089729	0.036755019
NM_001033053.2	NLRP1	TCONS_00036723	0.0309	0.047	10	novel357_mature;hsa-miR-141-5p;novel296_mature;hsa-let-7a-2-3p;hsa-miR-148a-5p;novel90_mature;hsa-miR-29b-1-5p;novel943_mature;novel6_mature>novel7_mature>novel103_mature;hsa-miR-296-3p	0.909476538	0.011920849
NM_001033053.2	NLRP1	TCONS_00036795	0.0088	0.04	9	novel357_mature;hsa-miR-141-5p;novel967_mature;hsa-miR-3614-5p;novel655_mature;novel377_mature;hsa-miR-148a-5p;hsa-let-7a-2-3p;hsa-miR-296-3p	0.814567093	0.048389955
NM_001033053.2	NLRP1	XR_001737735.1	0.0576	0.005	9	novel357_mature;hsa-miR-141-5p;hsa-miR-1257;hsa-miR-135b-3p;hsa-miR-148a-5p;novel703_mature;hsa-miR-29b-1-5p;novel943_mature;hsa-miR-296-3p	0.852935846	0.030851456
NM_001033053.2	NLRP1	XR_001737773.1	0.0018	0.013	3	hsa-miR-29b-1-5p;novel90_mature;novel703_mature	0.909370245	0.011948424
NM_001033053.2	NLRP1	XR_001738192.1	0.007	0.0003	9	novel357_mature;hsa-miR-141-5p;hsa-miR-369-3p;hsa-miR-135b-3p;hsa-miR-3614-5p;novel655_mature;novel90_mature;hsa-miR-29b-1-5p;novel75_mature	0.821168256	0.045111598
NM_001033053.2	NLRP1	XR_001740592.1	0.0439	0.00065	15	hsa-miR-16-2-3p;hsa-miR-1257;hsa-miR-141-5p;hsa-miR-181a-3p;novel296_mature;hsa-miR-200c-5p;hsa-miR-3614-5p;novel1056_mature;novel377_mature;novel703_mature;hsa-miR-222-5p;hsa-miR-29b-1-5p;novel943_mature;novel6_mature>novel7_mature>novel103_mature;novel75_mature	0.828013372	0.04182547
NM_001033053.2	NLRP1	XR_001740721.1	0.0078	0.0085	5	novel967_mature;novel296_mature;novel90_mature;hsa-miR-29b-1-5p;novel943_mature	0.866251282	0.025636783
NM_001033053.2	NLRP1	XR_001740941.1	0.0277	6.80E-06	13	hsa-miR-16-2-3p;hsa-miR-1257;hsa-miR-369-3p;hsa-miR-135b-3p;hsa-let-7a-2-3p;hsa-miR-148a-5p;novel377_mature;novel703_mature;novel90_mature;hsa-miR-29b-1-5p;novel943_mature;novel6_mature>novel7_mature>novel103_mature;novel75_mature	0.939292308	0.005416269
NM_001033053.2	NLRP1	XR_001740978.1	0.0959	0.0026	12	hsa-miR-16-2-3p;hsa-miR-1257;hsa-miR-141-5p;hsa-miR-369-3p;novel967_mature;novel962_mature;hsa-let-7a-2-3p;hsa-miR-148a-5p;novel90_mature;hsa-miR-29b-1-5p;novel943_mature;hsa-miR-296-3p	0.959861954	0.002384262
NM_001033053.2	NLRP1	XR_001741441.1	0.0594	8.90E-07	22	hsa-miR-16-2-3p;novel296_mature;hsa-miR-200c-5p;hsa-miR-3614-5p;novel655_mature;novel703_mature;hsa-miR-296-3p;novel75_mature;hsa-miR-1257;hsa-miR-181a-3p;novel967_mature;novel1056_mature;hsa-miR-148a-5p;hsa-miR-222-5p;novel6_mature>novel7_mature>novel103_mature;novel357_mature;hsa-miR-141-5p;novel90_mature;hsa-let-7a-2-3p;novel377_mature;hsa-miR-29b-1-5p;novel943_mature	0.902985643	0.013661139
NM_001033053.2	NLRP1	XR_001742906.1	0.1005	1.10E-06	24	hsa-miR-16-2-3p;novel296_mature;hsa-miR-3614-5p;novel655_mature;novel703_mature;hsa-miR-296-3p;novel75_mature;hsa-miR-1257;hsa-miR-181a-3p;novel967_mature;hsa-miR-135b-3p;novel1056_mature;hsa-miR-148a-5p;novel698_mature;hsa-miR-222-5p;novel6_mature>novel7_mature>novel103_mature;novel357_mature;hsa-miR-141-5p;novel90_mature;hsa-miR-369-3p;hsa-let-7a-2-3p;novel377_mature;hsa-miR-29b-1-5p;novel943_m…	0.853769856	0.030511444
NM_001033053.2	NLRP1	XR_001743995.2	0.0717	0.0004	15	hsa-miR-16-2-3p;hsa-miR-141-5p;hsa-miR-369-3p;novel967_mature;hsa-miR-200c-5p;hsa-miR-135b-3p;hsa-miR-3614-5p;novel1056_mature;novel377_mature;hsa-miR-148a-5p;novel703_mature;novel90_mature;hsa-miR-29b-1-5p;novel943_mature;novel75_mature	0.941626565	0.005011734
NM_001033053.2	NLRP1	XR_001744227.1	0.0479	0.00071	19	hsa-miR-16-2-3p;hsa-miR-200c-5p;hsa-miR-3614-5p;novel655_mature;novel703_mature;novel75_mature;novel967_mature;hsa-miR-135b-3p;novel1056_mature;hsa-miR-148a-5p;hsa-miR-222-5p;novel6_mature>novel7_mature>novel103_mature;novel357_mature;hsa-miR-141-5p;novel779_mature;hsa-miR-369-3p;novel377_mature;hsa-miR-29b-1-5p;novel943_mature	0.912457245	0.011160149
NM_001033053.2	NLRP1	XR_001744266.2	0.0709	0.0076	16	novel357_mature;hsa-miR-16-2-3p;hsa-miR-1257;hsa-miR-141-5p;novel296_mature;hsa-miR-200c-5p;hsa-miR-3614-5p;hsa-miR-296-3p;hsa-miR-135b-3p;hsa-let-7a-2-3p;hsa-miR-148a-5p;novel377_mature;hsa-miR-222-5p;hsa-miR-29b-1-5p;novel6_mature>novel7_mature>novel103_mature;novel75_mature	0.866341461	0.025603029
NM_001033053.2	NLRP1	XR_001744471.1	0.0576	0.0039	16	novel357_mature;hsa-miR-16-2-3p;hsa-miR-141-5p;hsa-miR-181a-3p;novel967_mature;novel296_mature;novel779_mature;novel655_mature;hsa-let-7a-2-3p;hsa-miR-148a-5p;novel377_mature;novel698_mature;novel703_mature;hsa-miR-29b-1-5p;novel6_mature>novel7_mature>novel103_mature;novel75_mature	0.937402529	0.005755023
NM_001033053.2	NLRP1	XR_001745254.1	0.0111	0.0028	9	hsa-miR-141-5p;hsa-miR-1257;novel296_mature;novel1056_mature;novel377_mature;hsa-miR-148a-5p;hsa-miR-29b-1-5p;novel943_mature;novel6_mature>novel7_mature>novel103_mature	0.95273883	0.003297646
NM_001033053.2	NLRP1	XR_001746505.1	0.0962	0.0024	8	hsa-miR-16-2-3p;hsa-miR-1257;novel967_mature;novel296_mature;hsa-miR-135b-3p;hsa-miR-3614-5p;novel377_mature;hsa-miR-29b-1-5p	0.966349956	0.001679437
NM_001033053.2	NLRP1	XR_001746601.1	0.1283	0.00065	15	novel357_mature;hsa-miR-141-5p;hsa-miR-369-3p;novel779_mature;novel296_mature;hsa-miR-200c-5p;hsa-miR-135b-3p;novel1056_mature;novel655_mature;hsa-let-7a-2-3p;novel377_mature;novel90_mature;hsa-miR-222-5p;hsa-miR-29b-1-5p;novel75_mature	0.887850286	0.018161053
NM_001033053.2	NLRP1	XR_001746639.2	0.0162	0.0071	11	hsa-miR-16-2-3p;hsa-miR-1257;hsa-miR-181a-3p;novel967_mature;novel779_mature;novel1056_mature;novel655_mature;hsa-miR-148a-5p;novel90_mature;hsa-miR-222-5p;hsa-miR-29b-1-5p	0.951361862	0.003490972
NM_001033053.2	NLRP1	XR_001746684.2	0.0012	0.012	6	hsa-miR-1257;hsa-miR-369-3p;novel967_mature;hsa-let-7a-2-3p;novel943_mature;novel75_mature	0.899563186	0.01462475
NM_001033053.2	NLRP1	XR_001746731.2	0.0009	0.029	4	hsa-miR-29b-1-5p;novel967_mature;hsa-miR-135b-3p;novel90_mature	0.921519969	0.008996989
NM_001033053.2	NLRP1	XR_001746929.1	0.0242	0.0029	5	novel967_mature;hsa-miR-135b-3p;novel1056_mature;hsa-let-7a-2-3p;novel90_mature	0.869060158	0.024595366
NM_001033053.2	NLRP1	XR_001748206.1	0.0104	0.04	9	novel357_mature;hsa-miR-16-2-3p;hsa-miR-369-3p;novel296_mature;hsa-miR-3614-5p;novel655_mature;novel377_mature;novel90_mature;hsa-miR-29b-1-5p	0.979549356	0.000623067
NM_001033053.2	NLRP1	XR_001748284.1	0.1193	0.0062	14	novel357_mature;hsa-miR-16-2-3p;hsa-miR-1257;hsa-miR-141-5p;hsa-miR-181a-3p;novel967_mature;hsa-miR-3614-5p;novel377_mature;hsa-miR-148a-5p;novel90_mature;hsa-miR-222-5p;hsa-miR-29b-1-5p;novel6_mature>novel7_mature>novel103_mature;novel75_mature	0.852093444	0.031196696
NM_001033053.2	NLRP1	XR_001748530.1	0.0243	0.00094	12	novel357_mature;hsa-miR-16-2-3p;hsa-miR-1257;hsa-miR-141-5p;novel967_mature;novel779_mature;novel1056_mature;novel655_mature;novel377_mature;hsa-miR-148a-5p;hsa-miR-29b-1-5p;hsa-miR-296-3p	0.926535619	0.007897279
NM_001033053.2	NLRP1	XR_001749012.1	0.0135	0.012	10	hsa-miR-16-2-3p;hsa-miR-141-5p;hsa-miR-369-3p;novel967_mature;hsa-miR-200c-5p;hsa-miR-3614-5p;novel1056_mature;novel655_mature;novel377_mature;hsa-miR-29b-1-5p	0.833366634	0.03933659
NM_001033053.2	NLRP1	XR_001749362.1	0.0369	0.036	6	hsa-miR-1257;novel779_mature;hsa-miR-135b-3p;hsa-let-7a-2-3p;novel377_mature;hsa-miR-29b-1-5p	0.939699912	0.005344522
NM_001033053.2	NLRP1	XR_001749444.1	0.0195	0.022	7	hsa-miR-141-5p;hsa-miR-1257;hsa-miR-16-2-3p;hsa-miR-369-3p;hsa-miR-148a-5p;novel703_mature;novel6_mature>novel7_mature>novel103_mature	0.925100159	0.008204886
NM_001033053.2	NLRP1	XR_001751721.1	0.0302	0.0091	12	hsa-miR-141-5p;novel779_mature;hsa-miR-3614-5p;novel1056_mature;novel655_mature;hsa-miR-148a-5p;novel703_mature;novel90_mature;hsa-miR-29b-1-5p;novel943_mature;novel75_mature;hsa-miR-296-3p	0.911725545	0.011344635
NM_001033053.2	NLRP1	XR_001751795.1	0.0011	0.019	5	novel967_mature;novel1056_mature;novel655_mature;novel377_mature;novel6_mature>novel7_mature>novel103_mature	0.851542347	0.031423533
NM_001033053.2	NLRP1	XR_001752320.1	0.0042	0.012	6	novel357_mature;hsa-miR-141-5p;hsa-miR-3614-5p;novel377_mature;hsa-miR-148a-5p;hsa-miR-222-5p	0.938644275	0.0055313
NM_001033053.2	NLRP1	XR_001752981.1	0.0088	0.0071	11	hsa-miR-16-2-3p;hsa-miR-141-5p;hsa-miR-369-3p;hsa-miR-3614-5p;novel1056_mature;novel377_mature;hsa-miR-148a-5p;novel90_mature;hsa-miR-222-5p;hsa-miR-29b-1-5p;novel6_mature>novel7_mature>novel103_mature	0.870032771	0.024239551
NM_001033053.2	NLRP1	XR_001752985.1	0.0426	0.0091	12	hsa-miR-16-2-3p;hsa-miR-141-5p;hsa-miR-369-3p;novel779_mature;novel655_mature;hsa-let-7a-2-3p;hsa-miR-148a-5p;novel377_mature;novel703_mature;hsa-miR-222-5p;hsa-miR-29b-1-5p;novel943_mature	0.962678149	0.002063388
NM_001033053.2	NLRP1	XR_001753939.1	0.0091	0.018	10	novel357_mature;hsa-miR-1257;hsa-miR-369-3p;novel967_mature;novel296_mature;hsa-miR-3614-5p;hsa-let-7a-2-3p;hsa-miR-29b-1-5p;novel943_mature;novel6_mature>novel7_mature>novel103_mature	0.839836355	0.036424299
NM_001033053.2	NLRP1	XR_001755803.2	0.0557	0.00056	22	hsa-miR-16-2-3p;novel296_mature;hsa-miR-200c-5p;hsa-miR-3614-5p;novel655_mature;novel703_mature;hsa-miR-296-3p;novel75_mature;hsa-miR-1257;novel967_mature;hsa-miR-135b-3p;novel1056_mature;hsa-miR-148a-5p;novel6_mature>novel7_mature>novel103_mature;novel357_mature;hsa-miR-141-5p;novel90_mature;hsa-miR-369-3p;hsa-let-7a-2-3p;novel377_mature;hsa-miR-29b-1-5p;novel943_mature	0.917835405	0.009849184
NM_001033053.2	NLRP1	XR_002956362.1	0.0968	0.00071	19	hsa-miR-16-2-3p;novel296_mature;hsa-miR-200c-5p;hsa-miR-3614-5p;novel75_mature;novel424_mature;hsa-miR-1257;hsa-miR-135b-3p;hsa-miR-148a-5p;hsa-miR-222-5p;novel6_mature>novel7_mature>novel103_mature;novel357_mature;hsa-miR-141-5p;novel779_mature;novel90_mature;hsa-miR-369-3p;hsa-let-7a-2-3p;novel377_mature;hsa-miR-29b-1-5p	0.915120541	0.010501026
NM_001033053.2	NLRP1	XR_002958333.1	0.0062	0.0049	10	hsa-miR-16-2-3p;hsa-miR-1257;hsa-miR-141-5p;novel967_mature;novel1056_mature;novel377_mature;hsa-miR-148a-5p;novel698_mature;hsa-miR-29b-1-5p;novel943_mature	0.944232946	0.00457823
NM_001033053.2	NLRP1	XR_002958489.1	0.0039	0.022	6	novel357_mature;hsa-miR-16-2-3p;novel967_mature;hsa-miR-200c-5p;novel296_mature;hsa-miR-148a-5p	0.976364192	0.000831375
NM_001033053.2	NLRP1	XR_002959408.1	0.0184	0.00015	13	hsa-miR-16-2-3p;hsa-miR-1257;hsa-miR-141-5p;novel967_mature;novel296_mature;hsa-miR-135b-3p;hsa-miR-3614-5p;novel1056_mature;hsa-miR-148a-5p;novel703_mature;novel90_mature;hsa-miR-29b-1-5p;novel75_mature	0.82569236	0.042926722
NM_001033053.2	NLRP1	XR_002959415.1	0.0344	0.018	12	novel357_mature;hsa-miR-16-2-3p;hsa-miR-141-5p;novel967_mature;novel296_mature;hsa-miR-200c-5p;hsa-miR-3614-5p;novel1056_mature;hsa-let-7a-2-3p;hsa-miR-148a-5p;novel377_mature;hsa-miR-29b-1-5p	0.821708911	0.044847836
NM_001033053.2	NLRP1	XR_002959431.1	0.0055	0.0046	8	hsa-miR-1257;hsa-miR-181a-3p;novel779_mature;novel296_mature;hsa-miR-135b-3p;hsa-let-7a-2-3p;novel377_mature;hsa-miR-296-3p	0.889988972	0.017487939
NM_001033053.2	NLRP1	XR_002959825.1	0.08	0.025	10	novel424_mature;novel357_mature;hsa-miR-1257;hsa-miR-200c-5p;hsa-miR-135b-3p;hsa-miR-3614-5p;novel377_mature;hsa-let-7a-2-3p;hsa-miR-222-5p;novel943_mature	0.833083712	0.039466339
NM_001033053.2	NLRP1	XR_246196.4	0.0016	0.0029	5	hsa-miR-16-2-3p;novel779_mature;hsa-miR-3614-5p;hsa-let-7a-2-3p;hsa-miR-296-3p	0.848486708	0.032695326
NM_001033053.2	NLRP1	XR_925056.2	0.1254	0.018	10	novel357_mature;hsa-miR-141-5p;hsa-miR-369-3p;novel779_mature;novel296_mature;novel1056_mature;novel698_mature;novel703_mature;novel90_mature;novel943_mature	0.912701067	0.011098998
NM_001033053.2	NLRP1	XR_925530.2	0.0044	0.0038	7	hsa-miR-141-5p;hsa-miR-16-2-3p;hsa-miR-369-3p;hsa-miR-3614-5p;hsa-miR-148a-5p;novel703_mature;hsa-miR-29b-1-5p	0.960121128	0.002353777
NM_001033053.2	NLRP1	XR_928398.2	0.0727	0.015	11	hsa-miR-1257;hsa-miR-135b-3p;novel1056_mature;novel377_mature;hsa-miR-148a-5p;hsa-let-7a-2-3p;hsa-miR-222-5p;hsa-miR-29b-1-5p;novel943_mature;novel6_mature>novel7_mature>novel103_mature;novel75_mature	0.825160111	0.043181141
NM_001033053.2	NLRP1	XR_929656.3	0.0631	0.005	9	novel357_mature;novel779_mature;hsa-miR-135b-3p;novel655_mature;novel90_mature;hsa-miR-222-5p;hsa-miR-29b-1-5p;novel943_mature;novel6_mature>novel7_mature>novel103_mature	0.905460594	0.012984066
NM_001033053.2	NLRP1	XR_932423.2	0.0316	6.70E-05	16	novel357_mature;hsa-miR-16-2-3p;hsa-miR-141-5p;hsa-miR-181a-3p;novel779_mature;novel296_mature;hsa-miR-200c-5p;hsa-miR-3614-5p;hsa-miR-296-3p;novel1056_mature;novel655_mature;hsa-miR-148a-5p;novel90_mature;hsa-miR-222-5p;novel943_mature;novel75_mature	0.843649765	0.034757072
NM_001033053.2	NLRP1	XR_936881.3	0.01	0.0017	7	novel357_mature;hsa-miR-369-3p;hsa-miR-135b-3p;hsa-miR-3614-5p;hsa-miR-29b-1-5p;novel943_mature;hsa-miR-296-3p	0.885222382	0.019004818
NM_001033053.2	NLRP1	XR_938283.2	0.0065	0.022	7	novel357_mature;novel424_mature;novel779_mature;novel1056_mature;novel377_mature;novel90_mature;hsa-miR-296-3p	0.980167963	0.000586064
NM_001033053.2	NLRP1	XR_940058.2	0.2632	0.0076	16	hsa-miR-16-2-3p;hsa-miR-1257;hsa-miR-141-5p;novel779_mature;novel296_mature;hsa-miR-200c-5p;hsa-miR-296-3p;novel655_mature;hsa-let-7a-2-3p;novel377_mature;novel90_mature;hsa-miR-222-5p;hsa-miR-29b-1-5p;novel943_mature;novel6_mature>novel7_mature>novel103_mature;novel75_mature	0.893822572	0.016311966
NM_001033053.2	NLRP1	XR_942136.1	0.0063	0.0007	6	hsa-miR-1257;hsa-miR-135b-3p;novel1056_mature;novel703_mature;hsa-miR-29b-1-5p;novel6_mature>novel7_mature>novel103_mature	0.894616022	0.016073488
NM_001033053.2	NLRP1	XR_946339.2	0.056	0.013	9	novel424_mature;novel357_mature;novel967_mature;novel779_mature;hsa-miR-3614-5p;novel1056_mature;novel655_mature;novel943_mature;hsa-miR-296-3p	0.914342051	0.010691678
NM_001033053.2	NLRP1	XR_947763.2	0.0008	0.042	3	novel967_mature;novel377_mature;hsa-miR-1257	0.822214624	0.044601772
NM_001033053.2	NLRP1	XR_948212.2	0.0219	0.0035	15	hsa-miR-141-5p;hsa-miR-1257;hsa-miR-369-3p;novel967_mature;hsa-miR-135b-3p;hsa-miR-3614-5p;hsa-miR-296-3p;novel655_mature;hsa-let-7a-2-3p;hsa-miR-148a-5p;novel377_mature;novel698_mature;novel90_mature;hsa-miR-29b-1-5p;novel75_mature	0.973310998	0.001058949
NM_001033053.2	NLRP1	XR_949603.3	0.0111	0.00087	10	novel357_mature;hsa-miR-141-5p;novel779_mature;novel967_mature;hsa-miR-3614-5p;novel655_mature;novel90_mature;hsa-miR-29b-1-5p;novel943_mature;hsa-miR-296-3p	0.85342953	0.030649974
NM_001039661.1	TIRAP	ENST00000332965	0.0001	0.0057	3	hsa-miR-4665-5p;novel47_mature;hsa-miR-7706	0.872372843	0.023393597
NM_001039661.1	TIRAP	ENST00000337752	0.0003	0.038	3	hsa-miR-4665-5p;hsa-miR-1306-5p;hsa-miR-642a-3p	0.963362914	0.001988826
NM_001039661.1	TIRAP	ENST00000381108	0.0009	0.0057	3	novel284_mature;hsa-miR-642a-3p;novel478_mature	0.945776354	0.004330591
NM_001039661.1	TIRAP	ENST00000382215	0.0001	0.047	2	novel478_mature;hsa-miR-4665-5p	0.97303094	0.001081188
NM_001039661.1	TIRAP	ENST00000392630	0.0002	0.047	2	novel284_mature;hsa-miR-7706	0.990057391	0.000147792
NM_001039661.1	TIRAP	ENST00000413221	0.0002	0.0057	3	novel478_mature;hsa-miR-642a-3p;hsa-miR-30c-2-3p	0.861059252	0.027615704
NM_001039661.1	TIRAP	ENST00000419190	0.0029	0.0087	4	novel284_mature;hsa-miR-1306-5p;novel478_mature;novel47_mature	0.970271214	0.001312564
NM_001039661.1	TIRAP	ENST00000424460	0.0004	0.0057	3	hsa-miR-1306-5p;hsa-miR-30c-2-3p;novel47_mature	0.89424647	0.01618435
NM_001039661.1	TIRAP	ENST00000429124	0.0001	0.029	2	hsa-miR-1275;hsa-miR-4665-5p	0.915910383	0.010309294
NM_001039661.1	TIRAP	ENST00000439559	0.0008	0.021	3	novel284_mature;hsa-miR-642a-3p;novel478_mature	0.964368058	0.001881833
NM_001039661.1	TIRAP	ENST00000443364	0.0012	0.047	2	novel478_mature;hsa-miR-642a-3p	0.904110989	0.013351218
NM_001039661.1	TIRAP	ENST00000443374	0.0015	0.00011	6	hsa-miR-1275;hsa-miR-4665-5p;hsa-miR-1306-5p;novel478_mature;novel284_mature;hsa-miR-642a-3p	0.991522952	0.000107486
NM_001039661.1	TIRAP	ENST00000444184	0.0028	0.0096	3	novel478_mature;hsa-miR-30c-2-3p;novel284_mature	0.986258705	0.000281937
NM_001039661.1	TIRAP	ENST00000453554	0.0008	0.0057	3	novel284_mature;hsa-miR-1306-5p;hsa-miR-642a-3p	0.980036993	0.000593805
NM_001039661.1	TIRAP	ENST00000458001	0.0006	0.015	4	hsa-miR-1275;hsa-miR-1306-5p;hsa-miR-7706;novel284_mature	0.925946081	0.008022919
NM_001039661.1	TIRAP	ENST00000464242	0.0007	8.20E-05	4	hsa-miR-1306-5p;novel47_mature;hsa-miR-4665-5p;hsa-miR-642a-3p	0.994269659	4.92E-05
NM_001039661.1	TIRAP	ENST00000487102	0.0001	0.029	2	novel284_mature;hsa-miR-4665-5p	0.840373618	0.036187186
NM_001039661.1	TIRAP	ENST00000495576	0.0004	0.029	2	novel284_mature;hsa-miR-1306-5p	0.885312796	0.018975483
NM_001039661.1	TIRAP	ENST00000499459	0.0002	0.0057	3	hsa-miR-1275;novel47_mature;novel284_mature	0.939986499	0.005294358
NM_001039661.1	TIRAP	ENST00000503602	0.0005	0.0057	3	hsa-miR-1275;hsa-miR-1306-5p;hsa-miR-642a-3p	0.868015918	0.024980129
NM_001039661.1	TIRAP	ENST00000518639	0.0001	0.003	3	hsa-miR-1275;hsa-miR-642a-3p;novel284_mature	0.918537933	0.009683809
NM_001039661.1	TIRAP	ENST00000519197	0.0001	0.047	2	novel478_mature;novel47_mature	0.967338285	0.00158276
NM_001039661.1	TIRAP	ENST00000523790	0.0013	0.0057	3	hsa-miR-1275;hsa-miR-1306-5p;novel284_mature	0.975496667	0.000893264
NM_001039661.1	TIRAP	ENST00000527986	0.0005	0.015	2	novel284_mature;novel47_mature	0.890740453	0.017254322
NM_001039661.1	TIRAP	ENST00000547721	0.0002	0.029	2	novel284_mature;hsa-miR-642a-3p	0.983746727	0.000394107
NM_001039661.1	TIRAP	ENST00000548687	0.0002	0.0057	3	novel284_mature;hsa-miR-1306-5p;novel478_mature	0.968791459	0.001445761
NM_001039661.1	TIRAP	ENST00000553985	0.0002	0.047	2	novel478_mature;hsa-miR-30c-2-3p	0.889147105	0.017751446
NM_001039661.1	TIRAP	ENST00000562897	0.0009	0.0018	4	novel284_mature;hsa-miR-1306-5p;novel478_mature;novel47_mature	0.975581418	0.000887121
NM_001039661.1	TIRAP	ENST00000563278	0.0001	0.029	2	novel284_mature;novel47_mature	0.910475032	0.011663321
NM_001039661.1	TIRAP	ENST00000565181	0.001	0.047	2	novel284_mature;hsa-miR-642a-3p	0.960319464	0.002330578
NM_001039661.1	TIRAP	ENST00000567984	0.0035	0.0053	2	novel284_mature;novel47_mature	0.959860496	0.002384434
NM_001039661.1	TIRAP	ENST00000569852	0.0002	0.015	3	novel284_mature;hsa-miR-1306-5p;hsa-miR-642a-3p	0.962930962	0.002035702
NM_001039661.1	TIRAP	ENST00000572856	0	0.047	2	hsa-miR-1275;hsa-miR-4665-5p	0.964204009	0.001899096
NM_001039661.1	TIRAP	ENST00000574616	0.0008	0.0017	5	hsa-miR-4665-5p;hsa-miR-1306-5p;novel284_mature;novel478_mature;hsa-miR-642a-3p	0.977580795	0.000748297
NM_001039661.1	TIRAP	ENST00000577066	0.0007	0.021	3	novel478_mature;hsa-miR-1306-5p;novel47_mature	0.882586499	0.019869568
NM_001039661.1	TIRAP	ENST00000578206	0.0002	0.047	2	novel284_mature;hsa-miR-4665-5p	0.890698297	0.017267387
NM_001039661.1	TIRAP	ENST00000578730	0.0011	0.00053	4	hsa-miR-1275;hsa-miR-30c-2-3p;novel47_mature;novel284_mature	0.984455357	0.000360576
NM_001039661.1	TIRAP	ENST00000578774	0.0038	0.00076	5	hsa-miR-1275;hsa-miR-4665-5p;hsa-miR-1306-5p;novel284_mature;hsa-miR-642a-3p	0.986857223	0.000257964
NM_001039661.1	TIRAP	ENST00000580459	0.0012	2.20E-06	7	hsa-miR-1275;hsa-miR-4665-5p;hsa-miR-1306-5p;novel47_mature;novel284_mature;novel478_mature;hsa-miR-642a-3p	0.985354669	0.000320158
NM_001039661.1	TIRAP	ENST00000586954	0.0009	0.015	2	novel478_mature;novel47_mature	0.862173148	0.027185265
NM_001039661.1	TIRAP	ENST00000590478	0.0032	0.00076	5	hsa-miR-4665-5p;hsa-miR-1306-5p;novel478_mature;hsa-miR-30c-2-3p;hsa-miR-7706	0.994895454	3.90E-05
NM_001039661.1	TIRAP	ENST00000593427	0.0003	0.029	2	novel478_mature;novel47_mature	0.914729352	0.01059662
NM_001039661.1	TIRAP	ENST00000602585	0.0001	0.029	2	hsa-miR-1306-5p;novel47_mature	0.915553617	0.010395686
NM_001039661.1	TIRAP	ENST00000603037	0.0009	0.00048	5	hsa-miR-1275;hsa-miR-4665-5p;hsa-miR-1306-5p;novel47_mature;novel284_mature	0.94051938	0.005201697
NM_001039661.1	TIRAP	ENST00000604907	0.004	0.001	4	hsa-miR-1275;hsa-miR-1306-5p;hsa-miR-4665-5p;novel284_mature	0.929332298	0.007314431
NM_001039661.1	TIRAP	ENST00000608477	0.0002	0.0017	5	hsa-miR-1275;hsa-miR-4665-5p;hsa-miR-1306-5p;novel284_mature;hsa-miR-7706	0.973070611	0.001078023
NM_001039661.1	TIRAP	ENST00000608826	0.0004	0.029	3	hsa-miR-1275;hsa-miR-4665-5p;novel284_mature	0.885642453	0.018868709
NM_001039661.1	TIRAP	ENST00000609564	0.0001	0.0096	3	hsa-miR-4665-5p;novel47_mature;hsa-miR-642a-3p	0.9258659	0.008040082
NM_001039661.1	TIRAP	ENST00000609755	0.0072	0.015	3	hsa-miR-1275;novel47_mature;novel284_mature	0.941565734	0.005022081
NM_001039661.1	TIRAP	ENST00000609827	0.0001	0.047	2	novel284_mature;hsa-miR-30c-2-3p	0.984414616	0.000362463
NM_001039661.1	TIRAP	ENST00000610408	0.0047	0.015	3	novel478_mature;novel47_mature;novel284_mature	0.98565985	0.000306985
NM_001039661.1	TIRAP	ENST00000610494	0.0006	0.0087	4	hsa-miR-1275;hsa-miR-1306-5p;novel47_mature;hsa-miR-642a-3p	0.979971003	0.000597724
NM_001039661.1	TIRAP	ENST00000613749	0.0047	0.015	3	novel478_mature;novel47_mature;novel284_mature	0.98565985	0.000306985
NM_001039661.1	TIRAP	ENST00000615168	0.0026	0.015	2	novel284_mature;novel478_mature	0.888318338	0.018012699
NM_001039661.1	TIRAP	ENST00000618844	0.0001	0.029	2	hsa-miR-1275;novel284_mature	0.987973896	0.000216071
NM_001039661.1	TIRAP	ENST00000620414	0.0002	8.20E-05	4	hsa-miR-1275;hsa-miR-4665-5p;novel47_mature;hsa-miR-642a-3p	0.925993691	0.008012737
NM_001039661.1	TIRAP	ENST00000621548	0.0001	0.015	2	hsa-miR-1275;hsa-miR-642a-3p	0.932624523	0.006656258
NM_001039661.1	TIRAP	ENST00000623655	0.0031	0.001	4	hsa-miR-1275;hsa-miR-4665-5p;hsa-miR-642a-3p;novel284_mature	0.976664063	0.000810495
NM_001039661.1	TIRAP	ENST00000639185	0.0003	0.021	3	hsa-miR-1306-5p;novel47_mature;hsa-miR-642a-3p	0.936083383	0.00599744
NM_001039661.1	TIRAP	ENST00000643761	0.0005	0.029	3	novel478_mature;hsa-miR-1306-5p;hsa-miR-642a-3p	0.933431515	0.00649955
NM_001039661.1	TIRAP	ENST00000644721	0.0008	1.10E-05	6	hsa-miR-1306-5p;novel47_mature;novel284_mature;novel478_mature;hsa-miR-30c-2-3p;hsa-miR-7706	0.987657281	0.000227574
NM_001039661.1	TIRAP	ENST00000646953	0.0003	0.015	2	novel284_mature;hsa-miR-7706	0.852201907	0.031152143
NM_001039661.1	TIRAP	ENST00000647108	0.0002	0.038	3	novel284_mature;hsa-miR-1306-5p;novel478_mature	0.96342608	0.001982016
NM_001039661.1	TIRAP	ENST00000648050	0.0015	0.0023	5	hsa-miR-1275;hsa-miR-1306-5p;novel478_mature;novel284_mature;hsa-miR-642a-3p	0.969906329	0.001344817
NM_001039661.1	TIRAP	ENST00000648952	0.0006	0.00024	4	hsa-miR-4665-5p;hsa-miR-30c-2-3p;hsa-miR-7706;hsa-miR-642a-3p	0.909220089	0.01198743
NM_001039661.1	TIRAP	ENST00000650363	0.0015	0.015	3	novel284_mature;hsa-miR-1306-5p;hsa-miR-642a-3p	0.975425643	0.000898428
NM_001039661.1	TIRAP	NR_015370.2	0.0004	0.0012	3	novel478_mature;hsa-miR-4665-5p;novel284_mature	0.977341027	0.000764327
NM_001039661.1	TIRAP	NR_015454.1	0.0024	0.001	4	hsa-miR-1275;hsa-miR-1306-5p;novel478_mature;novel284_mature	0.99596765	2.44E-05
NM_001039661.1	TIRAP	NR_023390.1	0.0016	0.038	3	novel284_mature;hsa-miR-642a-3p;novel478_mature	0.978955324	0.000659657
NM_001039661.1	TIRAP	NR_024278.1	0.001	0.0087	4	novel284_mature;hsa-miR-1306-5p;hsa-miR-7706;hsa-miR-642a-3p	0.960147242	0.002350716
NM_001039661.1	TIRAP	NR_024348.1	0.0226	0.0043	4	hsa-miR-1275;hsa-miR-1306-5p;novel478_mature;novel284_mature	0.981168663	0.00052859
NM_001039661.1	TIRAP	NR_024368.1	0.0079	0.00074	6	hsa-miR-1275;hsa-miR-4665-5p;hsa-miR-1306-5p;novel47_mature;novel284_mature;hsa-miR-7706	0.982603484	0.000451326
NM_001039661.1	TIRAP	NR_024396.1	0.0004	0.0043	4	hsa-miR-1275;hsa-miR-1306-5p;hsa-miR-642a-3p;novel284_mature	0.962321777	0.002102728
NM_001039661.1	TIRAP	NR_024407.1	0.0009	0.015	3	novel284_mature;hsa-miR-4665-5p;novel47_mature	0.966825836	0.001632533
NM_001039661.1	TIRAP	NR_024484.1	0.0001	0.021	3	novel284_mature;hsa-miR-642a-3p;novel478_mature	0.955319312	0.002949946
NM_001039661.1	TIRAP	NR_024492.1	0.0267	1.90E-05	7	hsa-miR-4665-5p;hsa-miR-1306-5p;novel47_mature;novel284_mature;novel478_mature;hsa-miR-642a-3p;hsa-miR-7706	0.987283869	0.000241522
NM_001039661.1	TIRAP	NR_024580.1	0.0047	0.001	4	novel284_mature;hsa-miR-1306-5p;novel47_mature;hsa-miR-7706	0.956410453	0.002808662
NM_001039661.1	TIRAP	NR_026788.1	0.0009	0.029	3	hsa-miR-1275;hsa-miR-4665-5p;novel284_mature	0.962584197	0.002073724
NM_001039661.1	TIRAP	NR_026857.1	0.0006	0.038	3	novel478_mature;hsa-miR-1306-5p;novel47_mature	0.986507142	0.000271858
NM_001039661.1	TIRAP	NR_027052.1	0.0017	0.0057	3	novel284_mature;hsa-miR-1306-5p;novel47_mature	0.954618377	0.003042506
NM_001039661.1	TIRAP	NR_027242.1	0.0029	2.20E-05	6	hsa-miR-1275;hsa-miR-4665-5p;hsa-miR-1306-5p;novel478_mature;novel284_mature;hsa-miR-7706	0.985544499	0.000311932
NM_001039661.1	TIRAP	NR_027701.1	0.0047	0.00048	5	hsa-miR-1275;hsa-miR-4665-5p;hsa-miR-1306-5p;novel47_mature;hsa-miR-642a-3p	0.978354	0.000697753
NM_001039661.1	TIRAP	NR_028272.1	0.0003	0.038	3	novel284_mature;hsa-miR-1306-5p;hsa-miR-642a-3p	0.953566268	0.003184079
NM_001039661.1	TIRAP	NR_028502.1	0.0002	0.0096	3	hsa-miR-1306-5p;novel47_mature;hsa-miR-642a-3p	0.934617405	0.006272574
NM_001039661.1	TIRAP	NR_033937.1	0.0011	0.0029	4	hsa-miR-1275;hsa-miR-1306-5p;novel478_mature;novel284_mature	0.960222879	0.002341861
NM_001039661.1	TIRAP	NR_036485.1	0.0006	0.0096	3	hsa-miR-1275;hsa-miR-1306-5p;novel284_mature	0.971459104	0.00121025
NM_001039661.1	TIRAP	NR_037642.1	0.0016	0.0096	3	hsa-miR-1275;hsa-miR-4665-5p;novel284_mature	0.921642846	0.008969215
NM_001039661.1	TIRAP	NR_037701.1	0.0047	0.0096	3	hsa-miR-1306-5p;novel47_mature;hsa-miR-642a-3p	0.973383663	0.001053216
NM_001039661.1	TIRAP	NR_037804.1	0.0002	0.021	3	novel284_mature;hsa-miR-4665-5p;hsa-miR-7706	0.911971102	0.011282558
NM_001039661.1	TIRAP	NR_040023.1	0.0002	0.047	2	novel284_mature;hsa-miR-4665-5p	0.83686607	0.037748303
NM_001039661.1	TIRAP	NR_040047.1	0.0002	0.029	2	hsa-miR-642a-3p;novel47_mature	0.875022799	0.022452923
NM_001039661.1	TIRAP	NR_046084.1	0.0006	0.00029	5	hsa-miR-1275;hsa-miR-1306-5p;novel47_mature;novel478_mature;novel284_mature	0.964290771	0.001889956
NM_001039661.1	TIRAP	NR_046216.1	0.0005	0.029	2	novel478_mature;hsa-miR-642a-3p	0.826525879	0.042529704
NM_001039661.1	TIRAP	NR_046255.1	0.0003	0.029	2	novel478_mature;hsa-miR-30c-2-3p	0.858362291	0.028671147
NM_001039661.1	TIRAP	NR_046312.1	0.0012	0.0032	5	hsa-miR-1275;hsa-miR-1306-5p;novel284_mature;hsa-miR-642a-3p;hsa-miR-7706	0.973081849	0.001077128
NM_001039661.1	TIRAP	NR_047495.1	0.0006	0.029	3	novel284_mature;hsa-miR-1306-5p;novel47_mature	0.970240944	0.001315225
NM_001039661.1	TIRAP	NR_047519.1	0.0005	0.0043	4	hsa-miR-1306-5p;hsa-miR-30c-2-3p;hsa-miR-7706;hsa-miR-642a-3p	0.947142058	0.004117101
NM_001039661.1	TIRAP	NR_047525.1	0.0012	0.029	2	novel284_mature;hsa-miR-4665-5p	0.812085067	0.049650205
NM_001039661.1	TIRAP	NR_073568.1	0.0001	0.015	2	hsa-miR-4665-5p;hsa-miR-7706	0.861553455	0.027424335
NM_001039661.1	TIRAP	NR_102326.1	0.0005	0.0018	4	hsa-miR-1275;hsa-miR-4665-5p;novel47_mature;hsa-miR-1306-5p	0.870261048	0.024156398
NM_001039661.1	TIRAP	NR_102327.1	0.0004	0.015	3	hsa-miR-1275;novel47_mature;novel284_mature	0.86486205	0.026159436
NM_001039661.1	TIRAP	NR_103771.1	0.0003	0.0063	4	hsa-miR-1275;hsa-miR-4665-5p;novel47_mature;hsa-miR-642a-3p	0.99193889	9.72E-05
NM_001039661.1	TIRAP	NR_110032.1	0.0013	0.00053	4	novel284_mature;hsa-miR-4665-5p;novel478_mature;hsa-miR-1306-5p	0.985738167	0.000303649
NM_001039661.1	TIRAP	NR_110102.1	0.001	0.00048	5	hsa-miR-1306-5p;novel47_mature;novel284_mature;novel478_mature;hsa-miR-642a-3p	0.963066824	0.0020209
NM_001039661.1	TIRAP	NR_110920.1	0.0002	0.047	2	hsa-miR-1275;novel47_mature	0.888229779	0.018040724
NM_001039661.1	TIRAP	NR_110924.1	0.0025	0.0057	3	hsa-miR-1306-5p;novel47_mature;hsa-miR-642a-3p	0.886398188	0.018625021
NM_001039661.1	TIRAP	NR_120386.1	0.002	0.0029	4	hsa-miR-1275;hsa-miR-4665-5p;hsa-miR-7706;novel284_mature	0.94216412	0.004920753
NM_001039661.1	TIRAP	NR_120398.1	0.0022	0.0057	3	novel478_mature;hsa-miR-642a-3p;novel47_mature	0.919049184	0.009564315
NM_001039661.1	TIRAP	NR_120449.1	0.0002	0.049	3	hsa-miR-1306-5p;hsa-miR-7706;hsa-miR-642a-3p	0.981908468	0.000487995
NM_001039661.1	TIRAP	NR_121682.1	0.0001	0.015	2	hsa-miR-4665-5p;hsa-miR-7706	0.896076022	0.01563909
NM_001039661.1	TIRAP	NR_132103.1	0.01	0.0057	3	novel478_mature;hsa-miR-1306-5p;novel284_mature	0.934587662	0.006278219
NM_001039661.1	TIRAP	NR_135764.1	0.0008	0.0057	3	novel284_mature;hsa-miR-1306-5p;hsa-miR-642a-3p	0.869268057	0.024519102
NM_001039661.1	TIRAP	NR_136255.1	0.001	0.015	3	novel478_mature;hsa-miR-4665-5p;hsa-miR-642a-3p	0.994434823	4.64E-05
NM_001039661.1	TIRAP	NR_137188.1	0.0002	0.029	2	hsa-miR-642a-3p;hsa-miR-30c-2-3p	0.949561803	0.00375186
NM_001039661.1	TIRAP	NR_148200.1	0.0011	0.015	3	hsa-miR-1275;hsa-miR-4665-5p;novel284_mature	0.953679185	0.003168734
NM_001039661.1	TIRAP	NR_148936.1	0.0005	0.0053	2	hsa-miR-4665-5p;hsa-miR-7706	0.828234916	0.041721053
NM_001039661.1	TIRAP	NR_149312.1	0.0004	0.0018	4	hsa-miR-1275;hsa-miR-4665-5p;hsa-miR-642a-3p;novel284_mature	0.927377201	0.007719598
NM_001039661.1	TIRAP	NR_152778.1	0.0002	0.0012	3	novel284_mature;hsa-miR-4665-5p;novel47_mature	0.86194666	0.027272527
NM_001039661.1	TIRAP	NR_152871.1	0.0007	0.029	3	novel284_mature;hsa-miR-642a-3p;novel478_mature	0.932501844	0.006680241
NM_001039661.1	TIRAP	TCONS_00000046	0.0001	0.015	2	novel478_mature;hsa-miR-1306-5p	0.939818064	0.005323813
NM_001039661.1	TIRAP	TCONS_00005571	0.0006	0.021	3	novel284_mature;hsa-miR-1306-5p;novel47_mature	0.972376702	0.001134031
NM_001039661.1	TIRAP	TCONS_00007347	0.0023	0.00024	4	hsa-miR-1275;hsa-miR-642a-3p;hsa-miR-7706;novel284_mature	0.951567657	0.003461734
NM_001039661.1	TIRAP	TCONS_00016484	0.0001	0.0057	3	novel284_mature;hsa-miR-4665-5p;hsa-miR-642a-3p	0.97776319	0.000736216
NM_001039661.1	TIRAP	TCONS_00018563	0.0028	0.00029	5	hsa-miR-1306-5p;novel47_mature;novel284_mature;novel478_mature;hsa-miR-642a-3p	0.983325048	0.000414763
NM_001039661.1	TIRAP	TCONS_00022788	0.0013	0.0063	4	hsa-miR-1275;hsa-miR-4665-5p;novel47_mature;novel284_mature	0.975169587	0.000917169
NM_001039661.1	TIRAP	TCONS_00024555	0.0003	0.021	3	novel284_mature;hsa-miR-1306-5p;hsa-miR-642a-3p	0.899593663	0.014616029
NM_001039661.1	TIRAP	TCONS_00024611	0.0013	0.015	2	novel478_mature;hsa-miR-1306-5p	0.937934379	0.005658669
NM_001039661.1	TIRAP	TCONS_00024952	0.0003	0.0029	4	hsa-miR-1275;hsa-miR-4665-5p;hsa-miR-1306-5p;hsa-miR-642a-3p	0.958628473	0.002531999
NM_001039661.1	TIRAP	TCONS_00025723	0.0001	0.047	2	hsa-miR-1275;hsa-miR-1306-5p	0.957052625	0.002727108
NM_001039661.1	TIRAP	TCONS_00026441	0.0002	0.0053	2	novel284_mature;hsa-miR-4665-5p	0.989923206	0.000151801
NM_001039661.1	TIRAP	TCONS_00033747	0.0001	0.0057	3	novel478_mature;hsa-miR-1306-5p;novel47_mature	0.990943835	0.00012265
NM_001039661.1	TIRAP	XR_001737621.1	0.0006	0.015	3	hsa-miR-4665-5p;hsa-miR-30c-2-3p;novel47_mature	0.916573271	0.010149703
NM_001039661.1	TIRAP	XR_001737736.1	0.0014	0.00017	6	hsa-miR-1275;hsa-miR-4665-5p;hsa-miR-1306-5p;novel47_mature;novel284_mature;hsa-miR-642a-3p	0.960676913	0.002289055
NM_001039661.1	TIRAP	XR_001737939.1	0.0008	0.012	4	hsa-miR-1306-5p;novel47_mature;hsa-miR-7706;hsa-miR-642a-3p	0.888715	0.017887431
NM_001039661.1	TIRAP	XR_001738304.1	0.0014	0.0043	4	novel284_mature;hsa-miR-1306-5p;novel47_mature;hsa-miR-642a-3p	0.968452764	0.001477144
NM_001039661.1	TIRAP	XR_001739707.1	0	0.047	2	novel478_mature;hsa-miR-642a-3p	0.973430276	0.001049547
NM_001039661.1	TIRAP	XR_001741553.1	0.0007	0.038	3	hsa-miR-1306-5p;novel47_mature;hsa-miR-7706	0.917153436	0.010011019
NM_001039661.1	TIRAP	XR_001744265.2	0.0003	0.049	3	hsa-miR-1306-5p;novel47_mature;hsa-miR-642a-3p	0.908061454	0.01229048
NM_001039661.1	TIRAP	XR_001746463.2	0.0128	0.00032	3	novel284_mature;hsa-miR-1275;novel47_mature	0.838911055	0.036834371
NM_001039661.1	TIRAP	XR_001746837.1	0.0003	0.029	2	novel478_mature;novel284_mature	0.923986762	0.008447416
NM_001039661.1	TIRAP	XR_001747568.1	0.0006	0.0096	3	hsa-miR-1275;novel478_mature;novel284_mature	0.984418417	0.000362287
NM_001039661.1	TIRAP	XR_001748228.1	0.0005	0.029	3	novel284_mature;hsa-miR-4665-5p;hsa-miR-642a-3p	0.936910563	0.005844859
NM_001039661.1	TIRAP	XR_001749110.2	0.0008	3.80E-05	5	hsa-miR-1275;hsa-miR-4665-5p;novel47_mature;novel284_mature;hsa-miR-642a-3p	0.900643125	0.014317268
NM_001039661.1	TIRAP	XR_001749799.1	0.0003	0.047	2	hsa-miR-1275;hsa-miR-30c-2-3p	0.949517201	0.003758441
NM_001039661.1	TIRAP	XR_001750048.1	0.0007	0.00017	6	hsa-miR-1275;hsa-miR-4665-5p;novel47_mature;novel284_mature;hsa-miR-642a-3p;hsa-miR-7706	0.983702086	0.000396268
NM_001039661.1	TIRAP	XR_001750859.1	0.0002	0.0012	3	novel284_mature;hsa-miR-1275;novel47_mature	0.989706249	0.000158397
NM_001039661.1	TIRAP	XR_001752769.1	0.0003	0.021	3	hsa-miR-1275;hsa-miR-1306-5p;novel284_mature	0.991367199	0.000111466
NM_001039661.1	TIRAP	XR_001753073.2	0.0006	0.0043	4	hsa-miR-1275;hsa-miR-4665-5p;hsa-miR-30c-2-3p;hsa-miR-7706	0.966548726	0.001659766
NM_001039661.1	TIRAP	XR_001753125.1	0.0005	0.003	3	novel284_mature;hsa-miR-642a-3p;novel47_mature	0.892519818	0.016707179
NM_001039661.1	TIRAP	XR_001754960.2	0.0005	0.015	2	hsa-miR-642a-3p;novel47_mature	0.859161893	0.02835627
NM_001039661.1	TIRAP	XR_002956508.1	0.03	0.003	3	hsa-miR-1275;hsa-miR-4665-5p;novel284_mature	0.919158305	0.009538904
NM_001039661.1	TIRAP	XR_002956699.1	0.002	0.0018	4	novel284_mature;hsa-miR-4665-5p;novel47_mature;hsa-miR-1306-5p	0.956583546	0.002786563
NM_001039661.1	TIRAP	XR_002957706.1	0.0014	0.0029	4	hsa-miR-1275;hsa-miR-642a-3p;novel478_mature;novel284_mature	0.994815503	4.02E-05
NM_001039661.1	TIRAP	XR_002958097.1	0.0004	0.0029	4	novel284_mature;hsa-miR-1306-5p;novel47_mature;hsa-miR-7706	0.965844296	0.001729995
NM_001039661.1	TIRAP	XR_002958192.1	0.0004	0.021	3	novel284_mature;hsa-miR-642a-3p;novel478_mature	0.986578352	0.000269002
NM_001039661.1	TIRAP	XR_002958526.1	0.0009	0.0063	4	hsa-miR-1275;hsa-miR-1306-5p;novel478_mature;novel284_mature	0.981473099	0.000511689
NM_001039661.1	TIRAP	XR_002958812.1	0.0002	0.0043	4	hsa-miR-1275;hsa-miR-1306-5p;novel47_mature;hsa-miR-642a-3p	0.918571993	0.009675826
NM_001039661.1	TIRAP	XR_242929.3	0.0018	2.20E-05	6	hsa-miR-1275;hsa-miR-1306-5p;novel47_mature;novel478_mature;novel284_mature;hsa-miR-642a-3p	0.875845363	0.022164678
NM_001039661.1	TIRAP	XR_244440.3	0.0007	3.80E-05	5	hsa-miR-1275;hsa-miR-4665-5p;hsa-miR-1306-5p;hsa-miR-642a-3p;hsa-miR-7706	0.964108361	0.001909197
NM_001039661.1	TIRAP	XR_427677.4	0.0006	0.021	3	hsa-miR-1275;hsa-miR-4665-5p;novel284_mature	0.920085877	0.009324224
NM_001039661.1	TIRAP	XR_922175.3	0.004	0.00017	6	hsa-miR-1275;hsa-miR-1306-5p;novel47_mature;novel478_mature;novel284_mature;hsa-miR-642a-3p	0.996632513	1.70E-05
NM_001039661.1	TIRAP	XR_923077.2	0.0007	0.00053	4	hsa-miR-1275;hsa-miR-4665-5p;novel47_mature;hsa-miR-642a-3p	0.988164175	0.000209301
NM_001039661.1	TIRAP	XR_924264.2	0.0004	0.0057	3	hsa-miR-1275;hsa-miR-4665-5p;novel284_mature	0.898840128	0.014832379
NM_001039661.1	TIRAP	XR_928710.3	0.0011	0.021	3	novel478_mature;hsa-miR-30c-2-3p;hsa-miR-7706	0.928754801	0.007433002
NM_001039661.1	TIRAP	XR_929612.2	0.0002	0.029	2	hsa-miR-1306-5p;hsa-miR-30c-2-3p	0.885538332	0.018902402
NM_001039661.1	TIRAP	XR_930251.3	0.0017	0.0096	3	novel478_mature;hsa-miR-30c-2-3p;novel47_mature	0.978031387	0.000718629
NM_001039661.1	TIRAP	XR_930973.2	0.0089	5.10E-06	6	hsa-miR-1275;hsa-miR-4665-5p;hsa-miR-1306-5p;novel47_mature;novel284_mature;hsa-miR-7706	0.990846015	0.00012531
NM_001039661.1	TIRAP	XR_931655.2	0.0029	0.00053	4	novel284_mature;hsa-miR-642a-3p;novel478_mature;novel47_mature	0.875253351	0.022371953
NM_001039661.1	TIRAP	XR_933516.3	0.0002	0.0029	4	novel284_mature;hsa-miR-642a-3p;hsa-miR-30c-2-3p;novel478_mature	0.976461741	0.000824554
NM_001039661.1	TIRAP	XR_939085.2	0.0031	2.20E-05	6	hsa-miR-1275;hsa-miR-4665-5p;novel47_mature;novel284_mature;hsa-miR-642a-3p;hsa-miR-30c-2-3p	0.960698283	0.002286584
NM_001039661.1	TIRAP	XR_939534.2	0.0005	0.0057	3	hsa-miR-1275;novel47_mature;novel284_mature	0.811855736	0.049767406
NM_001039661.1	TIRAP	XR_941434.2	0.0079	0.00076	5	hsa-miR-1275;hsa-miR-1306-5p;novel47_mature;hsa-miR-642a-3p;hsa-miR-7706	0.961844449	0.002155995
NM_001039661.1	TIRAP	XR_943321.2	0.0004	0.047	2	novel478_mature;hsa-miR-30c-2-3p	0.991346344	0.000112005
NM_001039661.1	TIRAP	XR_943839.2	0.0016	0.0018	4	hsa-miR-4665-5p;hsa-miR-30c-2-3p;hsa-miR-1306-5p;hsa-miR-7706	0.981292952	0.000521657
NM_001039661.1	TIRAP	XR_947578.2	0.0002	0.0029	4	novel284_mature;hsa-miR-642a-3p;novel478_mature;novel47_mature	0.90419792	0.01332742
NM_001039661.1	TIRAP	XR_947756.1	0.0007	0.001	4	hsa-miR-4665-5p;novel47_mature;hsa-miR-1306-5p;hsa-miR-642a-3p	0.976577514	0.000816494
NM_001039661.1	TIRAP	XR_947993.2	0.0003	0.029	3	novel478_mature;hsa-miR-642a-3p;novel47_mature	0.888803569	0.017859517
NM_001080391.1	SP100	ENST00000337752	0.0216	1.10E-05	6	hsa-miR-1306-5p;novel908_mature;novel991_mature;novel1055_mature;novel939_mature;novel72_star	0.985204922	0.000326722
NM_001080391.1	SP100	ENST00000392630	0.0005	0.003	3	novel284_mature;novel939_mature;novel72_star	0.981648723	0.000502064
NM_001080391.1	SP100	ENST00000397841	0.0001	0.029	2	novel81_mature;novel72_star	0.905405082	0.012999071
NM_001080391.1	SP100	ENST00000414039	0.0004	0.015	2	novel874_mature;novel1055_mature	0.815778865	0.047780144
NM_001080391.1	SP100	ENST00000418833	0.0001	0.047	2	novel874_mature;novel81_mature	0.958769504	0.002514886
NM_001080391.1	SP100	ENST00000419190	0.0051	1.10E-06	7	hsa-miR-1306-5p;novel908_mature;novel991_mature;novel874_mature;novel1055_mature;novel284_mature;novel81_mature	0.962901361	0.002038934
NM_001080391.1	SP100	ENST00000431090	0.0015	0.00053	4	novel874_mature;novel1055_mature;novel939_mature;novel284_mature	0.946302661	0.004247691
NM_001080391.1	SP100	ENST00000431385	0.0006	0.029	2	novel1055_mature;novel939_mature	0.866905146	0.025392523
NM_001080391.1	SP100	ENST00000432673	0.0003	0.015	2	novel939_mature;novel991_mature	0.84165878	0.035622952
NM_001080391.1	SP100	ENST00000439559	0.0011	0.0018	4	novel284_mature;novel81_mature;novel939_mature;novel72_star	0.938577628	0.005543197
NM_001080391.1	SP100	ENST00000439670	0.0002	0.00032	3	novel81_mature;novel1055_mature;novel939_mature	0.852801277	0.030906485
NM_001080391.1	SP100	ENST00000443364	0.0001	0.047	2	novel1055_mature;novel72_star	0.851257587	0.031541047
NM_001080391.1	SP100	ENST00000443374	0.0016	4.10E-06	7	hsa-miR-1306-5p;novel908_mature;novel874_mature;novel1055_mature;novel939_mature;novel284_mature;novel72_star	0.982447262	0.000459444
NM_001080391.1	SP100	ENST00000448927	0.0009	3.90E-05	6	hsa-miR-1306-5p;novel874_mature;novel1055_mature;novel939_mature;novel81_mature;novel72_star	0.960075742	0.002359101
NM_001080391.1	SP100	ENST00000453554	0.0022	0.0057	3	novel874_mature;hsa-miR-1306-5p;novel284_mature	0.968583015	0.001465036
NM_001080391.1	SP100	ENST00000453671	0.0002	0.0053	2	novel284_mature;novel1055_mature	0.930014545	0.007175553
NM_001080391.1	SP100	ENST00000454651	0.0003	0.029	2	novel874_mature;novel991_mature	0.902049514	0.013921564
NM_001080391.1	SP100	ENST00000458001	0.0266	4.10E-06	7	hsa-miR-1306-5p;novel908_mature;novel874_mature;novel1055_mature;novel939_mature;novel284_mature;novel81_mature	0.946232722	0.004258662
NM_001080391.1	SP100	ENST00000458228	0.0014	5.10E-06	6	novel908_mature;novel991_mature;novel874_mature;novel1055_mature;novel939_mature;novel284_mature	0.978287594	0.000702025
NM_001080391.1	SP100	ENST00000474656	0.0003	0.0053	2	novel284_mature;novel939_mature	0.975085454	0.000923369
NM_001080391.1	SP100	ENST00000487102	0.0004	0.0012	3	novel284_mature;novel1055_mature;novel908_mature	0.934233993	0.006345527
NM_001080391.1	SP100	ENST00000495576	0.0006	0.0012	3	novel284_mature;hsa-miR-1306-5p;novel908_mature	0.969424736	0.001387979
NM_001080391.1	SP100	ENST00000498917	0.0003	0.0053	2	novel1055_mature;novel939_mature	0.874380993	0.02267906
NM_001080391.1	SP100	ENST00000499459	0.0002	0.0057	3	novel284_mature;novel81_mature;novel991_mature	0.983550292	0.000403664
NM_001080391.1	SP100	ENST00000500112	0.0004	0.0018	4	novel874_mature;novel908_mature;novel939_mature;novel72_star	0.931128597	0.006951567
NM_001080391.1	SP100	ENST00000503052	0.0012	0.047	2	novel939_mature;novel991_mature	0.949260702	0.003796401
NM_001080391.1	SP100	ENST00000503602	0.001	0.00024	4	novel874_mature;hsa-miR-1306-5p;novel1055_mature;novel908_mature	0.933306599	0.006523688
NM_001080391.1	SP100	ENST00000506584	0.0041	0.0053	2	novel939_mature;novel72_star	0.902779313	0.013718335
NM_001080391.1	SP100	ENST00000512712	0.0031	0.00048	5	novel908_mature;novel874_mature;novel939_mature;novel81_mature;novel72_star	0.950910127	0.003555575
NM_001080391.1	SP100	ENST00000518639	0.0002	0.047	2	novel284_mature;novel1055_mature	0.974906298	0.00093664
NM_001080391.1	SP100	ENST00000519197	0.0001	0.003	3	novel1055_mature;novel939_mature;novel72_star	0.948795222	0.003865766
NM_001080391.1	SP100	ENST00000523790	0.0005	0.0057	3	novel284_mature;hsa-miR-1306-5p;novel939_mature	0.972906581	0.001091136
NM_001080391.1	SP100	ENST00000527986	0.0005	0.015	2	novel284_mature;novel1055_mature	0.894851528	0.01600303
NM_001080391.1	SP100	ENST00000529392	0.0004	0.029	2	novel874_mature;hsa-miR-1306-5p	0.875061317	0.022439386
NM_001080391.1	SP100	ENST00000530270	0.0004	0.00032	3	novel874_mature;novel908_mature;novel284_mature	0.956987556	0.002735318
NM_001080391.1	SP100	ENST00000533109	0.0003	0.00032	3	novel874_mature;novel1055_mature;novel908_mature	0.926862441	0.007828044
NM_001080391.1	SP100	ENST00000547721	0.0005	0.0012	3	novel284_mature;novel908_mature;novel939_mature	0.986325949	0.000279191
NM_001080391.1	SP100	ENST00000548687	0.0006	0.00024	4	novel284_mature;hsa-miR-1306-5p;novel1055_mature;novel939_mature	0.941930652	0.004960167
NM_001080391.1	SP100	ENST00000553985	0.0005	0.047	2	novel1055_mature;novel72_star	0.819806519	0.045779123
NM_001080391.1	SP100	ENST00000560419	0.0018	0.00053	4	novel874_mature;novel81_mature;novel939_mature;novel72_star	0.845985311	0.033754132
NM_001080391.1	SP100	ENST00000560750	0.0004	0.0053	2	novel284_mature;novel939_mature	0.937509978	0.005735492
NM_001080391.1	SP100	ENST00000562493	0.0034	0.0012	3	novel284_mature;novel908_mature;novel72_star	0.972184401	0.001149801
NM_001080391.1	SP100	ENST00000562897	0.0017	8.40E-05	5	hsa-miR-1306-5p;novel874_mature;novel1055_mature;novel284_mature;novel72_star	0.985900734	0.000296783
NM_001080391.1	SP100	ENST00000563059	0.001	0.0053	2	novel1055_mature;novel908_mature	0.9907927	0.000126771
NM_001080391.1	SP100	ENST00000563278	0.0001	0.029	2	novel284_mature;novel939_mature	0.937756639	0.005690781
NM_001080391.1	SP100	ENST00000564748	0.0023	0.00024	4	novel874_mature;novel1055_mature;novel939_mature;novel991_mature	0.893305025	0.016468429
NM_001080391.1	SP100	ENST00000565095	0.0004	0.0096	3	novel284_mature;novel1055_mature;novel939_mature	0.966584452	0.001656242
NM_001080391.1	SP100	ENST00000565181	0.0015	0.003	3	novel874_mature;novel81_mature;novel284_mature	0.956377781	0.002812843
NM_001080391.1	SP100	ENST00000565934	0.0012	0.0096	3	novel874_mature;novel939_mature;novel72_star	0.829477982	0.041137439
NM_001080391.1	SP100	ENST00000569384	0.0003	0.001	4	novel874_mature;novel1055_mature;novel908_mature;novel284_mature	0.964302942	0.001888676
NM_001080391.1	SP100	ENST00000569852	0.0003	0.015	3	novel284_mature;hsa-miR-1306-5p;novel939_mature	0.980766141	0.000551354
NM_001080391.1	SP100	ENST00000572856	0.0003	0.003	3	novel81_mature;novel908_mature;novel939_mature	0.99250407	8.41E-05
NM_001080391.1	SP100	ENST00000574180	0.0002	0.029	2	novel284_mature;novel81_mature	0.951855001	0.003421113
NM_001080391.1	SP100	ENST00000574616	0.0038	8.00E-08	8	hsa-miR-1306-5p;novel908_mature;novel991_mature;novel874_mature;novel1055_mature;novel939_mature;novel284_mature;novel72_star	0.983559627	0.000403207
NM_001080391.1	SP100	ENST00000575312	0.0022	0.00053	4	novel874_mature;hsa-miR-1306-5p;novel939_mature;novel72_star	0.879234282	0.020995893
NM_001080391.1	SP100	ENST00000578206	0.0001	0.003	3	novel284_mature;novel939_mature;novel991_mature	0.922294064	0.008822716
NM_001080391.1	SP100	ENST00000578774	0.0033	3.90E-05	6	hsa-miR-1306-5p;novel908_mature;novel991_mature;novel874_mature;novel284_mature;novel81_mature	0.989980876	0.000150071
NM_001080391.1	SP100	ENST00000580459	0.0012	3.80E-08	8	hsa-miR-1306-5p;novel908_mature;novel874_mature;novel1055_mature;novel939_mature;novel284_mature;novel81_mature;novel72_star	0.986382802	0.00027688
NM_001080391.1	SP100	ENST00000581622	0.0003	0.0053	2	novel1055_mature;novel991_mature	0.938140219	0.005621591
NM_001080391.1	SP100	ENST00000584934	0.0016	0.015	2	novel81_mature;novel72_star	0.968942229	0.001431899
NM_001080391.1	SP100	ENST00000588286	0.0002	0.029	2	novel1055_mature;novel939_mature	0.922553437	0.008764694
NM_001080391.1	SP100	ENST00000590478	0.0005	0.00076	5	hsa-miR-1306-5p;novel908_mature;novel874_mature;novel939_mature;novel72_star	0.951848867	0.003421978
NM_001080391.1	SP100	ENST00000591252	0.0014	0.015	2	novel284_mature;novel1055_mature	0.968546539	0.001468422
NM_001080391.1	SP100	ENST00000597488	0.0003	0.029	2	novel1055_mature;novel939_mature	0.910444571	0.011671137
NM_001080391.1	SP100	ENST00000602353	0.0036	0.015	2	novel1055_mature;novel908_mature	0.976101135	0.000849909
NM_001080391.1	SP100	ENST00000602436	0.0001	0.047	2	novel874_mature;novel1055_mature	0.890403649	0.01735884
NM_001080391.1	SP100	ENST00000602455	0.0002	0.0012	3	novel874_mature;novel1055_mature;novel939_mature	0.924688055	0.008294253
NM_001080391.1	SP100	ENST00000602502	0.0014	0.00016	5	novel874_mature;novel1055_mature;novel939_mature;novel81_mature;novel72_star	0.889057399	0.017779636
NM_001080391.1	SP100	ENST00000602585	0.0035	0.029	2	hsa-miR-1306-5p;novel1055_mature	0.915625037	0.010378363
NM_001080391.1	SP100	ENST00000603037	0.0009	0.00048	5	hsa-miR-1306-5p;novel908_mature;novel874_mature;novel1055_mature;novel284_mature	0.959766617	0.002395524
NM_001080391.1	SP100	ENST00000604907	0.0098	0.001	4	novel284_mature;hsa-miR-1306-5p;novel908_mature;novel939_mature	0.948213385	0.003953338
NM_001080391.1	SP100	ENST00000604982	0.0015	7.50E-07	5	novel991_mature;novel874_mature;novel939_mature;novel284_mature;novel81_mature	0.951087332	0.003530163
NM_001080391.1	SP100	ENST00000605739	0.0005	0.015	2	novel874_mature;novel1055_mature	0.839218162	0.03669803
NM_001080391.1	SP100	ENST00000605948	0.0002	0.029	2	novel874_mature;novel81_mature	0.995916222	2.50E-05
NM_001080391.1	SP100	ENST00000606114	0.0002	0.029	2	novel939_mature;novel72_star	0.882540421	0.019884849
NM_001080391.1	SP100	ENST00000607421	0.0001	0.029	2	novel81_mature;novel908_mature	0.851626606	0.031388801
NM_001080391.1	SP100	ENST00000607434	0.0005	0.0096	3	novel874_mature;novel1055_mature;novel284_mature	0.908164533	0.012263371
NM_001080391.1	SP100	ENST00000607831	0.0002	0.047	2	novel939_mature;novel72_star	0.957996422	0.002609397
NM_001080391.1	SP100	ENST00000608477	0.0012	8.00E-08	8	hsa-miR-1306-5p;novel908_mature;novel991_mature;novel874_mature;novel939_mature;novel284_mature;novel81_mature;novel72_star	0.977206351	0.000773404
NM_001080391.1	SP100	ENST00000608826	0.0005	0.0029	4	novel874_mature;novel1055_mature;novel908_mature;novel284_mature	0.940828305	0.005148346
NM_001080391.1	SP100	ENST00000609162	0.0001	0.047	2	novel1055_mature;novel908_mature	0.943529968	0.004693259
NM_001080391.1	SP100	ENST00000609434	0.0003	0.029	2	novel908_mature;novel72_star	0.979063609	0.00065291
NM_001080391.1	SP100	ENST00000609564	0.0003	0.0096	3	novel1055_mature;novel939_mature;novel991_mature	0.958162234	0.002588982
NM_001080391.1	SP100	ENST00000609755	0.002	0.001	4	novel284_mature;novel81_mature;novel939_mature;novel991_mature	0.982613284	0.000450819
NM_001080391.1	SP100	ENST00000609770	0.0012	0.0053	2	novel1055_mature;novel939_mature	0.897525474	0.015213499
NM_001080391.1	SP100	ENST00000609975	0.0002	0.0057	3	novel284_mature;novel1055_mature;novel939_mature	0.971319166	0.001222089
NM_001080391.1	SP100	ENST00000610008	0.0094	0.00053	4	novel284_mature;novel81_mature;novel1055_mature;novel939_mature	0.975718629	0.00087722
NM_001080391.1	SP100	ENST00000610036	0.0006	0.0057	3	novel874_mature;novel1055_mature;novel72_star	0.85243287	0.031057372
NM_001080391.1	SP100	ENST00000610408	0.0046	0.015	3	novel284_mature;novel939_mature;novel72_star	0.962770036	0.002053304
NM_001080391.1	SP100	ENST00000610494	0.0006	0.00076	5	hsa-miR-1306-5p;novel908_mature;novel874_mature;novel1055_mature;novel939_mature	0.987449274	0.000235293
NM_001080391.1	SP100	ENST00000612689	0.0026	0.0029	4	novel81_mature;novel1055_mature;novel939_mature;novel72_star	0.905542395	0.012961972
NM_001080391.1	SP100	ENST00000613749	0.0046	0.015	3	novel284_mature;novel939_mature;novel72_star	0.962770036	0.002053304
NM_001080391.1	SP100	ENST00000614292	0.0002	0.0053	2	novel81_mature;hsa-miR-1306-5p	0.906154023	0.012797347
NM_001080391.1	SP100	ENST00000615045	0.0002	0.029	2	novel81_mature;novel1055_mature	0.88905635	0.017779965
NM_001080391.1	SP100	ENST00000616106	0.0003	0.0057	3	novel81_mature;novel1055_mature;novel939_mature	0.937227651	0.005786879
NM_001080391.1	SP100	ENST00000617117	0.0008	0.00024	4	novel874_mature;novel1055_mature;novel908_mature;novel939_mature	0.976022612	0.00085548
NM_001080391.1	SP100	ENST00000617896	0.0023	0.0096	3	novel874_mature;novel284_mature;novel72_star	0.98039048	0.00057303
NM_001080391.1	SP100	ENST00000618844	0.0002	0.0012	3	novel284_mature;novel1055_mature;novel939_mature	0.9493465	0.003783683
NM_001080391.1	SP100	ENST00000621230	0.0022	3.80E-05	5	hsa-miR-1306-5p;novel908_mature;novel991_mature;novel1055_mature;novel81_mature	0.94760664	0.004045685
NM_001080391.1	SP100	ENST00000622535	0.0002	0.003	3	novel874_mature;novel81_mature;novel72_star	0.950102265	0.003672559
NM_001080391.1	SP100	ENST00000623655	0.0019	0.001	4	novel284_mature;novel1055_mature;novel908_mature;novel939_mature	0.982002486	0.000482951
NM_001080391.1	SP100	ENST00000623789	0.0008	0.0018	4	novel1055_mature;novel939_mature;novel991_mature;novel72_star	0.901667077	0.014028637
NM_001080391.1	SP100	ENST00000632484	0.0002	0.0012	3	novel874_mature;novel1055_mature;novel939_mature	0.983122123	0.00042489
NM_001080391.1	SP100	ENST00000639185	0.0006	0.0018	4	hsa-miR-1306-5p;novel1055_mature;novel908_mature;novel939_mature	0.931975188	0.006783674
NM_001080391.1	SP100	ENST00000639766	0.0014	0.047	2	novel939_mature;novel72_star	0.854867548	0.030066649
NM_001080391.1	SP100	ENST00000641729	0.0016	0.00024	4	novel284_mature;novel81_mature;novel991_mature;novel72_star	0.946935028	0.004149124
NM_001080391.1	SP100	ENST00000643761	0.0004	0.0029	4	hsa-miR-1306-5p;novel1055_mature;novel908_mature;novel939_mature	0.881999781	0.020064557
NM_001080391.1	SP100	ENST00000644038	0.0002	0.029	2	novel874_mature;novel991_mature	0.978647098	0.000679052
NM_001080391.1	SP100	ENST00000644721	0.0002	0.038	3	novel284_mature;hsa-miR-1306-5p;novel1055_mature	0.963998534	0.001920828
NM_001080391.1	SP100	ENST00000645183	0.0034	0.001	4	novel874_mature;novel81_mature;novel991_mature;novel284_mature	0.981245031	0.000524325
NM_001080391.1	SP100	ENST00000647108	0.001	2.20E-07	7	hsa-miR-1306-5p;novel991_mature;novel1055_mature;novel939_mature;novel284_mature;novel81_mature;novel72_star	0.980464383	0.000568733
NM_001080391.1	SP100	ENST00000648050	0.0046	1.60E-07	8	hsa-miR-1306-5p;novel908_mature;novel991_mature;novel874_mature;novel1055_mature;novel939_mature;novel284_mature;novel72_star	0.986031133	0.000291331
NM_001080391.1	SP100	ENST00000649422	0.0002	0.015	2	novel874_mature;novel939_mature	0.859132934	0.028367645
NM_001080391.1	SP100	ENST00000649714	0.0003	0.015	2	hsa-miR-1306-5p;novel1055_mature	0.912868225	0.011057169
NM_001080391.1	SP100	ENST00000650193	0.0009	0.0057	3	novel81_mature;hsa-miR-1306-5p;novel908_mature	0.928973575	0.007387974
NM_001080391.1	SP100	ENST00000650198	0.0016	1.10E-05	6	hsa-miR-1306-5p;novel908_mature;novel874_mature;novel939_mature;novel81_mature;novel72_star	0.982411494	0.000461313
NM_001080391.1	SP100	ENST00000650363	0.0017	0.001	4	novel284_mature;hsa-miR-1306-5p;novel908_mature;novel991_mature	0.976557067	0.000817915
NM_001080391.1	SP100	ENST00000650944	0.0022	0.015	3	novel1055_mature;novel908_mature;novel939_mature	0.949595613	0.003746875
NM_001080391.1	SP100	ENST00000651140	0.0002	0.0012	3	novel874_mature;novel1055_mature;novel72_star	0.912951051	0.011036472
NM_001080391.1	SP100	ENST00000652540	0.003	0.0053	2	novel874_mature;novel1055_mature	0.834545294	0.038798207
NM_001080391.1	SP100	NR_002768.2	0.003	0.021	3	novel284_mature;novel939_mature;novel991_mature	0.971661177	0.001193254
NM_001080391.1	SP100	NR_003697.2	0.0004	0.029	2	novel874_mature;novel939_mature	0.953801649	0.003152131
NM_001080391.1	SP100	NR_015454.1	0.0016	3.80E-05	5	hsa-miR-1306-5p;novel939_mature;novel284_mature;novel81_mature;novel72_star	0.984896625	0.000340445
NM_001080391.1	SP100	NR_023390.1	0.0015	0.00029	5	novel874_mature;novel1055_mature;novel939_mature;novel284_mature;novel72_star	0.970945958	0.001253943
NM_001080391.1	SP100	NR_024008.1	0.0016	0.0029	4	novel284_mature;novel81_mature;hsa-miR-1306-5p;novel939_mature	0.97160817	0.001197701
NM_001080391.1	SP100	NR_024127.2	0.0004	0.0012	3	novel874_mature;novel81_mature;hsa-miR-1306-5p	0.943499563	0.004698266
NM_001080391.1	SP100	NR_024278.1	0.0008	3.90E-05	6	hsa-miR-1306-5p;novel908_mature;novel991_mature;novel939_mature;novel284_mature;novel81_mature	0.986756241	0.000261934
NM_001080391.1	SP100	NR_024348.1	0.0154	0.0043	4	novel284_mature;novel81_mature;hsa-miR-1306-5p;novel72_star	0.974121022	0.000995916
NM_001080391.1	SP100	NR_024368.1	0.0207	2.00E-08	9	hsa-miR-1306-5p;novel908_mature;novel991_mature;novel874_mature;novel1055_mature;novel939_mature;novel284_mature;novel81_mature;novel72_star	0.99695519	1.39E-05
NM_001080391.1	SP100	NR_024396.1	0.0043	0.0043	4	novel284_mature;hsa-miR-1306-5p;novel939_mature;novel991_mature	0.992316916	8.83E-05
NM_001080391.1	SP100	NR_024407.1	0.0006	0.001	4	novel284_mature;novel939_mature;novel991_mature;novel72_star	0.969897122	0.001345635
NM_001080391.1	SP100	NR_024478.1	0.0005	1.50E-05	5	novel991_mature;novel874_mature;novel1055_mature;novel939_mature;novel72_star	0.995028451	3.70E-05
NM_001080391.1	SP100	NR_024484.1	0.0004	2.10E-06	6	novel874_mature;novel1055_mature;novel939_mature;novel284_mature;novel81_mature;novel72_star	0.943548829	0.004690155
NM_001080391.1	SP100	NR_024492.1	0.0021	0.00037	6	hsa-miR-1306-5p;novel908_mature;novel1055_mature;novel939_mature;novel284_mature;novel72_star	0.987728755	0.000224951
NM_001080391.1	SP100	NR_024510.2	0.0011	0.0029	4	novel874_mature;novel81_mature;novel1055_mature;novel72_star	0.926826794	0.007835581
NM_001080391.1	SP100	NR_024580.1	0.0015	0.001	4	novel284_mature;novel81_mature;hsa-miR-1306-5p;novel1055_mature	0.978743184	0.000672976
NM_001080391.1	SP100	NR_026788.1	0.0083	5.10E-06	6	novel908_mature;novel991_mature;novel874_mature;novel939_mature;novel284_mature;novel81_mature	0.987183302	0.000245349
NM_001080391.1	SP100	NR_026857.1	0.0072	0.0043	4	novel81_mature;hsa-miR-1306-5p;novel1055_mature;novel72_star	0.983193293	0.000421324
NM_001080391.1	SP100	NR_026941.1	0.0001	0.047	2	novel81_mature;novel1055_mature	0.959760792	0.002396213
NM_001080391.1	SP100	NR_026943.1	0.0001	0.029	3	novel81_mature;novel1055_mature;novel939_mature	0.929572917	0.007265303
NM_001080391.1	SP100	NR_026947.1	0.0004	0.001	4	novel1055_mature;novel908_mature;novel939_mature;novel72_star	0.986240461	0.000282685
NM_001080391.1	SP100	NR_027052.1	0.0024	0.00024	4	novel284_mature;novel81_mature;hsa-miR-1306-5p;novel908_mature	0.910830761	0.011572231
NM_001080391.1	SP100	NR_027128.1	0.001	0.003	3	novel284_mature;novel81_mature;novel991_mature	0.928728063	0.007438514
NM_001080391.1	SP100	NR_027157.1	0.0028	8.40E-05	5	novel908_mature;novel874_mature;novel1055_mature;novel81_mature;novel72_star	0.946433742	0.004227166
NM_001080391.1	SP100	NR_027242.1	0.0012	5.30E-07	7	hsa-miR-1306-5p;novel908_mature;novel874_mature;novel1055_mature;novel939_mature;novel284_mature;novel81_mature	0.981316038	0.000520374
NM_001080391.1	SP100	NR_027334.2	0.0046	0.00024	4	novel284_mature;novel939_mature;novel991_mature;novel72_star	0.931882506	0.006801957
NM_001080391.1	SP100	NR_027435.1	0.0001	0.029	2	novel939_mature;novel72_star	0.924106	0.008421278
NM_001080391.1	SP100	NR_027468.3	0.0003	0.001	4	novel874_mature;novel81_mature;novel1055_mature;novel908_mature	0.905626366	0.01293931
NM_001080391.1	SP100	NR_027696.1	0.0015	0.003	3	hsa-miR-1306-5p;novel1055_mature;novel908_mature	0.969258275	0.001403054
NM_001080391.1	SP100	NR_027701.1	0.0021	0.0063	4	hsa-miR-1306-5p;novel1055_mature;novel991_mature;novel72_star	0.991439312	0.000109614
NM_001080391.1	SP100	NR_028272.1	0.0015	1.10E-05	6	hsa-miR-1306-5p;novel1055_mature;novel939_mature;novel284_mature;novel81_mature;novel72_star	0.98074914	0.000552326
NM_001080391.1	SP100	NR_028502.1	0.0001	0.0096	3	novel874_mature;hsa-miR-1306-5p;novel991_mature	0.957212493	0.002706989
NM_001080391.1	SP100	NR_033240.1	0.0069	0.015	2	novel284_mature;novel908_mature	0.982912261	0.000435491
NM_001080391.1	SP100	NR_033849.1	0.0004	0.001	4	novel81_mature;hsa-miR-1306-5p;novel1055_mature;novel72_star	0.988417713	0.000200447
NM_001080391.1	SP100	NR_033937.1	0.0018	5.10E-06	6	hsa-miR-1306-5p;novel874_mature;novel1055_mature;novel939_mature;novel284_mature;novel81_mature	0.95105369	0.003534981
NM_001080391.1	SP100	NR_034076.1	0.0001	0.015	2	novel284_mature;novel939_mature	0.969516075	0.001379741
NM_001080391.1	SP100	NR_036480.1	0.0002	0.00024	4	novel284_mature;novel81_mature;novel1055_mature;novel72_star	0.967326952	0.001583852
NM_001080391.1	SP100	NR_036485.1	0.0007	0.0096	3	novel284_mature;hsa-miR-1306-5p;novel939_mature	0.978964038	0.000659113
NM_001080391.1	SP100	NR_036497.1	0.0076	0.0012	3	novel874_mature;novel1055_mature;novel908_mature	0.961293555	0.002218289
NM_001080391.1	SP100	NR_036569.1	0.0002	0.003	3	novel1055_mature;novel939_mature;novel991_mature	0.895992424	0.015663809
NM_001080391.1	SP100	NR_036570.1	0.0002	0.003	3	novel1055_mature;novel991_mature;novel72_star	0.866130087	0.025682179
NM_001080391.1	SP100	NR_037642.1	0.0056	0.0096	3	novel284_mature;novel1055_mature;novel939_mature	0.923179651	0.008625377
NM_001080391.1	SP100	NR_037701.1	0.0003	0.0096	3	hsa-miR-1306-5p;novel939_mature;novel72_star	0.985490482	0.000314262
NM_001080391.1	SP100	NR_037804.1	0.0004	8.40E-05	5	novel991_mature;novel874_mature;novel1055_mature;novel939_mature;novel284_mature	0.940662282	0.005176984
NM_001080391.1	SP100	NR_038464.1	0.0007	0.00024	4	novel1055_mature;novel939_mature;novel991_mature;novel72_star	0.981037761	0.000535941
NM_001080391.1	SP100	NR_038849.1	0.0003	0.015	2	novel284_mature;novel1055_mature	0.868627931	0.02475428
NM_001080391.1	SP100	NR_038938.1	0.0003	0.029	2	novel991_mature;novel72_star	0.948720999	0.003876884
NM_001080391.1	SP100	NR_038940.1	0.0002	0.00024	4	novel1055_mature;novel908_mature;novel991_mature;novel72_star	0.956757375	0.002764457
NM_001080391.1	SP100	NR_038967.1	0.0007	0.00024	4	novel81_mature;novel1055_mature;novel939_mature;novel72_star	0.85334074	0.030686165
NM_001080391.1	SP100	NR_038969.1	0.0006	0.00053	4	novel874_mature;hsa-miR-1306-5p;novel991_mature;novel284_mature	0.992636894	8.11E-05
NM_001080391.1	SP100	NR_040023.1	0.0005	0.047	2	novel284_mature;novel939_mature	0.824197327	0.04364314
NM_001080391.1	SP100	NR_040071.1	0.0012	0.0096	3	novel1055_mature;novel939_mature;novel991_mature	0.953008966	0.003260354
NM_001080391.1	SP100	NR_040671.1	0.0033	0.047	2	novel81_mature;novel939_mature	0.953480787	0.003195721
NM_001080391.1	SP100	NR_046084.1	0.0005	0.00029	5	hsa-miR-1306-5p;novel874_mature;novel1055_mature;novel939_mature;novel284_mature	0.958258771	0.002577132
NM_001080391.1	SP100	NR_046262.1	0.0009	0.00029	5	novel991_mature;novel874_mature;novel1055_mature;novel81_mature;novel72_star	0.945249119	0.004414426
NM_001080391.1	SP100	NR_046312.1	0.0041	1.20E-05	7	hsa-miR-1306-5p;novel908_mature;novel1055_mature;novel939_mature;novel284_mature;novel81_mature;novel72_star	0.972347384	0.001136428
NM_001080391.1	SP100	NR_047495.1	0.0065	0.00016	5	hsa-miR-1306-5p;novel874_mature;novel1055_mature;novel939_mature;novel284_mature	0.958076846	0.002599485
NM_001080391.1	SP100	NR_047519.1	0.0006	0.038	3	novel81_mature;hsa-miR-1306-5p;novel939_mature	0.906285144	0.012762187
NM_001080391.1	SP100	NR_047526.1	0.015	0.00053	4	novel1055_mature;novel939_mature;novel991_mature;novel72_star	0.913750152	0.010837747
NM_001080391.1	SP100	NR_102326.1	0.0076	8.40E-05	5	hsa-miR-1306-5p;novel908_mature;novel1055_mature;novel939_mature;novel81_mature	0.871235391	0.023803007
NM_001080391.1	SP100	NR_102327.1	0.0032	0.001	4	novel284_mature;novel81_mature;novel908_mature;novel939_mature	0.85958822	0.02818906
NM_001080391.1	SP100	NR_103734.1	0.0015	0.00029	5	hsa-miR-1306-5p;novel908_mature;novel1055_mature;novel939_mature;novel81_mature	0.958326907	0.002568784
NM_001080391.1	SP100	NR_108047.1	0.0005	0.0011	5	novel991_mature;novel874_mature;novel939_mature;novel81_mature;novel72_star	0.942778153	0.004817828
NM_001080391.1	SP100	NR_109973.1	0.0024	1.80E-07	6	hsa-miR-1306-5p;novel991_mature;novel874_mature;novel1055_mature;novel939_mature;novel284_mature	0.99494456	3.83E-05
NM_001080391.1	SP100	NR_109990.1	0.0002	0.0012	3	novel874_mature;novel908_mature;novel939_mature	0.972004927	0.001164616
NM_001080391.1	SP100	NR_110032.1	0.0017	1.50E-05	5	hsa-miR-1306-5p;novel874_mature;novel1055_mature;novel284_mature;novel72_star	0.977336267	0.000764647
NM_001080391.1	SP100	NR_110102.1	0.0008	0.00048	5	hsa-miR-1306-5p;novel908_mature;novel874_mature;novel284_mature;novel81_mature	0.963175597	0.002009087
NM_001080391.1	SP100	NR_110163.1	0.0014	1.50E-05	5	hsa-miR-1306-5p;novel991_mature;novel874_mature;novel1055_mature;novel81_mature	0.971360853	0.001218556
NM_001080391.1	SP100	NR_110410.1	0.0007	0.001	4	novel1055_mature;novel939_mature;novel991_mature;novel72_star	0.981996798	0.000483255
NM_001080391.1	SP100	NR_110439.1	0.0011	0.00024	4	novel874_mature;novel81_mature;hsa-miR-1306-5p;novel908_mature	0.991949144	9.70E-05
NM_001080391.1	SP100	NR_110954.1	0.0004	8.20E-05	4	novel81_mature;hsa-miR-1306-5p;novel1055_mature;novel908_mature	0.977112587	0.000779756
NM_001080391.1	SP100	NR_120449.1	0.0025	2.20E-05	6	hsa-miR-1306-5p;novel908_mature;novel991_mature;novel1055_mature;novel81_mature;novel72_star	0.979374372	0.000633738
NM_001080391.1	SP100	NR_125865.1	0.0002	0.00032	3	novel1055_mature;novel908_mature;novel939_mature	0.899680089	0.014591313
NM_001080391.1	SP100	NR_126044.1	0.0003	0.029	2	novel874_mature;novel1055_mature	0.862004205	0.027250343
NM_001080391.1	SP100	NR_126047.1	0.0007	0.0057	3	novel874_mature;novel1055_mature;novel991_mature	0.961244655	0.00222386
NM_001080391.1	SP100	NR_132103.1	0.0008	0.0057	3	novel284_mature;hsa-miR-1306-5p;novel908_mature	0.921996073	0.008889607
NM_001080391.1	SP100	NR_132104.1	0.0007	0.029	2	novel284_mature;novel908_mature	0.965254076	0.001789945
NM_001080391.1	SP100	NR_135307.1	0.0002	0.029	2	novel908_mature;novel939_mature	0.939841647	0.005319684
NM_001080391.1	SP100	NR_135594.1	0.0006	0.0057	3	novel284_mature;novel81_mature;novel908_mature	0.970077474	0.001329641
NM_001080391.1	SP100	NR_135764.1	0.004	0.00024	4	novel874_mature;hsa-miR-1306-5p;novel991_mature;novel284_mature	0.93124467	0.00692843
NM_001080391.1	SP100	NR_135804.1	0.0005	0.00053	4	novel1055_mature;novel908_mature;novel939_mature;novel72_star	0.954739306	0.003026437
NM_001080391.1	SP100	NR_136240.1	0.0027	0.00053	4	novel874_mature;novel1055_mature;novel908_mature;novel939_mature	0.95561228	0.002911677
NM_001080391.1	SP100	NR_136301.1	0.0005	8.40E-05	5	novel908_mature;novel874_mature;novel939_mature;novel284_mature;novel81_mature	0.910323119	0.011702326
NM_001080391.1	SP100	NR_144402.1	0.0021	0.0018	4	novel81_mature;hsa-miR-1306-5p;novel1055_mature;novel908_mature	0.963914637	0.001929736
NM_001080391.1	SP100	NR_146561.1	0.0047	0.0096	3	novel81_mature;novel1055_mature;novel939_mature	0.927088003	0.007780433
NM_001080391.1	SP100	NR_146625.1	0.0217	2.20E-05	6	hsa-miR-1306-5p;novel991_mature;novel1055_mature;novel939_mature;novel81_mature;novel72_star	0.96824745	0.00149633
NM_001080391.1	SP100	NR_146730.1	0.0004	0.0053	2	novel874_mature;novel284_mature	0.924240479	0.008391846
NM_001080391.1	SP100	NR_147195.1	0.0002	0.0096	3	novel874_mature;novel939_mature;novel284_mature	0.98631772	0.000279526
NM_001080391.1	SP100	NR_147201.1	0.0003	0.003	3	hsa-miR-1306-5p;novel939_mature;novel991_mature	0.942085283	0.004934045
NM_001080391.1	SP100	NR_148200.1	0.0003	0.015	3	novel284_mature;novel1055_mature;novel72_star	0.955235929	0.002960883
NM_001080391.1	SP100	NR_148216.1	0.0199	0.0018	4	hsa-miR-1306-5p;novel1055_mature;novel991_mature;novel72_star	0.960851487	0.00226891
NM_001080391.1	SP100	NR_149312.1	0.0005	0.021	3	novel284_mature;novel81_mature;novel908_mature	0.955169091	0.002969665
NM_001080391.1	SP100	NR_152584.1	0.0003	0.029	2	novel284_mature;novel939_mature	0.949178876	0.00380855
NM_001080391.1	SP100	NR_152778.1	0.0002	0.029	2	novel284_mature;novel1055_mature	0.886648209	0.018544735
NM_001080391.1	SP100	NR_152871.1	0.0004	0.0029	4	novel284_mature;novel1055_mature;novel939_mature;novel72_star	0.918781173	0.009626867
NM_001080391.1	SP100	NR_153405.1	0.0002	0.038	3	novel81_mature;hsa-miR-1306-5p;novel72_star	0.974442476	0.000971434
NM_001080391.1	SP100	TCONS_00000046	0.0001	0.015	2	novel81_mature;hsa-miR-1306-5p	0.929488276	0.007282566
NM_001080391.1	SP100	TCONS_00002293	0.0001	0.0057	3	novel284_mature;novel1055_mature;novel939_mature	0.887294976	0.01833782
NM_001080391.1	SP100	TCONS_00005571	0.0035	2.10E-06	6	hsa-miR-1306-5p;novel908_mature;novel1055_mature;novel939_mature;novel284_mature;novel72_star	0.991482982	0.0001085
NM_001080391.1	SP100	TCONS_00005572	0.0002	0.0012	3	novel284_mature;novel1055_mature;novel939_mature	0.916488671	0.010170003
NM_001080391.1	SP100	TCONS_00009194	0.0003	0.0096	3	novel874_mature;novel1055_mature;novel939_mature	0.961553221	0.002188817
NM_001080391.1	SP100	TCONS_00009954	0.0005	0.021	3	novel874_mature;novel1055_mature;novel939_mature	0.982856341	0.000438338
NM_001080391.1	SP100	TCONS_00013004	0.0065	1.10E-05	6	hsa-miR-1306-5p;novel908_mature;novel991_mature;novel874_mature;novel939_mature;novel81_mature	0.955462598	0.002931199
NM_001080391.1	SP100	TCONS_00016484	0.0001	0.0057	3	novel874_mature;novel908_mature;novel284_mature	0.989344585	0.000169702
NM_001080391.1	SP100	TCONS_00018563	0.0026	0.00029	5	hsa-miR-1306-5p;novel874_mature;novel1055_mature;novel939_mature;novel284_mature	0.960784355	0.002276646
NM_001080391.1	SP100	TCONS_00019056	0.0007	0.0053	2	hsa-miR-1306-5p;novel72_star	0.907102807	0.012543986
NM_001080391.1	SP100	TCONS_00022788	0.0011	0.0063	4	novel284_mature;novel939_mature;novel991_mature;novel72_star	0.99883172	2.05E-06
NM_001080391.1	SP100	TCONS_00023850	0.001	0.0057	3	novel81_mature;hsa-miR-1306-5p;novel72_star	0.961934748	0.002145868
NM_001080391.1	SP100	TCONS_00024555	0.0052	8.40E-05	5	hsa-miR-1306-5p;novel991_mature;novel874_mature;novel939_mature;novel284_mature	0.96608455	0.001705881
NM_001080391.1	SP100	TCONS_00024952	0.0011	0.0029	4	novel874_mature;hsa-miR-1306-5p;novel1055_mature;novel991_mature	0.996426803	1.91E-05
NM_001080391.1	SP100	TCONS_00025723	0.0002	0.003	3	hsa-miR-1306-5p;novel1055_mature;novel939_mature	0.97658668	0.000815858
NM_001080391.1	SP100	TCONS_00028092	0.0001	0.015	2	novel874_mature;novel1055_mature	0.861616192	0.027400087
NM_001080391.1	SP100	TCONS_00029348	0.0002	0.021	3	novel874_mature;novel1055_mature;novel72_star	0.941371724	0.005055151
NM_001080391.1	SP100	TCONS_00033747	0.0001	0.0057	3	novel874_mature;hsa-miR-1306-5p;novel1055_mature	0.963754813	0.001946762
NM_001080391.1	SP100	XR_001737736.1	0.0027	1.60E-07	8	hsa-miR-1306-5p;novel908_mature;novel991_mature;novel874_mature;novel1055_mature;novel939_mature;novel284_mature;novel81_mature	0.990527881	0.000134157
NM_001080391.1	SP100	XR_001737939.1	0.0014	0.0011	5	hsa-miR-1306-5p;novel908_mature;novel1055_mature;novel939_mature;novel81_mature	0.932827009	0.006616767
NM_001080391.1	SP100	XR_001738209.1	0.0002	0.0053	2	novel284_mature;novel908_mature	0.934301009	0.006332746
NM_001080391.1	SP100	XR_001738304.1	0.0025	0.00029	5	hsa-miR-1306-5p;novel908_mature;novel1055_mature;novel284_mature;novel72_star	0.982496284	0.000456889
NM_001080391.1	SP100	XR_001739707.1	0.0001	0.047	2	novel939_mature;novel991_mature	0.935759188	0.006057766
NM_001080391.1	SP100	XR_001740587.1	0.0007	0.047	2	novel874_mature;novel72_star	0.93843911	0.005567965
NM_001080391.1	SP100	XR_001741553.1	0.0046	0.00029	5	hsa-miR-1306-5p;novel991_mature;novel1055_mature;novel939_mature;novel81_mature	0.941028484	0.005113919
NM_001080391.1	SP100	XR_001741793.1	0.0002	0.0057	3	novel81_mature;novel908_mature;novel939_mature	0.954062182	0.003116954
NM_001080391.1	SP100	XR_001741930.1	0.0001	0.029	2	novel1055_mature;novel991_mature	0.842282873	0.035350456
NM_001080391.1	SP100	XR_001744176.2	0.0006	3.80E-05	5	novel908_mature;novel991_mature;novel939_mature;novel284_mature;novel72_star	0.97585576	0.000867379
NM_001080391.1	SP100	XR_001744265.2	0.0011	2.20E-05	6	hsa-miR-1306-5p;novel908_mature;novel874_mature;novel1055_mature;novel939_mature;novel81_mature	0.928644165	0.007455823
NM_001080391.1	SP100	XR_001745175.1	0.0009	0.0018	4	novel1055_mature;novel908_mature;novel991_mature;novel72_star	0.972247991	0.001144574
NM_001080391.1	SP100	XR_001745798.1	0.0002	0.0053	2	novel284_mature;novel1055_mature	0.903303533	0.013573244
NM_001080391.1	SP100	XR_001746837.1	0.0007	0.029	2	novel284_mature;novel81_mature	0.895725243	0.015742936
NM_001080391.1	SP100	XR_001747568.1	0.0011	0.0096	3	novel284_mature;novel1055_mature;novel908_mature	0.990405489	0.00013764
NM_001080391.1	SP100	XR_001748173.1	0.0001	0.047	2	hsa-miR-1306-5p;novel1055_mature	0.939621623	0.005358266
NM_001080391.1	SP100	XR_001748228.1	0.0025	0.00016	5	novel908_mature;novel991_mature;novel874_mature;novel939_mature;novel284_mature	0.967255103	0.001590787
NM_001080391.1	SP100	XR_001749110.2	0.0002	0.015	3	novel874_mature;novel939_mature;novel284_mature	0.880936055	0.020420396
NM_001080391.1	SP100	XR_001750048.1	0.0007	0.00017	6	novel908_mature;novel991_mature;novel1055_mature;novel939_mature;novel284_mature;novel81_mature	0.99609958	2.28E-05
NM_001080391.1	SP100	XR_001750859.1	0.0002	0.029	2	novel284_mature;novel81_mature	0.991816368	0.000100184
NM_001080391.1	SP100	XR_001751591.2	0.0093	0.001	4	hsa-miR-1306-5p;novel1055_mature;novel908_mature;novel939_mature	0.887226176	0.018359778
NM_001080391.1	SP100	XR_001752769.1	0.004	8.40E-05	5	hsa-miR-1306-5p;novel874_mature;novel1055_mature;novel284_mature;novel81_mature	0.977074725	0.000782328
NM_001080391.1	SP100	XR_001753125.1	0.0001	0.047	2	novel284_mature;novel991_mature	0.911124812	0.011497195
NM_001080391.1	SP100	XR_001753448.1	0.0015	3.80E-05	5	hsa-miR-1306-5p;novel874_mature;novel1055_mature;novel284_mature;novel72_star	0.950552042	0.003607198
NM_001080391.1	SP100	XR_002956231.1	0.0004	0.00053	4	novel874_mature;novel81_mature;novel1055_mature;novel72_star	0.968679939	0.001456058
NM_001080391.1	SP100	XR_002956508.1	0.026	0.047	2	novel284_mature;novel1055_mature	0.967128003	0.001603092
NM_001080391.1	SP100	XR_002956699.1	0.0005	0.0018	4	novel874_mature;hsa-miR-1306-5p;novel908_mature;novel284_mature	0.973581754	0.001037667
NM_001080391.1	SP100	XR_002956921.1	0.0017	1.10E-05	6	novel908_mature;novel991_mature;novel874_mature;novel1055_mature;novel284_mature;novel72_star	0.979541625	0.000623536
NM_001080391.1	SP100	XR_002957419.1	0.0004	0.0057	3	hsa-miR-1306-5p;novel1055_mature;novel908_mature	0.90148995	0.014078363
NM_001080391.1	SP100	XR_002957706.1	0.0003	0.0029	4	novel284_mature;novel1055_mature;novel939_mature;novel72_star	0.985464487	0.000315386
NM_001080391.1	SP100	XR_002958097.1	0.001	5.10E-06	6	hsa-miR-1306-5p;novel1055_mature;novel939_mature;novel284_mature;novel81_mature;novel72_star	0.97657959	0.00081635
NM_001080391.1	SP100	XR_002958192.1	0.0015	2.10E-06	6	novel908_mature;novel874_mature;novel1055_mature;novel939_mature;novel284_mature;novel72_star	0.987716794	0.000225389
NM_001080391.1	SP100	XR_002958220.1	0.0002	0.029	2	novel1055_mature;novel72_star	0.892876956	0.016598383
NM_001080391.1	SP100	XR_002958526.1	0.0037	2.20E-05	6	hsa-miR-1306-5p;novel908_mature;novel1055_mature;novel939_mature;novel284_mature;novel81_mature	0.920709978	0.009181117
NM_001080391.1	SP100	XR_002958812.1	0.0005	0.0043	4	novel874_mature;hsa-miR-1306-5p;novel1055_mature;novel939_mature	0.931596423	0.006858542
NM_001080391.1	SP100	XR_108428.4	0.0013	8.20E-05	4	novel81_mature;novel1055_mature;novel939_mature;novel72_star	0.877060785	0.021742021
NM_001080391.1	SP100	XR_241724.3	0.0005	0.015	2	novel908_mature;novel939_mature	0.901623844	0.014040767
NM_001080391.1	SP100	XR_242929.3	0.0037	2.20E-05	6	hsa-miR-1306-5p;novel908_mature;novel874_mature;novel1055_mature;novel939_mature;novel284_mature	0.849613021	0.032223771
NM_001080391.1	SP100	XR_247234.3	0.0026	0.001	4	novel874_mature;novel81_mature;novel284_mature;novel72_star	0.972631134	0.001113332
NM_001080391.1	SP100	XR_427677.4	0.001	0.0018	4	novel874_mature;novel1055_mature;novel939_mature;novel284_mature	0.904992161	0.013110941
NM_001080391.1	SP100	XR_430004.3	0.0003	0.047	2	novel81_mature;novel1055_mature	0.885500166	0.018914759
NM_001080391.1	SP100	XR_922175.3	0.0166	7.20E-06	7	hsa-miR-1306-5p;novel908_mature;novel1055_mature;novel939_mature;novel284_mature;novel81_mature;novel72_star	0.984261054	0.000369622
NM_001080391.1	SP100	XR_926664.3	0.0009	0.003	3	novel874_mature;novel1055_mature;novel991_mature	0.986606111	0.000267893
NM_001080391.1	SP100	XR_927142.2	0.0013	0.003	3	novel874_mature;novel1055_mature;novel908_mature	0.820605581	0.045386869
NM_001080391.1	SP100	XR_930251.3	0.0002	0.0096	3	novel874_mature;novel1055_mature;novel908_mature	0.946346838	0.004240768
NM_001080391.1	SP100	XR_930973.2	0.0012	0.0029	4	novel284_mature;novel81_mature;hsa-miR-1306-5p;novel939_mature	0.976938868	0.000791592
NM_001080391.1	SP100	XR_932726.2	0.0003	0.029	3	novel1055_mature;novel939_mature;novel991_mature	0.887887302	0.018149299
NM_001080391.1	SP100	XR_933959.3	0.0006	8.20E-05	4	novel81_mature;novel908_mature;novel939_mature;novel991_mature	0.971276244	0.001225732
NM_001080391.1	SP100	XR_935432.2	0.0005	0.015	2	novel874_mature;novel1055_mature	0.86116003	0.027576629
NM_001080391.1	SP100	XR_938003.2	0.0043	2.10E-06	6	hsa-miR-1306-5p;novel874_mature;novel1055_mature;novel939_mature;novel284_mature;novel81_mature	0.984768814	0.000346217
NM_001080391.1	SP100	XR_938009.2	0.0011	0.0017	5	hsa-miR-1306-5p;novel908_mature;novel874_mature;novel939_mature;novel81_mature	0.912874557	0.011055586
NM_001080391.1	SP100	XR_938590.2	0.0003	0.015	2	hsa-miR-1306-5p;novel908_mature	0.82045135	0.045462457
NM_001080391.1	SP100	XR_939085.2	0.0005	0.049	3	novel874_mature;novel284_mature;novel72_star	0.902766235	0.013721964
NM_001080391.1	SP100	XR_939534.2	0.0003	0.0057	3	novel874_mature;novel1055_mature;novel284_mature	0.897436621	0.015239425
NM_001080391.1	SP100	XR_941434.2	0.0029	0.0087	4	novel81_mature;hsa-miR-1306-5p;novel1055_mature;novel939_mature	0.972442331	0.001128674
NM_001080391.1	SP100	XR_943839.2	0.0001	0.0018	4	hsa-miR-1306-5p;novel908_mature;novel939_mature;novel72_star	0.954582465	0.003047286
NM_001080391.1	SP100	XR_944031.2	0.0013	0.0011	5	hsa-miR-1306-5p;novel874_mature;novel1055_mature;novel939_mature;novel81_mature	0.935937314	0.006024584
NM_001080391.1	SP100	XR_944987.2	0.0017	0.0057	3	novel284_mature;novel81_mature;novel908_mature	0.964365352	0.001882117
NM_001080391.1	SP100	XR_946358.2	0.0007	4.10E-06	7	novel908_mature;novel991_mature;novel874_mature;novel1055_mature;novel939_mature;novel284_mature;novel72_star	0.982114687	0.000476966
NM_001080391.1	SP100	XR_946432.3	0.0003	0.021	3	novel874_mature;novel81_mature;novel939_mature	0.929585706	0.007262696
NM_001080391.1	SP100	XR_947578.2	0.0003	0.029	3	novel284_mature;novel1055_mature;novel72_star	0.892107027	0.016833355
NM_001080391.1	SP100	XR_947993.2	0.0003	0.029	3	novel874_mature;novel1055_mature;novel908_mature	0.838019251	0.037231638
NM_001080391.1	SP100	XR_949530.3	0.0003	0.015	3	novel284_mature;novel908_mature;novel939_mature	0.961102421	0.002240106
NM_001080391.1	SP100	XR_950684.2	0.0005	0.00032	3	novel284_mature;novel1055_mature;novel939_mature	0.897401445	0.015249695
NM_001080457.1	LRRC4B	ENST00000506723	0	0.043	1	hsa-miR-6724-5p	0.890177538	0.017429177
NM_001080457.1	LRRC4B	ENST00000649391	0	0.017	1	hsa-miR-6724-5p	0.851889424	0.031280582
NM_001080457.1	LRRC4B	TCONS_00028653	0	0.017	1	hsa-miR-6724-5p	0.845897178	0.033791727
NM_001080457.1	LRRC4B	XR_001750726.1	0	0.034	1	hsa-miR-6724-5p	0.943552907	0.004689484
NM_001080457.1	LRRC4B	XR_001753080.2	0	0.043	1	hsa-miR-6724-5p	0.943653335	0.004672971
NM_001080457.1	LRRC4B	XR_001754044.2	0	0.017	1	hsa-miR-6724-5p	0.844723834	0.034294124
NM_001080457.1	LRRC4B	XR_931581.2	0	0.043	1	hsa-miR-6724-5p	0.876768201	0.021843411
NM_001098479.1	HLA-F	ENST00000434627	0.0001	0.043	1	hsa-miR-130a-5p	0.951114021	0.003526344
NM_001098479.1	HLA-F	ENST00000456120	0.0002	0.00045	4	novel655_mature;hsa-miR-130a-5p;novel424_mature;hsa-miR-100-3p	0.945243026	0.0044154
NM_001098479.1	HLA-F	ENST00000456816	0.0001	0.043	1	hsa-miR-130a-5p	0.928652594	0.007454083
NM_001098479.1	HLA-F	ENST00000507916	0.0001	0.043	1	hsa-miR-130a-5p	0.969692539	0.001363894
NM_001098479.1	HLA-F	ENST00000514791	0.0004	0.021	2	novel424_mature;hsa-miR-100-3p	0.975860117	0.000867067
NM_001098479.1	HLA-F	ENST00000560545	0.001	0.043	1	hsa-miR-100-3p	0.953341101	0.00321479
NM_001098479.1	HLA-F	ENST00000567197	0.0001	0.043	1	hsa-miR-130a-5p	0.862468276	0.027071758
NM_001098479.1	HLA-F	ENST00000586388	0.0001	0.021	2	hsa-miR-130a-5p;novel655_mature	0.94747459	0.004065921
NM_001098479.1	HLA-F	ENST00000591222	0.0005	0.021	2	hsa-miR-130a-5p;hsa-miR-16-2-3p	0.924463517	0.008343144
NM_001098479.1	HLA-F	ENST00000606034	0.0001	0.021	2	hsa-miR-130a-5p;novel424_mature	0.956061364	0.002853492
NM_001098479.1	HLA-F	ENST00000619449	0.0003	0.0099	4	novel655_mature;hsa-miR-130a-5p;hsa-miR-16-2-3p;hsa-miR-100-3p	0.955798627	0.002887463
NM_001098479.1	HLA-F	ENST00000629989	0.0029	0.012	3	novel424_mature;hsa-miR-16-2-3p;hsa-miR-100-3p	0.92840637	0.00750499
NM_001098479.1	HLA-F	ENST00000631132	0.0001	0.015	3	hsa-miR-130a-5p;hsa-miR-16-2-3p;hsa-miR-100-3p	0.948517033	0.003907516
NM_001098479.1	HLA-F	ENST00000642112	0.0006	0.015	3	novel655_mature;hsa-miR-130a-5p;hsa-miR-100-3p	0.976141432	0.000847056
NM_001098479.1	HLA-F	NR_027122.1	0.0001	0.03	3	hsa-miR-130a-5p;hsa-miR-16-2-3p;hsa-miR-100-3p	0.832428659	0.039767517
NM_001098479.1	HLA-F	NR_033373.1	0	0.014	2	hsa-miR-130a-5p;hsa-miR-16-2-3p	0.929560374	0.00726786
NM_001098479.1	HLA-F	NR_038291.1	0	0.043	1	hsa-miR-130a-5p	0.901663268	0.014029706
NM_001098479.1	HLA-F	NR_110003.1	0.0009	0.0015	4	novel655_mature;hsa-miR-130a-5p;hsa-miR-16-2-3p;hsa-miR-100-3p	0.95229805	0.003358942
NM_001098479.1	HLA-F	NR_110251.1	0.0002	0.0057	3	hsa-miR-130a-5p;hsa-miR-16-2-3p;hsa-miR-100-3p	0.924014565	0.008441318
NM_001098479.1	HLA-F	NR_130914.1	0.0034	0.045	3	hsa-miR-130a-5p;novel424_mature;hsa-miR-100-3p	0.952707292	0.003302013
NM_001098479.1	HLA-F	NR_131012.1	0.0008	0.027	5	novel424_mature;hsa-miR-16-2-3p;novel655_mature;hsa-miR-100-3p;hsa-miR-130a-5p	0.903157798	0.013613505
NM_001098479.1	HLA-F	NR_144568.1	0.0005	0.00063	4	novel655_mature;hsa-miR-130a-5p;hsa-miR-16-2-3p;hsa-miR-100-3p	0.945877146	0.004314654
NM_001098479.1	HLA-F	NR_149081.1	0.0003	0.0042	3	hsa-miR-130a-5p;hsa-miR-16-2-3p;hsa-miR-100-3p	0.909188277	0.011995702
NM_001098479.1	HLA-F	TCONS_00000118	0.0001	0.028	2	hsa-miR-130a-5p;novel424_mature	0.838504785	0.037015102
NM_001098479.1	HLA-F	TCONS_00000132	0.0002	0.034	4	novel655_mature;hsa-miR-130a-5p;hsa-miR-16-2-3p;hsa-miR-100-3p	0.900163629	0.014453402
NM_001098479.1	HLA-F	TCONS_00003671	0.0002	0.047	2	hsa-miR-130a-5p;hsa-miR-16-2-3p	0.836190426	0.038052566
NM_001098479.1	HLA-F	TCONS_00005741	0.0003	0.035	3	hsa-miR-130a-5p;novel424_mature;hsa-miR-100-3p	0.922733226	0.008724584
NM_001098479.1	HLA-F	TCONS_00008327	0.0003	0.034	4	novel655_mature;hsa-miR-130a-5p;hsa-miR-16-2-3p;hsa-miR-100-3p	0.884684946	0.019179638
NM_001098479.1	HLA-F	TCONS_00015672	0.0005	0.00063	4	hsa-miR-130a-5p;novel424_mature;hsa-miR-16-2-3p;novel655_mature	0.901157585	0.014171898
NM_001098479.1	HLA-F	TCONS_00016107	0.0001	0.03	3	hsa-miR-130a-5p;hsa-miR-16-2-3p;novel655_mature	0.898811889	0.014840516
NM_001098479.1	HLA-F	TCONS_00022064	0	0.021	2	hsa-miR-130a-5p;hsa-miR-100-3p	0.955042095	0.002986385
NM_001098479.1	HLA-F	TCONS_00026186	0.0003	0.025	3	hsa-miR-130a-5p;hsa-miR-16-2-3p;hsa-miR-100-3p	0.906294971	0.012759554
NM_001098479.1	HLA-F	TCONS_00027034	0.0005	0.0011	4	novel655_mature;hsa-miR-130a-5p;hsa-miR-16-2-3p;hsa-miR-100-3p	0.914738533	0.010594372
NM_001098479.1	HLA-F	TCONS_00027749	0.0001	0.035	3	hsa-miR-130a-5p;hsa-miR-16-2-3p;hsa-miR-100-3p	0.852872265	0.03087745
NM_001098479.1	HLA-F	TCONS_00029894	0.0007	0.034	4	novel655_mature;hsa-miR-130a-5p;hsa-miR-16-2-3p;hsa-miR-100-3p	0.840041667	0.036333602
NM_001098479.1	HLA-F	TCONS_00034013	0.0004	0.0057	3	hsa-miR-130a-5p;hsa-miR-16-2-3p;hsa-miR-100-3p	0.905942496	0.012854167
NM_001098479.1	HLA-F	TCONS_00034075	0.0012	0.028	4	novel655_mature;hsa-miR-130a-5p;hsa-miR-16-2-3p;hsa-miR-100-3p	0.893677442	0.016355769
NM_001098479.1	HLA-F	TCONS_00034119	0.001	0.003	3	novel655_mature;hsa-miR-130a-5p;hsa-miR-100-3p	0.982852051	0.000438557
NM_001098479.1	HLA-F	TCONS_00035074	0.0003	0.015	3	hsa-miR-130a-5p;hsa-miR-16-2-3p;hsa-miR-100-3p	0.948104432	0.003969844
NM_001098479.1	HLA-F	XR_001744471.1	0.0002	0.046	4	novel655_mature;hsa-miR-130a-5p;hsa-miR-16-2-3p;hsa-miR-100-3p	0.862565476	0.027034424
NM_001098479.1	HLA-F	XR_001746505.1	0.0005	0.0096	3	hsa-miR-130a-5p;hsa-miR-16-2-3p;hsa-miR-100-3p	0.904710767	0.013187442
NM_001098479.1	HLA-F	XR_001747529.1	0.0002	0.018	3	hsa-miR-130a-5p;hsa-miR-16-2-3p;hsa-miR-100-3p	0.848006481	0.032897365
NM_001098479.1	HLA-F	XR_001748206.1	0.0002	0.045	3	hsa-miR-130a-5p;hsa-miR-16-2-3p;novel655_mature	0.940022487	0.005288075
NM_001098479.1	HLA-F	XR_001749012.1	0.0008	0.0043	4	novel655_mature;hsa-miR-130a-5p;hsa-miR-16-2-3p;hsa-miR-100-3p	0.847861805	0.032958348
NM_001098479.1	HLA-F	XR_001749444.1	0.0002	0.012	3	hsa-miR-130a-5p;hsa-miR-16-2-3p;hsa-miR-100-3p	0.891306255	0.017079423
NM_001098479.1	HLA-F	XR_934938.2	0.0001	0.037	2	hsa-miR-130a-5p;novel655_mature	0.873837345	0.022871457
NM_001098479.1	HLA-F	XR_946339.2	0.0004	0.03	3	novel655_mature;novel424_mature;hsa-miR-100-3p	0.840354528	0.036195599
NM_001098479.1	HLA-F	XR_947200.2	0.0003	0.0096	3	hsa-miR-130a-5p;hsa-miR-16-2-3p;novel655_mature	0.903086861	0.013633123
NM_001098525.2	CKAP2	ENST00000381108	0.0002	0.03	2	novel478_mature;hsa-miR-642a-3p	0.928117638	0.0075649
NM_001098525.2	CKAP2	ENST00000392630	0.0168	0.021	2	novel925_mature;novel939_mature	0.990316758	0.000140194
NM_001098525.2	CKAP2	ENST00000413221	0.0001	0.0014	3	novel478_mature;hsa-miR-642a-3p;novel969_mature	0.834301247	0.038909396
NM_001098525.2	CKAP2	ENST00000439559	0.0017	0.00024	4	novel478_mature;hsa-miR-642a-3p;hsa-miR-154-5p;novel939_mature	0.976713779	0.000807059
NM_001098525.2	CKAP2	ENST00000443364	0.0012	0.00074	3	novel478_mature;hsa-miR-642a-3p;novel969_mature	0.90836148	0.012211655
NM_001098525.2	CKAP2	ENST00000443374	0.0005	0.0023	4	novel478_mature;hsa-miR-642a-3p;hsa-miR-154-5p;novel939_mature	0.980380389	0.000573618
NM_001098525.2	CKAP2	ENST00000444184	0.0001	0.041	2	novel478_mature;novel939_mature	0.971117679	0.001239236
NM_001098525.2	CKAP2	ENST00000448927	0.0001	0.018	3	hsa-miR-642a-3p;novel969_mature;novel939_mature	0.958035221	0.002604613
NM_001098525.2	CKAP2	ENST00000453554	0.0001	0.03	2	hsa-miR-642a-3p;novel969_mature	0.986026138	0.000291539
NM_001098525.2	CKAP2	ENST00000458001	0.0002	0.027	3	novel925_mature;novel969_mature;novel939_mature	0.94563591	0.004352846
NM_001098525.2	CKAP2	ENST00000458228	0.0001	0.008	3	novel478_mature;novel969_mature;novel939_mature	0.992236008	9.02E-05
NM_001098525.2	CKAP2	ENST00000499525	0.0001	0.021	2	hsa-miR-154-5p;novel969_mature	0.958051731	0.002602579
NM_001098525.2	CKAP2	ENST00000500112	0.0001	0.0057	3	novel925_mature;novel969_mature;novel939_mature	0.932546122	0.00667158
NM_001098525.2	CKAP2	ENST00000512712	0.001	0.014	3	novel478_mature;novel969_mature;novel939_mature	0.971441061	0.001211773
NM_001098525.2	CKAP2	ENST00000518639	0.0002	0.021	2	hsa-miR-642a-3p;novel969_mature	0.939143548	0.00544257
NM_001098525.2	CKAP2	ENST00000519197	0.0001	0.021	2	novel478_mature;novel939_mature	0.974239804	0.000986834
NM_001098525.2	CKAP2	ENST00000523790	0.0006	0.0014	3	novel925_mature;novel969_mature;novel939_mature	0.991761196	0.000101537
NM_001098525.2	CKAP2	ENST00000540865	0.0002	0.0065	2	hsa-miR-154-5p;novel939_mature	0.925254675	0.008171499
NM_001098525.2	CKAP2	ENST00000547721	0.0001	0.013	2	hsa-miR-642a-3p;novel939_mature	0.986393885	0.00027643
NM_001098525.2	CKAP2	ENST00000548687	0.0001	0.03	2	novel478_mature;novel939_mature	0.960109269	0.002355167
NM_001098525.2	CKAP2	ENST00000553985	0.0001	0.021	2	novel478_mature;novel969_mature	0.880042674	0.020721562
NM_001098525.2	CKAP2	ENST00000560419	0.0001	0.0025	3	hsa-miR-642a-3p;novel925_mature;novel939_mature	0.869067477	0.024592679
NM_001098525.2	CKAP2	ENST00000562897	0.0022	0.0057	3	novel478_mature;hsa-miR-154-5p;novel969_mature	0.984208165	0.000372104
NM_001098525.2	CKAP2	ENST00000565095	0.0004	0.0025	3	hsa-miR-642a-3p;hsa-miR-154-5p;novel939_mature	0.948745237	0.003873252
NM_001098525.2	CKAP2	ENST00000565934	0.0004	0.041	2	hsa-miR-642a-3p;novel939_mature	0.85929865	0.028302582
NM_001098525.2	CKAP2	ENST00000567253	0.0009	0.0022	2	novel925_mature;novel939_mature	0.916094755	0.010264785
NM_001098525.2	CKAP2	ENST00000569852	0.0007	0.00013	4	hsa-miR-642a-3p;novel925_mature;novel969_mature;novel939_mature	0.980037331	0.000593785
NM_001098525.2	CKAP2	ENST00000574616	0.0015	0.0023	4	novel478_mature;hsa-miR-642a-3p;novel969_mature;novel939_mature	0.981739277	0.000497136
NM_001098525.2	CKAP2	ENST00000575312	0.0001	0.041	2	novel969_mature;novel939_mature	0.932078117	0.006763398
NM_001098525.2	CKAP2	ENST00000580440	0.002	7.70E-05	3	hsa-miR-642a-3p;hsa-miR-154-5p;novel969_mature	0.987513768	0.000232886
NM_001098525.2	CKAP2	ENST00000580459	0	0.022	3	novel478_mature;hsa-miR-642a-3p;novel939_mature	0.976962898	0.000789949
NM_001098525.2	CKAP2	ENST00000601296	0.0002	0.041	2	novel925_mature;novel969_mature	0.944554426	0.004526092
NM_001098525.2	CKAP2	ENST00000602502	0.0001	0.008	3	novel478_mature;hsa-miR-642a-3p;novel939_mature	0.932363757	0.006707286
NM_001098525.2	CKAP2	ENST00000602517	0.001	6.80E-05	4	novel478_mature;hsa-miR-642a-3p;hsa-miR-154-5p;novel939_mature	0.972586834	0.001116922
NM_001098525.2	CKAP2	ENST00000606114	0.0001	0.013	2	novel969_mature;novel939_mature	0.913081639	0.011003877
NM_001098525.2	CKAP2	ENST00000607831	0.0001	0.021	2	novel969_mature;novel939_mature	0.985125337	0.000330238
NM_001098525.2	CKAP2	ENST00000609434	0.0002	0.013	2	hsa-miR-642a-3p;hsa-miR-154-5p	0.977580819	0.000748295
NM_001098525.2	CKAP2	ENST00000609564	0	0.041	2	hsa-miR-642a-3p;novel939_mature	0.930850612	0.007007133
NM_001098525.2	CKAP2	ENST00000610008	0.0003	0.041	2	novel969_mature;novel939_mature	0.962131056	0.002123932
NM_001098525.2	CKAP2	ENST00000610408	0.0003	0.0039	3	novel478_mature;hsa-miR-154-5p;novel939_mature	0.990393821	0.000137975
NM_001098525.2	CKAP2	ENST00000610494	0.0004	0.0013	4	hsa-miR-642a-3p;novel925_mature;novel969_mature;novel939_mature	0.997107448	1.25E-05
NM_001098525.2	CKAP2	ENST00000613749	0.0003	0.0039	3	novel478_mature;hsa-miR-154-5p;novel939_mature	0.990393821	0.000137975
NM_001098525.2	CKAP2	ENST00000616106	0.0002	0.0014	3	novel478_mature;hsa-miR-642a-3p;novel939_mature	0.920742696	0.009173644
NM_001098525.2	CKAP2	ENST00000617896	0.0002	0.041	2	novel925_mature;novel969_mature	0.974124851	0.000995623
NM_001098525.2	CKAP2	ENST00000624945	0.0004	0.0025	3	novel478_mature;hsa-miR-642a-3p;novel939_mature	0.844693871	0.034306999
NM_001098525.2	CKAP2	ENST00000632484	0	0.013	2	novel969_mature;novel939_mature	0.952905403	0.003274626
NM_001098525.2	CKAP2	ENST00000639185	0.0002	0.00024	4	hsa-miR-642a-3p;novel925_mature;novel969_mature;novel939_mature	0.962252575	0.00211041
NM_001098525.2	CKAP2	ENST00000641729	0	0.03	2	novel478_mature;novel969_mature	0.959448948	0.002433241
NM_001098525.2	CKAP2	ENST00000643761	0.0006	8.70E-06	5	novel939_mature;novel478_mature;hsa-miR-642a-3p;hsa-miR-154-5p;novel969_mature	0.883479242	0.019574624
NM_001098525.2	CKAP2	ENST00000648050	0.0009	0.00014	5	novel939_mature;novel478_mature;hsa-miR-642a-3p;hsa-miR-154-5p;novel969_mature	0.994367518	4.75E-05
NM_001098525.2	CKAP2	ENST00000649422	0.0001	0.0065	2	novel925_mature;novel939_mature	0.898771486	0.014852163
NM_001098525.2	CKAP2	ENST00000650198	0.0005	0.0006	4	novel478_mature;hsa-miR-154-5p;novel925_mature;novel939_mature	0.994650834	4.28E-05
NM_001098525.2	CKAP2	ENST00000651492	0.0002	0.0025	3	novel478_mature;novel969_mature;novel939_mature	0.956253644	0.002828756
NM_001098525.2	CKAP2	NR_003098.2	0.0003	0.0022	2	hsa-miR-154-5p;novel939_mature	0.958792851	0.002512058
NM_001098525.2	CKAP2	NR_015360.2	0.0001	0.0065	2	hsa-miR-154-5p;novel939_mature	0.845959047	0.033765334
NM_001098525.2	CKAP2	NR_023390.1	0.0014	1.60E-05	5	novel939_mature;novel478_mature;hsa-miR-642a-3p;hsa-miR-154-5p;novel969_mature	0.970032751	0.001333598
NM_001098525.2	CKAP2	NR_024124.2	0.0002	0.0025	3	hsa-miR-154-5p;novel969_mature;novel939_mature	0.930602215	0.007056967
NM_001098525.2	CKAP2	NR_024278.1	0.0023	0.0013	4	hsa-miR-642a-3p;novel925_mature;novel969_mature;novel939_mature	0.972109759	0.001155951
NM_001098525.2	CKAP2	NR_024348.1	0.0005	0.011	3	novel478_mature;hsa-miR-154-5p;novel969_mature	0.982501959	0.000456593
NM_001098525.2	CKAP2	NR_024368.1	0.0014	0.0077	4	hsa-miR-154-5p;novel925_mature;novel969_mature;novel939_mature	0.992236812	9.02E-05
NM_001098525.2	CKAP2	NR_024396.1	0.0003	0.011	3	hsa-miR-642a-3p;novel969_mature;novel939_mature	0.969935557	0.001342219
NM_001098525.2	CKAP2	NR_024484.1	0	0.0057	3	novel478_mature;hsa-miR-642a-3p;novel939_mature	0.964420469	0.001876334
NM_001098525.2	CKAP2	NR_024492.1	0.0004	0.00028	5	novel939_mature;novel478_mature;hsa-miR-642a-3p;hsa-miR-154-5p;novel969_mature	0.981466077	0.000512076
NM_001098525.2	CKAP2	NR_026941.1	0.0037	0.021	2	novel478_mature;novel969_mature	0.959012673	0.002485513
NM_001098525.2	CKAP2	NR_026943.1	0.0001	0.008	3	novel925_mature;novel969_mature;novel939_mature	0.916914278	0.010068075
NM_001098525.2	CKAP2	NR_026947.1	0.0001	0.0039	3	hsa-miR-642a-3p;novel969_mature;novel939_mature	0.97479622	0.000944841
NM_001098525.2	CKAP2	NR_027334.2	0.0001	0.03	2	novel478_mature;novel939_mature	0.932617744	0.006657583
NM_001098525.2	CKAP2	NR_027701.1	0.0016	0.014	3	hsa-miR-642a-3p;hsa-miR-154-5p;novel969_mature	0.977663252	0.000742823
NM_001098525.2	CKAP2	NR_028272.1	0.0003	0.011	3	hsa-miR-642a-3p;hsa-miR-154-5p;novel939_mature	0.970994637	0.001249765
NM_001098525.2	CKAP2	NR_033937.1	0.0004	0.008	3	novel478_mature;novel969_mature;novel939_mature	0.954453345	0.003064503
NM_001098525.2	CKAP2	NR_036569.1	0	0.021	2	novel925_mature;novel939_mature	0.881130147	0.020355245
NM_001098525.2	CKAP2	NR_037601.1	0	0.021	2	novel478_mature;novel939_mature	0.870154258	0.024195281
NM_001098525.2	CKAP2	NR_037701.1	0.0003	0.0025	3	hsa-miR-642a-3p;novel969_mature;novel939_mature	0.968568727	0.001466361
NM_001098525.2	CKAP2	NR_038289.1	0.0001	0.03	2	hsa-miR-154-5p;novel939_mature	0.978060562	0.000716728
NM_001098525.2	CKAP2	NR_038464.1	0.0001	0.03	2	hsa-miR-642a-3p;novel939_mature	0.956828384	0.002755451
NM_001098525.2	CKAP2	NR_038967.1	0.0017	0.0014	3	novel925_mature;novel969_mature;novel939_mature	0.896568105	0.01549397
NM_001098525.2	CKAP2	NR_040049.1	0.0002	0.021	2	hsa-miR-642a-3p;novel969_mature	0.88040593	0.020598851
NM_001098525.2	CKAP2	NR_040671.1	0.0001	0.021	2	hsa-miR-154-5p;novel939_mature	0.981609763	0.000504191
NM_001098525.2	CKAP2	NR_046084.1	0.0001	0.011	3	novel478_mature;hsa-miR-154-5p;novel939_mature	0.97252978	0.001121555
NM_001098525.2	CKAP2	NR_046312.1	0.0005	0.004	4	hsa-miR-642a-3p;novel925_mature;novel969_mature;novel939_mature	0.983413525	0.000410385
NM_001098525.2	CKAP2	NR_047519.1	0.0006	0.011	3	hsa-miR-642a-3p;hsa-miR-154-5p;novel939_mature	0.933505236	0.006485325
NM_001098525.2	CKAP2	NR_047526.1	0.0001	0.041	2	novel478_mature;novel939_mature	0.920655426	0.009193583
NM_001098525.2	CKAP2	NR_103771.1	0.0001	0.014	3	hsa-miR-642a-3p;novel969_mature;novel939_mature	0.976411386	0.000828071
NM_001098525.2	CKAP2	NR_105014.1	0.0003	0.0065	2	hsa-miR-642a-3p;novel969_mature	0.976170994	0.000844967
NM_001098525.2	CKAP2	NR_108047.1	0.0003	0.022	3	novel478_mature;novel969_mature;novel939_mature	0.969798744	0.0013544
NM_001098525.2	CKAP2	NR_109973.1	0.0007	0.041	2	novel969_mature;novel939_mature	0.985424404	0.000317124
NM_001098525.2	CKAP2	NR_109990.1	0.0002	0.013	2	hsa-miR-642a-3p;novel939_mature	0.948200902	0.003955228
NM_001098525.2	CKAP2	NR_110102.1	0.0003	0.014	3	novel478_mature;hsa-miR-642a-3p;novel969_mature	0.980323879	0.000576916
NM_001098525.2	CKAP2	NR_110560.1	0.0001	0.03	2	hsa-miR-154-5p;novel939_mature	0.93442203	0.006309697
NM_001098525.2	CKAP2	NR_120398.1	0.0002	0.0014	3	novel478_mature;hsa-miR-642a-3p;novel939_mature	0.912128289	0.011242908
NM_001098525.2	CKAP2	NR_132103.1	0.0042	0.03	2	novel478_mature;novel969_mature	0.958633196	0.002531425
NM_001098525.2	CKAP2	NR_134654.1	0.0001	0.041	2	novel478_mature;hsa-miR-642a-3p	0.974278428	0.00098389
NM_001098525.2	CKAP2	NR_135594.1	0.0002	0.03	2	hsa-miR-642a-3p;novel969_mature	0.947414698	0.004075116
NM_001098525.2	CKAP2	NR_135764.1	0.0001	0.03	2	hsa-miR-642a-3p;novel969_mature	0.93320707	0.006542952
NM_001098525.2	CKAP2	NR_136240.1	0.0001	0.041	2	hsa-miR-642a-3p;novel939_mature	0.928600112	0.00746492
NM_001098525.2	CKAP2	NR_136255.1	0.0007	0.00013	4	novel478_mature;hsa-miR-642a-3p;novel969_mature;novel939_mature	0.990353671	0.000139129
NM_001098525.2	CKAP2	NR_137177.1	0.0001	0.0065	2	hsa-miR-642a-3p;novel969_mature	0.880665303	0.020511446
NM_001098525.2	CKAP2	NR_146561.1	0.0019	0.041	2	hsa-miR-642a-3p;novel939_mature	0.968672693	0.001456728
NM_001098525.2	CKAP2	NR_146625.1	0.0014	0.00089	4	novel478_mature;novel925_mature;novel969_mature;novel939_mature	0.986418712	0.000275425
NM_001098525.2	CKAP2	NR_147201.1	0.0001	0.00074	3	novel925_mature;novel969_mature;novel939_mature	0.963025236	0.002025425
NM_001098525.2	CKAP2	NR_148945.1	0.0001	0.03	2	hsa-miR-642a-3p;novel969_mature	0.927760847	0.007639253
NM_001098525.2	CKAP2	NR_152575.1	0.0002	0.013	2	hsa-miR-154-5p;novel939_mature	0.825990322	0.0427846
NM_001098525.2	CKAP2	NR_152584.1	0.0002	0.013	2	hsa-miR-154-5p;novel939_mature	0.971236392	0.001229119
NM_001098525.2	CKAP2	NR_152871.1	0.0005	0.008	3	novel478_mature;hsa-miR-642a-3p;novel939_mature	0.909973399	0.01179236
NM_001098525.2	CKAP2	NR_153405.1	0.0001	0.011	3	hsa-miR-154-5p;novel925_mature;novel969_mature	0.994023568	5.35E-05
NM_001098525.2	CKAP2	TCONS_00002293	0.0001	0.03	2	hsa-miR-642a-3p;novel939_mature	0.888632685	0.017913392
NM_001098525.2	CKAP2	TCONS_00009194	0.0001	0.041	2	novel478_mature;novel939_mature	0.946560884	0.004207305
NM_001098525.2	CKAP2	TCONS_00009954	0.0005	0.00024	4	novel478_mature;novel925_mature;novel969_mature;novel939_mature	0.99827278	4.47E-06
NM_001098525.2	CKAP2	TCONS_00013004	0.0014	0.011	3	novel925_mature;novel969_mature;novel939_mature	0.937528938	0.00573205
NM_001098525.2	CKAP2	TCONS_00018563	0.0006	0.0006	4	novel478_mature;hsa-miR-642a-3p;novel969_mature;novel939_mature	0.97549162	0.00089363
NM_001098525.2	CKAP2	TCONS_00022788	0.0001	0.014	3	novel925_mature;novel969_mature;novel939_mature	0.988266386	0.000205709
NM_001098525.2	CKAP2	TCONS_00023850	0.0013	0.03	2	novel925_mature;novel969_mature	0.977696233	0.000740639
NM_001098525.2	CKAP2	TCONS_00024555	0.002	0.0057	3	hsa-miR-642a-3p;novel969_mature;novel939_mature	0.927821307	0.007626629
NM_001098525.2	CKAP2	TCONS_00024611	0.0007	0.0065	2	novel478_mature;novel969_mature	0.963979169	0.001922882
NM_001098525.2	CKAP2	TCONS_00024952	0.0001	0.008	3	hsa-miR-642a-3p;hsa-miR-154-5p;novel969_mature	0.980607675	0.000560447
NM_001098525.2	CKAP2	TCONS_00025723	0.0001	0.021	2	novel969_mature;novel939_mature	0.970287959	0.001311093
NM_001098525.2	CKAP2	TCONS_00033747	0	0.03	2	novel478_mature;novel969_mature	0.987067201	0.000249804
NM_001098525.2	CKAP2	XR_001737736.1	0.0003	0.033	3	hsa-miR-642a-3p;novel969_mature;novel939_mature	0.969110865	0.001416472
NM_001098525.2	CKAP2	XR_001737939.1	0.0007	6.70E-05	5	novel925_mature;novel939_mature;hsa-miR-642a-3p;hsa-miR-154-5p;novel969_mature	0.910567914	0.011639504
NM_001098525.2	CKAP2	XR_001738304.1	0.0003	0.011	3	hsa-miR-642a-3p;hsa-miR-154-5p;novel969_mature	0.972701704	0.001107624
NM_001098525.2	CKAP2	XR_001739707.1	0.0001	0.00074	3	novel478_mature;hsa-miR-642a-3p;novel939_mature	0.958232802	0.002580317
NM_001098525.2	CKAP2	XR_001741553.1	0.001	0.011	3	novel925_mature;novel969_mature;novel939_mature	0.939973289	0.005296665
NM_001098525.2	CKAP2	XR_001741793.1	0	0.03	2	novel969_mature;novel939_mature	0.932388291	0.006702477
NM_001098525.2	CKAP2	XR_001741965.1	0.0001	0.03	2	novel969_mature;novel939_mature	0.957270786	0.002699671
NM_001098525.2	CKAP2	XR_001744265.2	0	0.014	3	hsa-miR-642a-3p;novel969_mature;novel939_mature	0.921736594	0.008948053
NM_001098525.2	CKAP2	XR_001747390.2	0.0011	0.0025	3	novel478_mature;hsa-miR-642a-3p;novel939_mature	0.899507325	0.01464074
NM_001098525.2	CKAP2	XR_001747419.1	0.0001	0.013	2	novel478_mature;novel939_mature	0.867458496	0.025186681
NM_001098525.2	CKAP2	XR_001747568.1	0.0001	0.041	2	novel478_mature;novel969_mature	0.995938879	2.47E-05
NM_001098525.2	CKAP2	XR_001748173.1	0.0001	0.021	2	novel925_mature;novel969_mature	0.968250632	0.001496032
NM_001098525.2	CKAP2	XR_001750048.1	0.0006	0.00014	5	novel925_mature;novel939_mature;hsa-miR-642a-3p;hsa-miR-154-5p;novel969_mature	0.987870873	0.000219781
NM_001098525.2	CKAP2	XR_001751591.2	0.0018	0.0039	3	novel478_mature;novel969_mature;novel939_mature	0.93832751	0.005587959
NM_001098525.2	CKAP2	XR_001754960.2	0.0001	0.0065	2	hsa-miR-642a-3p;novel939_mature	0.856961859	0.029226591
NM_001098525.2	CKAP2	XR_002957419.1	0.0002	0.03	2	hsa-miR-154-5p;novel969_mature	0.897598889	0.015192093
NM_001098525.2	CKAP2	XR_002957706.1	0.0005	0.00039	4	novel478_mature;hsa-miR-642a-3p;novel969_mature;novel939_mature	0.995230555	3.41E-05
NM_001098525.2	CKAP2	XR_002958097.1	0.0002	0.008	3	hsa-miR-154-5p;novel925_mature;novel939_mature	0.982144517	0.000475381
NM_001098525.2	CKAP2	XR_002958192.1	0.0002	0.0057	3	novel478_mature;hsa-miR-642a-3p;novel939_mature	0.982235512	0.000470563
NM_001098525.2	CKAP2	XR_002958220.1	0.0001	0.013	2	hsa-miR-154-5p;novel969_mature	0.920179241	0.009302747
NM_001098525.2	CKAP2	XR_002958526.1	0.0001	0.014	3	novel478_mature;novel969_mature;novel939_mature	0.956450968	0.002803482
NM_001098525.2	CKAP2	XR_002958812.1	0.0003	1.60E-05	5	novel925_mature;novel939_mature;hsa-miR-642a-3p;hsa-miR-154-5p;novel969_mature	0.929069606	0.007368252
NM_001098525.2	CKAP2	XR_002959417.1	0	0.0065	2	novel969_mature;novel939_mature	0.978097256	0.000714342
NM_001098525.2	CKAP2	XR_108428.4	0.0005	0.021	2	novel478_mature;novel939_mature	0.931251203	0.006927129
NM_001098525.2	CKAP2	XR_242929.3	0.0002	0.014	3	novel478_mature;hsa-miR-642a-3p;novel939_mature	0.897479085	0.015227032
NM_001098525.2	CKAP2	XR_244440.3	0.0003	0.0039	3	hsa-miR-642a-3p;novel969_mature;novel939_mature	0.920859333	0.009147029
NM_001098525.2	CKAP2	XR_922175.3	0.0011	0.00014	5	novel939_mature;novel478_mature;hsa-miR-642a-3p;hsa-miR-154-5p;novel969_mature	0.995813693	2.63E-05
NM_001098525.2	CKAP2	XR_926664.3	0.0001	0.021	2	hsa-miR-642a-3p;hsa-miR-154-5p	0.97061698	0.001282359
NM_001098525.2	CKAP2	XR_930251.3	0.0004	0.041	2	novel478_mature;novel969_mature	0.954463415	0.003063159
NM_001098525.2	CKAP2	XR_931655.2	0.0011	0.0025	3	novel478_mature;hsa-miR-642a-3p;novel969_mature	0.850813357	0.031724784
NM_001098525.2	CKAP2	XR_938009.2	0.0006	0.0023	4	hsa-miR-642a-3p;novel925_mature;novel969_mature;novel939_mature	0.920219397	0.009293517
NM_001098525.2	CKAP2	XR_941434.2	0.0306	0.0013	4	hsa-miR-642a-3p;novel925_mature;novel969_mature;novel939_mature	0.981506292	0.000509863
NM_001098525.2	CKAP2	XR_943321.2	0.0005	0.021	2	novel478_mature;novel969_mature	0.97976193	0.000610225
NM_001098525.2	CKAP2	XR_943817.3	0.0001	0.0065	2	hsa-miR-154-5p;novel939_mature	0.826750379	0.042423066
NM_001098525.2	CKAP2	XR_946358.2	0.0001	0.0023	4	hsa-miR-642a-3p;novel925_mature;novel969_mature;novel939_mature	0.977383554	0.000761471
NM_001098525.2	CKAP2	XR_947578.2	0.0001	0.008	3	novel478_mature;hsa-miR-642a-3p;novel969_mature	0.917273893	0.009982341
NM_001098525.2	CKAP2	XR_947993.2	0.0002	0.00039	4	novel478_mature;hsa-miR-642a-3p;hsa-miR-154-5p;novel969_mature	0.894819261	0.016012675
NM_001099293.2	KIF4B	ENST00000337752	0.0177	0.00029	5	hsa-miR-1306-5p;novel908_mature;novel991_mature;novel939_mature;novel99_mature	0.967984309	0.001521099
NM_001099293.2	KIF4B	ENST00000392630	0.0002	0.047	2	novel284_mature;novel939_mature	0.938761229	0.005510452
NM_001099293.2	KIF4B	ENST00000419190	0.0065	1.10E-06	7	hsa-miR-1306-5p;novel47_mature;novel908_mature;novel991_mature;novel284_mature;novel969_mature;novel99_mature	0.921944242	0.008901267
NM_001099293.2	KIF4B	ENST00000431090	0.001	0.0096	3	novel284_mature;novel630_mature;novel939_mature	0.934986953	0.006202649
NM_001099293.2	KIF4B	ENST00000431385	0.0011	0.0012	3	novel99_mature;novel630_mature;novel939_mature	0.923202355	0.008620346
NM_001099293.2	KIF4B	ENST00000432673	0.0003	0.015	2	novel939_mature;novel991_mature	0.843014606	0.035032214
NM_001099293.2	KIF4B	ENST00000439559	0.0008	0.021	3	novel284_mature;novel630_mature;novel939_mature	0.876851477	0.02181453
NM_001099293.2	KIF4B	ENST00000443374	0.0014	0.00011	6	hsa-miR-1306-5p;novel908_mature;novel630_mature;novel939_mature;novel284_mature;novel99_mature	0.960796094	0.002275292
NM_001099293.2	KIF4B	ENST00000446528	0.0006	0.0053	2	novel99_mature;novel991_mature	0.905898059	0.012866118
NM_001099293.2	KIF4B	ENST00000448927	0.0072	3.90E-05	6	hsa-miR-1306-5p;novel47_mature;novel630_mature;novel939_mature;novel969_mature;novel99_mature	0.919499917	0.009459564
NM_001099293.2	KIF4B	ENST00000453554	0.001	0.0057	3	novel284_mature;hsa-miR-1306-5p;novel969_mature	0.910560517	0.0116414
NM_001099293.2	KIF4B	ENST00000458001	0.0014	0.00011	6	hsa-miR-1306-5p;novel908_mature;novel630_mature;novel939_mature;novel284_mature;novel969_mature	0.89253747	0.016701794
NM_001099293.2	KIF4B	ENST00000458228	0.0025	8.30E-08	7	novel908_mature;novel991_mature;novel630_mature;novel939_mature;novel284_mature;novel969_mature;novel99_mature	0.947552639	0.004053954
NM_001099293.2	KIF4B	ENST00000458698	0.0006	0.0057	3	novel99_mature;novel630_mature;novel991_mature	0.934628021	0.00627056
NM_001099293.2	KIF4B	ENST00000464242	0.0002	0.047	2	hsa-miR-1306-5p;novel47_mature	0.961449672	0.002200546
NM_001099293.2	KIF4B	ENST00000474656	0.0003	0.0053	2	novel284_mature;novel939_mature	0.938258906	0.005600267
NM_001099293.2	KIF4B	ENST00000487102	0.0002	0.029	2	novel284_mature;novel908_mature	0.977258926	0.000769854
NM_001099293.2	KIF4B	ENST00000495576	0.0012	1.70E-05	4	novel284_mature;hsa-miR-1306-5p;novel908_mature;novel969_mature	0.975636219	0.00088316
NM_001099293.2	KIF4B	ENST00000499459	0.0013	0.00024	4	novel284_mature;novel47_mature;novel991_mature;novel969_mature	0.996289815	2.06E-05
NM_001099293.2	KIF4B	ENST00000499525	0.0001	0.003	3	novel99_mature;novel630_mature;novel969_mature	0.83716478	0.03761415
NM_001099293.2	KIF4B	ENST00000500112	0.0002	8.40E-05	5	novel908_mature;novel630_mature;novel939_mature;novel969_mature;novel99_mature	0.873404863	0.023025065
NM_001099293.2	KIF4B	ENST00000503052	0.003	8.20E-05	4	novel99_mature;novel630_mature;novel939_mature;novel991_mature	0.909328641	0.011959225
NM_001099293.2	KIF4B	ENST00000506412	0.0007	0.0053	2	novel630_mature;novel991_mature	0.979800317	0.00060792
NM_001099293.2	KIF4B	ENST00000511547	0.0001	0.047	2	novel47_mature;novel969_mature	0.863333689	0.026740216
NM_001099293.2	KIF4B	ENST00000512712	0.0015	0.0063	4	novel99_mature;novel908_mature;novel939_mature;novel969_mature	0.889444468	0.017658155
NM_001099293.2	KIF4B	ENST00000518639	0.0004	0.047	2	novel284_mature;novel969_mature	0.986478254	0.00027302
NM_001099293.2	KIF4B	ENST00000519197	0.0001	0.047	2	novel47_mature;novel939_mature	0.91300251	0.011023622
NM_001099293.2	KIF4B	ENST00000523790	0.0008	0.00024	4	novel284_mature;hsa-miR-1306-5p;novel969_mature;novel939_mature	0.918005949	0.009808913
NM_001099293.2	KIF4B	ENST00000527986	0.0005	0.015	2	novel284_mature;novel47_mature	0.910702376	0.011605066
NM_001099293.2	KIF4B	ENST00000530270	0.0002	0.015	2	novel284_mature;novel908_mature	0.922551097	0.008765217
NM_001099293.2	KIF4B	ENST00000547721	0.0005	0.0012	3	novel284_mature;novel908_mature;novel939_mature	0.952962796	0.003266713
NM_001099293.2	KIF4B	ENST00000548687	0.0003	0.00024	4	novel284_mature;novel99_mature;hsa-miR-1306-5p;novel939_mature	0.924118076	0.008418633
NM_001099293.2	KIF4B	ENST00000560750	0.0004	0.0053	2	novel284_mature;novel939_mature	0.948369484	0.003929749
NM_001099293.2	KIF4B	ENST00000562493	0.0025	0.0012	3	novel284_mature;novel630_mature;novel908_mature	0.984772326	0.000346058
NM_001099293.2	KIF4B	ENST00000562897	0.0065	0.0018	4	novel284_mature;hsa-miR-1306-5p;novel47_mature;novel969_mature	0.976961244	0.000790062
NM_001099293.2	KIF4B	ENST00000563278	0.0001	0.0012	3	novel284_mature;novel47_mature;novel939_mature	0.9625192	0.002080889
NM_001099293.2	KIF4B	ENST00000567370	0.0002	0.015	2	novel47_mature;novel908_mature	0.917398224	0.009952782
NM_001099293.2	KIF4B	ENST00000567984	0.0035	0.0053	2	novel284_mature;novel47_mature	0.991032574	0.000120262
NM_001099293.2	KIF4B	ENST00000569384	0.0002	0.001	4	novel284_mature;novel99_mature;novel908_mature;novel969_mature	0.904771284	0.013170971
NM_001099293.2	KIF4B	ENST00000569852	0.0005	0.001	4	novel284_mature;hsa-miR-1306-5p;novel969_mature;novel939_mature	0.938636402	0.005532705
NM_001099293.2	KIF4B	ENST00000570267	0.0001	0.029	2	novel630_mature;novel939_mature	0.901590863	0.014050023
NM_001099293.2	KIF4B	ENST00000572856	0.0002	0.047	2	novel908_mature;novel939_mature	0.985546471	0.000311847
NM_001099293.2	KIF4B	ENST00000574180	0.0009	0.029	2	novel99_mature;novel284_mature	0.946910476	0.00415293
NM_001099293.2	KIF4B	ENST00000574616	0.0043	8.00E-08	8	hsa-miR-1306-5p;novel908_mature;novel991_mature;novel630_mature;novel939_mature;novel284_mature;novel969_mature;novel99_mature	0.972981338	0.00108515
NM_001099293.2	KIF4B	ENST00000575312	0.0004	0.0096	3	hsa-miR-1306-5p;novel969_mature;novel939_mature	0.817343387	0.046998131
NM_001099293.2	KIF4B	ENST00000577055	0.0011	0.0057	3	novel99_mature;novel630_mature;novel939_mature	0.944278277	0.00457086
NM_001099293.2	KIF4B	ENST00000578206	0.0002	8.20E-05	4	novel284_mature;novel99_mature;novel939_mature;novel991_mature	0.955872871	0.002877843
NM_001099293.2	KIF4B	ENST00000578730	0.0008	0.0096	3	novel284_mature;novel47_mature;novel969_mature	0.903336071	0.013564263
NM_001099293.2	KIF4B	ENST00000578774	0.004	1.10E-06	7	hsa-miR-1306-5p;novel908_mature;novel991_mature;novel630_mature;novel284_mature;novel969_mature;novel99_mature	0.971684631	0.001191289
NM_001099293.2	KIF4B	ENST00000580459	0.0009	6.70E-05	6	hsa-miR-1306-5p;novel47_mature;novel908_mature;novel939_mature;novel284_mature;novel99_mature	0.973181877	0.001069174
NM_001099293.2	KIF4B	ENST00000590478	0.0003	0.0087	4	novel99_mature;hsa-miR-1306-5p;novel908_mature;novel939_mature	0.911271022	0.011459973
NM_001099293.2	KIF4B	ENST00000593427	0.0001	0.029	2	novel99_mature;novel47_mature	0.934550206	0.00628533
NM_001099293.2	KIF4B	ENST00000597488	0.0002	0.029	2	novel99_mature;novel939_mature	0.833897717	0.039093574
NM_001099293.2	KIF4B	ENST00000601296	0.0006	0.0096	3	novel284_mature;novel99_mature;novel969_mature	0.950390033	0.003630674
NM_001099293.2	KIF4B	ENST00000602353	0.0036	0.015	2	novel630_mature;novel908_mature	0.928993233	0.007383935
NM_001099293.2	KIF4B	ENST00000602585	0.0001	0.029	2	hsa-miR-1306-5p;novel47_mature	0.890172842	0.017430639
NM_001099293.2	KIF4B	ENST00000603037	0.0008	0.00048	5	hsa-miR-1306-5p;novel47_mature;novel908_mature;novel284_mature;novel969_mature	0.964504634	0.001867521
NM_001099293.2	KIF4B	ENST00000604907	0.017	7.20E-07	6	hsa-miR-1306-5p;novel908_mature;novel939_mature;novel284_mature;novel969_mature;novel99_mature	0.918214276	0.009759829
NM_001099293.2	KIF4B	ENST00000604982	0.0002	0.003	3	novel284_mature;novel939_mature;novel991_mature	0.929965103	0.007185574
NM_001099293.2	KIF4B	ENST00000606114	0.0001	0.029	2	novel969_mature;novel939_mature	0.863084259	0.026835575
NM_001099293.2	KIF4B	ENST00000607831	0.0001	0.047	2	novel969_mature;novel939_mature	0.906077668	0.012817843
NM_001099293.2	KIF4B	ENST00000608477	0.0013	4.10E-06	7	hsa-miR-1306-5p;novel908_mature;novel991_mature;novel630_mature;novel939_mature;novel284_mature;novel969_mature	0.950829015	0.003567236
NM_001099293.2	KIF4B	ENST00000608826	0.0006	0.0029	4	novel284_mature;novel630_mature;novel908_mature;novel99_mature	0.97771901	0.000739133
NM_001099293.2	KIF4B	ENST00000609162	0.0001	0.047	2	novel630_mature;novel908_mature	0.89046144	0.017340884
NM_001099293.2	KIF4B	ENST00000609564	0.0003	0.0096	3	novel47_mature;novel939_mature;novel991_mature	0.98220536	0.000472156
NM_001099293.2	KIF4B	ENST00000609755	0.0047	0.001	4	novel284_mature;novel47_mature;novel939_mature;novel991_mature	0.968404798	0.001481615
NM_001099293.2	KIF4B	ENST00000610008	0.0007	0.0096	3	novel284_mature;novel969_mature;novel939_mature	0.963091749	0.00201819
NM_001099293.2	KIF4B	ENST00000610408	0.0069	0.001	4	novel284_mature;novel99_mature;novel47_mature;novel939_mature	0.912577105	0.011130068
NM_001099293.2	KIF4B	ENST00000610494	0.0007	1.10E-06	7	hsa-miR-1306-5p;novel47_mature;novel908_mature;novel630_mature;novel939_mature;novel969_mature;novel99_mature	0.951703519	0.003442498
NM_001099293.2	KIF4B	ENST00000613749	0.0069	0.001	4	novel284_mature;novel99_mature;novel47_mature;novel939_mature	0.912577105	0.011130068
NM_001099293.2	KIF4B	ENST00000617117	0.0004	0.0057	3	novel99_mature;novel908_mature;novel939_mature	0.925006639	0.008225125
NM_001099293.2	KIF4B	ENST00000617896	0.0044	0.00053	4	novel284_mature;novel630_mature;novel969_mature;novel99_mature	0.945213077	0.004420186
NM_001099293.2	KIF4B	ENST00000618844	0.0001	0.029	2	novel284_mature;novel939_mature	0.89924499	0.014715947
NM_001099293.2	KIF4B	ENST00000620414	0.0003	0.047	2	novel630_mature;novel47_mature	0.937294143	0.005774756
NM_001099293.2	KIF4B	ENST00000621230	0.0003	0.001	4	hsa-miR-1306-5p;novel908_mature;novel991_mature;novel969_mature	0.886995274	0.018433563
NM_001099293.2	KIF4B	ENST00000623655	0.0018	0.001	4	novel284_mature;novel630_mature;novel908_mature;novel939_mature	0.976645244	0.000811798
NM_001099293.2	KIF4B	ENST00000623789	0.0005	0.021	3	novel630_mature;novel939_mature;novel991_mature	0.865394134	0.025958664
NM_001099293.2	KIF4B	ENST00000632484	0.0001	0.029	2	novel969_mature;novel939_mature	0.984850708	0.000342513
NM_001099293.2	KIF4B	ENST00000639185	0.0011	8.40E-05	5	hsa-miR-1306-5p;novel47_mature;novel908_mature;novel939_mature;novel969_mature	0.854715442	0.0301281
NM_001099293.2	KIF4B	ENST00000639766	0.0008	0.047	2	novel99_mature;novel939_mature	0.850728532	0.031759926
NM_001099293.2	KIF4B	ENST00000641729	0.0001	0.0057	3	novel284_mature;novel969_mature;novel991_mature	0.930146457	0.00714885
NM_001099293.2	KIF4B	ENST00000643761	0.0007	0.0029	4	hsa-miR-1306-5p;novel908_mature;novel939_mature;novel969_mature	0.847592699	0.033071921
NM_001099293.2	KIF4B	ENST00000644426	0.0002	0.015	2	novel99_mature;novel630_mature	0.894576615	0.016085293
NM_001099293.2	KIF4B	ENST00000644721	0.0008	0.00029	5	hsa-miR-1306-5p;novel47_mature;novel284_mature;novel969_mature;novel99_mature	0.936541874	0.00591263
NM_001099293.2	KIF4B	ENST00000645183	0.0026	0.015	3	novel284_mature;novel630_mature;novel991_mature	0.972431989	0.001129517
NM_001099293.2	KIF4B	ENST00000646594	0.003	0.00024	4	novel284_mature;novel630_mature;novel99_mature;novel991_mature	0.982712987	0.000445678
NM_001099293.2	KIF4B	ENST00000646953	0.0003	0.015	2	novel284_mature;novel99_mature	0.93691208	0.005844581
NM_001099293.2	KIF4B	ENST00000647108	0.0006	0.00029	5	hsa-miR-1306-5p;novel991_mature;novel630_mature;novel939_mature;novel284_mature	0.957413757	0.002681765
NM_001099293.2	KIF4B	ENST00000648050	0.003	7.20E-06	7	hsa-miR-1306-5p;novel908_mature;novel991_mature;novel939_mature;novel284_mature;novel969_mature;novel99_mature	0.957186089	0.002710307
NM_001099293.2	KIF4B	ENST00000650184	0.0001	0.015	2	novel630_mature;hsa-miR-1306-5p	0.927915809	0.007606916
NM_001099293.2	KIF4B	ENST00000650193	0.0009	0.0057	3	hsa-miR-1306-5p;novel47_mature;novel908_mature	0.871401364	0.023743057
NM_001099293.2	KIF4B	ENST00000650198	0.0007	0.0043	4	novel99_mature;hsa-miR-1306-5p;novel908_mature;novel939_mature	0.939338489	0.005408117
NM_001099293.2	KIF4B	ENST00000650363	0.0023	3.80E-05	5	hsa-miR-1306-5p;novel908_mature;novel991_mature;novel284_mature;novel969_mature	0.932562916	0.006668297
NM_001099293.2	KIF4B	ENST00000650371	0.0037	0.0057	3	novel99_mature;novel939_mature;novel991_mature	0.874533488	0.022625231
NM_001099293.2	KIF4B	ENST00000650944	0.0039	3.80E-05	5	novel47_mature;novel908_mature;novel630_mature;novel939_mature;novel99_mature	0.885891286	0.018788305
NM_001099293.2	KIF4B	ENST00000651492	0.0008	1.50E-05	5	novel47_mature;novel630_mature;novel939_mature;novel969_mature;novel99_mature	0.95357174	0.003183335
NM_001099293.2	KIF4B	NR_002768.2	0.0054	0.0018	4	novel284_mature;novel99_mature;novel939_mature;novel991_mature	0.961714165	0.002170648
NM_001099293.2	KIF4B	NR_003697.2	0.0011	0.0012	3	novel99_mature;novel630_mature;novel939_mature	0.9324104	0.006698144
NM_001099293.2	KIF4B	NR_015370.2	0.0008	0.029	2	novel99_mature;novel284_mature	0.979647765	0.000617105
NM_001099293.2	KIF4B	NR_015392.1	0.0007	0.0053	2	novel99_mature;novel908_mature	0.91568393	0.01036409
NM_001099293.2	KIF4B	NR_015454.1	0.0001	0.015	3	novel284_mature;hsa-miR-1306-5p;novel939_mature	0.956026279	0.002858016
NM_001099293.2	KIF4B	NR_023390.1	0.0011	0.0043	4	novel284_mature;novel99_mature;novel969_mature;novel939_mature	0.958266999	0.002576123
NM_001099293.2	KIF4B	NR_024008.1	0.0017	0.0029	4	novel284_mature;hsa-miR-1306-5p;novel969_mature;novel939_mature	0.950445086	0.003622689
NM_001099293.2	KIF4B	NR_024124.2	0.0005	0.00053	4	novel99_mature;hsa-miR-1306-5p;novel969_mature;novel939_mature	0.881155024	0.020346902
NM_001099293.2	KIF4B	NR_024127.2	0.0003	0.029	2	hsa-miR-1306-5p;novel969_mature	0.925431271	0.008133423
NM_001099293.2	KIF4B	NR_024278.1	0.0084	1.10E-06	7	hsa-miR-1306-5p;novel908_mature;novel991_mature;novel939_mature;novel284_mature;novel969_mature;novel99_mature	0.96272885	0.002057821
NM_001099293.2	KIF4B	NR_024348.1	0.0157	0.0043	4	novel284_mature;novel99_mature;hsa-miR-1306-5p;novel969_mature	0.957025244	0.002730561
NM_001099293.2	KIF4B	NR_024368.1	0.0207	2.00E-08	9	hsa-miR-1306-5p;novel47_mature;novel908_mature;novel991_mature;novel630_mature;novel939_mature;novel284_mature;novel969_mature;novel99_mature	0.972643943	0.001112295
NM_001099293.2	KIF4B	NR_024396.1	0.0081	2.20E-07	7	hsa-miR-1306-5p;novel991_mature;novel630_mature;novel939_mature;novel284_mature;novel969_mature;novel99_mature	0.993609169	6.11E-05
NM_001099293.2	KIF4B	NR_024407.1	0.0023	7.20E-07	6	novel47_mature;novel991_mature;novel630_mature;novel939_mature;novel284_mature;novel969_mature	0.969436378	0.001386927
NM_001099293.2	KIF4B	NR_024478.1	0.0003	0.0096	3	novel99_mature;novel939_mature;novel991_mature	0.96326959	0.001998908
NM_001099293.2	KIF4B	NR_024484.1	0.0001	0.021	3	novel284_mature;novel630_mature;novel939_mature	0.920293318	0.009276538
NM_001099293.2	KIF4B	NR_024492.1	0.0314	5.30E-07	8	hsa-miR-1306-5p;novel47_mature;novel908_mature;novel630_mature;novel939_mature;novel284_mature;novel969_mature;novel99_mature	0.969904149	0.001345011
NM_001099293.2	KIF4B	NR_024580.1	0.0041	0.001	4	novel284_mature;novel99_mature;hsa-miR-1306-5p;novel47_mature	0.945191457	0.004423643
NM_001099293.2	KIF4B	NR_026788.1	0.0068	0.00016	5	novel908_mature;novel991_mature;novel939_mature;novel284_mature;novel99_mature	0.992164123	9.19E-05
NM_001099293.2	KIF4B	NR_026857.1	0.0012	0.0043	4	novel99_mature;hsa-miR-1306-5p;novel47_mature;novel969_mature	0.952293115	0.003359631
NM_001099293.2	KIF4B	NR_026941.1	0.0009	0.047	2	novel99_mature;novel969_mature	0.961579843	0.002185807
NM_001099293.2	KIF4B	NR_026943.1	0.0004	0.029	3	novel630_mature;novel969_mature;novel939_mature	0.887837582	0.018165088
NM_001099293.2	KIF4B	NR_026947.1	0.0004	0.001	4	novel47_mature;novel908_mature;novel939_mature;novel969_mature	0.964634024	0.001854011
NM_001099293.2	KIF4B	NR_027052.1	0.0034	4.40E-06	5	hsa-miR-1306-5p;novel908_mature;novel47_mature;novel630_mature;novel284_mature	0.854959881	0.030029376
NM_001099293.2	KIF4B	NR_027128.1	0.0005	0.047	2	novel284_mature;novel991_mature	0.931670213	0.006843925
NM_001099293.2	KIF4B	NR_027157.1	0.0003	0.021	3	novel99_mature;novel908_mature;novel969_mature	0.882452106	0.019914152
NM_001099293.2	KIF4B	NR_027242.1	0.0005	0.0063	4	novel284_mature;hsa-miR-1306-5p;novel908_mature;novel939_mature	0.970154884	0.001322804
NM_001099293.2	KIF4B	NR_027262.1	0.0002	0.0057	3	novel99_mature;novel47_mature;novel908_mature	0.828539418	0.041577735
NM_001099293.2	KIF4B	NR_027334.2	0.002	0.00024	4	novel284_mature;novel630_mature;novel939_mature;novel991_mature	0.937101066	0.005809991
NM_001099293.2	KIF4B	NR_027435.1	0.0001	0.029	2	novel99_mature;novel939_mature	0.921725586	0.008950537
NM_001099293.2	KIF4B	NR_027696.1	0.0015	0.003	3	novel630_mature;hsa-miR-1306-5p;novel908_mature	0.948755462	0.00387172
NM_001099293.2	KIF4B	NR_027701.1	0.0036	2.20E-05	6	hsa-miR-1306-5p;novel47_mature;novel991_mature;novel630_mature;novel969_mature;novel99_mature	0.979511334	0.000625378
NM_001099293.2	KIF4B	NR_028272.1	0.007	0.0043	4	novel284_mature;novel99_mature;hsa-miR-1306-5p;novel939_mature	0.948016025	0.003983261
NM_001099293.2	KIF4B	NR_028502.1	0.0002	0.00053	4	novel99_mature;hsa-miR-1306-5p;novel47_mature;novel991_mature	0.915783445	0.010339992
NM_001099293.2	KIF4B	NR_029435.1	0.0001	0.029	2	novel630_mature;novel939_mature	0.841611057	0.035643829
NM_001099293.2	KIF4B	NR_033240.1	0.0105	0.00032	3	novel284_mature;novel630_mature;novel908_mature	0.990135345	0.000145487
NM_001099293.2	KIF4B	NR_033849.1	0.0002	0.001	4	novel99_mature;novel630_mature;hsa-miR-1306-5p;novel969_mature	0.952721972	0.00329998
NM_001099293.2	KIF4B	NR_033937.1	0.0011	0.00016	5	hsa-miR-1306-5p;novel939_mature;novel284_mature;novel969_mature;novel99_mature	0.946791783	0.004171352
NM_001099293.2	KIF4B	NR_034076.1	0.0001	0.015	2	novel284_mature;novel939_mature	0.954128559	0.003108023
NM_001099293.2	KIF4B	NR_036485.1	0.001	0.00053	4	novel284_mature;novel630_mature;hsa-miR-1306-5p;novel939_mature	0.979673313	0.000615562
NM_001099293.2	KIF4B	NR_036569.1	0.0001	0.003	3	novel630_mature;novel939_mature;novel991_mature	0.846744454	0.033431117
NM_001099293.2	KIF4B	NR_037701.1	0.0082	1.50E-05	5	hsa-miR-1306-5p;novel47_mature;novel630_mature;novel939_mature;novel969_mature	0.985700448	0.000305254
NM_001099293.2	KIF4B	NR_037804.1	0.0004	0.0018	4	novel284_mature;novel99_mature;novel939_mature;novel991_mature	0.974659312	0.000955089
NM_001099293.2	KIF4B	NR_038938.1	0.0011	0.029	2	novel99_mature;novel991_mature	0.945519592	0.00437132
NM_001099293.2	KIF4B	NR_038940.1	0.0003	0.00024	4	novel99_mature;novel908_mature;novel991_mature;novel969_mature	0.895066213	0.015938931
NM_001099293.2	KIF4B	NR_038969.1	0.001	1.50E-05	5	hsa-miR-1306-5p;novel991_mature;novel284_mature;novel969_mature;novel99_mature	0.990849161	0.000125224
NM_001099293.2	KIF4B	NR_040023.1	0.0012	8.20E-05	4	novel284_mature;novel630_mature;novel99_mature;novel939_mature	0.872515948	0.023342328
NM_001099293.2	KIF4B	NR_040071.1	0.0012	0.0096	3	novel630_mature;novel939_mature;novel991_mature	0.935417357	0.006121692
NM_001099293.2	KIF4B	NR_046084.1	0.0003	0.0043	4	novel284_mature;hsa-miR-1306-5p;novel47_mature;novel939_mature	0.910084262	0.011763783
NM_001099293.2	KIF4B	NR_046312.1	0.0033	1.20E-05	7	hsa-miR-1306-5p;novel908_mature;novel630_mature;novel939_mature;novel284_mature;novel969_mature;novel99_mature	0.917982965	0.009814335
NM_001099293.2	KIF4B	NR_047495.1	0.0019	0.00016	5	hsa-miR-1306-5p;novel47_mature;novel939_mature;novel284_mature;novel99_mature	0.910630008	0.011623594
NM_001099293.2	KIF4B	NR_047519.1	0.0007	0.0043	4	novel99_mature;novel630_mature;hsa-miR-1306-5p;novel939_mature	0.82729551	0.042164646
NM_001099293.2	KIF4B	NR_047525.1	0.0001	0.029	2	novel284_mature;novel630_mature	0.935432047	0.006118938
NM_001099293.2	KIF4B	NR_102326.1	0.0045	0.0018	4	hsa-miR-1306-5p;novel47_mature;novel908_mature;novel939_mature	0.852337923	0.031096315
NM_001099293.2	KIF4B	NR_102327.1	0.0029	0.001	4	novel284_mature;novel47_mature;novel908_mature;novel939_mature	0.81748376	0.04692826
NM_001099293.2	KIF4B	NR_103734.1	0.0009	0.0043	4	hsa-miR-1306-5p;novel908_mature;novel939_mature;novel969_mature	0.907154667	0.012530209
NM_001099293.2	KIF4B	NR_103771.1	0.0038	0.00048	5	novel47_mature;novel630_mature;novel939_mature;novel969_mature;novel99_mature	0.957167488	0.002712645
NM_001099293.2	KIF4B	NR_105014.1	0.0001	0.015	2	novel630_mature;novel969_mature	0.957863045	0.002625877
NM_001099293.2	KIF4B	NR_108047.1	0.0025	6.70E-05	6	novel47_mature;novel991_mature;novel630_mature;novel939_mature;novel969_mature;novel99_mature	0.896319923	0.01556708
NM_001099293.2	KIF4B	NR_109973.1	0.0036	1.50E-05	5	hsa-miR-1306-5p;novel991_mature;novel939_mature;novel284_mature;novel969_mature	0.975912833	0.0008633
NM_001099293.2	KIF4B	NR_109990.1	0.0001	0.029	2	novel908_mature;novel939_mature	0.984512748	0.000357925
NM_001099293.2	KIF4B	NR_110102.1	0.0026	5.30E-07	7	hsa-miR-1306-5p;novel47_mature;novel908_mature;novel630_mature;novel284_mature;novel969_mature;novel99_mature	0.936604381	0.005901113
NM_001099293.2	KIF4B	NR_110163.1	0.0007	0.0096	3	hsa-miR-1306-5p;novel969_mature;novel991_mature	0.925913805	0.008029826
NM_001099293.2	KIF4B	NR_110204.1	0.0001	0.047	2	novel99_mature;novel47_mature	0.825006859	0.043254526
NM_001099293.2	KIF4B	NR_110410.1	0.0006	0.001	4	novel99_mature;novel47_mature;novel939_mature;novel991_mature	0.937013325	0.005826038
NM_001099293.2	KIF4B	NR_110439.1	0.0007	0.0057	3	novel630_mature;hsa-miR-1306-5p;novel908_mature	0.958506553	0.002546839
NM_001099293.2	KIF4B	NR_110560.1	0.0005	0.00024	4	novel284_mature;novel630_mature;novel47_mature;novel939_mature	0.97432522	0.000980329
NM_001099293.2	KIF4B	NR_110920.1	0.0004	0.047	2	novel99_mature;novel47_mature	0.949628061	0.003742093
NM_001099293.2	KIF4B	NR_110954.1	0.0002	0.003	3	hsa-miR-1306-5p;novel908_mature;novel969_mature	0.959508264	0.002426176
NM_001099293.2	KIF4B	NR_120449.1	0.0003	0.00048	5	hsa-miR-1306-5p;novel908_mature;novel991_mature;novel630_mature;novel99_mature	0.929882465	0.007202338
NM_001099293.2	KIF4B	NR_125865.1	0.0001	0.015	2	novel908_mature;novel939_mature	0.836885627	0.037739513
NM_001099293.2	KIF4B	NR_130916.1	0.0008	0.0053	2	novel99_mature;hsa-miR-1306-5p	0.828150928	0.041760623
NM_001099293.2	KIF4B	NR_132103.1	0.0011	0.00024	4	novel284_mature;hsa-miR-1306-5p;novel908_mature;novel969_mature	0.855798344	0.029691903
NM_001099293.2	KIF4B	NR_132104.1	0.001	0.0012	3	novel284_mature;novel908_mature;novel969_mature	0.960033171	0.002364101
NM_001099293.2	KIF4B	NR_135307.1	0.0005	1.70E-05	4	novel99_mature;novel630_mature;novel908_mature;novel939_mature	0.904035037	0.013372027
NM_001099293.2	KIF4B	NR_135594.1	0.0013	0.00024	4	novel284_mature;novel99_mature;novel908_mature;novel969_mature	0.9656002	0.001754666
NM_001099293.2	KIF4B	NR_135764.1	0.0024	0.00024	4	novel284_mature;hsa-miR-1306-5p;novel969_mature;novel991_mature	0.913446861	0.010912965
NM_001099293.2	KIF4B	NR_135804.1	0.0002	0.0096	3	novel908_mature;novel47_mature;novel939_mature	0.896823862	0.015418802
NM_001099293.2	KIF4B	NR_136240.1	0.0014	0.0096	3	novel630_mature;novel908_mature;novel939_mature	0.938067952	0.005634595
NM_001099293.2	KIF4B	NR_136255.1	0.0014	0.001	4	novel99_mature;novel908_mature;novel939_mature;novel969_mature	0.957921007	0.002618709
NM_001099293.2	KIF4B	NR_136301.1	0.0006	0.0018	4	novel284_mature;novel99_mature;novel908_mature;novel939_mature	0.853044267	0.030807154
NM_001099293.2	KIF4B	NR_144402.1	0.0011	8.40E-05	5	hsa-miR-1306-5p;novel908_mature;novel630_mature;novel969_mature;novel99_mature	0.911726755	0.011344329
NM_001099293.2	KIF4B	NR_146625.1	0.0132	0.0063	4	hsa-miR-1306-5p;novel969_mature;novel939_mature;novel991_mature	0.910383015	0.01168694
NM_001099293.2	KIF4B	NR_147195.1	0.0001	0.0096	3	novel284_mature;novel99_mature;novel939_mature	0.971061827	0.00124401
NM_001099293.2	KIF4B	NR_147201.1	0.0005	8.20E-05	4	hsa-miR-1306-5p;novel969_mature;novel939_mature;novel991_mature	0.895642299	0.015767539
NM_001099293.2	KIF4B	NR_148216.1	0.0199	0.0018	4	novel630_mature;hsa-miR-1306-5p;novel969_mature;novel991_mature	0.943048328	0.004772878
NM_001099293.2	KIF4B	NR_149312.1	0.0006	0.0018	4	novel284_mature;novel630_mature;novel908_mature;novel99_mature	0.960599215	0.00229805
NM_001099293.2	KIF4B	NR_152584.1	0.0003	0.029	2	novel284_mature;novel939_mature	0.89676285	0.015436718
NM_001099293.2	KIF4B	NR_152778.1	0.0001	0.029	2	novel284_mature;novel47_mature	0.937486093	0.005739831
NM_001099293.2	KIF4B	NR_152871.1	0.0002	0.029	3	novel284_mature;novel99_mature;novel939_mature	0.936183762	0.005978822
NM_001099293.2	KIF4B	NR_153405.1	0.0008	0.0043	4	novel99_mature;hsa-miR-1306-5p;novel47_mature;novel969_mature	0.922449316	0.008787964
NM_001099293.2	KIF4B	TCONS_00002293	0.0002	0.0057	3	novel284_mature;novel630_mature;novel939_mature	0.906136893	0.012801944
NM_001099293.2	KIF4B	TCONS_00005571	0.0062	2.50E-08	7	hsa-miR-1306-5p;novel47_mature;novel908_mature;novel630_mature;novel939_mature;novel284_mature;novel969_mature	0.991042116	0.000120006
NM_001099293.2	KIF4B	TCONS_00005572	0.0003	0.0012	3	novel284_mature;novel630_mature;novel939_mature	0.948950904	0.003842498
NM_001099293.2	KIF4B	TCONS_00009194	0.0003	0.0096	3	novel99_mature;novel630_mature;novel939_mature	0.96753325	0.001564023
NM_001099293.2	KIF4B	TCONS_00009954	0.0008	0.021	3	novel630_mature;novel969_mature;novel939_mature	0.936986241	0.005830995
NM_001099293.2	KIF4B	TCONS_00013004	0.0068	1.10E-05	6	hsa-miR-1306-5p;novel908_mature;novel991_mature;novel939_mature;novel969_mature;novel99_mature	0.922385459	0.00880225
NM_001099293.2	KIF4B	TCONS_00016484	0.0001	0.0057	3	novel284_mature;novel99_mature;novel908_mature	0.977871486	0.000729089
NM_001099293.2	KIF4B	TCONS_00018563	0.0042	1.10E-05	6	hsa-miR-1306-5p;novel47_mature;novel939_mature;novel284_mature;novel969_mature;novel99_mature	0.937667452	0.005706928
NM_001099293.2	KIF4B	TCONS_00022788	0.0028	5.30E-07	7	novel47_mature;novel991_mature;novel630_mature;novel939_mature;novel284_mature;novel969_mature;novel99_mature	0.981142249	0.000530069
NM_001099293.2	KIF4B	TCONS_00024555	0.0063	2.10E-06	6	hsa-miR-1306-5p;novel991_mature;novel630_mature;novel939_mature;novel284_mature;novel969_mature	0.96619423	0.001694928
NM_001099293.2	KIF4B	TCONS_00024611	0.0003	0.015	2	hsa-miR-1306-5p;novel969_mature	0.933907734	0.00640793
NM_001099293.2	KIF4B	TCONS_00024952	0.0002	0.0029	4	novel630_mature;hsa-miR-1306-5p;novel969_mature;novel991_mature	0.99299813	7.34E-05
NM_001099293.2	KIF4B	TCONS_00025723	0.0002	0.003	3	hsa-miR-1306-5p;novel969_mature;novel939_mature	0.939407759	0.0053959
NM_001099293.2	KIF4B	TCONS_00029348	0.0002	0.021	3	novel99_mature;novel630_mature;novel47_mature	0.922976686	0.008670412
NM_001099293.2	KIF4B	TCONS_00033747	0.0001	0.0057	3	hsa-miR-1306-5p;novel47_mature;novel969_mature	0.912139929	0.011239975
NM_001099293.2	KIF4B	XR_001737621.1	0.0008	0.015	3	novel99_mature;novel47_mature;novel939_mature	0.877684773	0.021526542
NM_001099293.2	KIF4B	XR_001737736.1	0.0018	1.60E-07	8	hsa-miR-1306-5p;novel47_mature;novel908_mature;novel991_mature;novel630_mature;novel939_mature;novel284_mature;novel969_mature	0.983170558	0.000422462
NM_001099293.2	KIF4B	XR_001737939.1	0.0022	6.70E-05	6	hsa-miR-1306-5p;novel47_mature;novel908_mature;novel630_mature;novel939_mature;novel969_mature	0.897961674	0.015086528
NM_001099293.2	KIF4B	XR_001738209.1	0.0002	0.0053	2	novel284_mature;novel908_mature	0.981018403	0.000537032
NM_001099293.2	KIF4B	XR_001738304.1	0.0053	1.10E-05	6	hsa-miR-1306-5p;novel47_mature;novel908_mature;novel630_mature;novel284_mature;novel969_mature	0.952912362	0.003273666
NM_001099293.2	KIF4B	XR_001739707.1	0.0001	0.047	2	novel939_mature;novel991_mature	0.890628798	0.017288937
NM_001099293.2	KIF4B	XR_001741553.1	0.0037	0.00029	5	hsa-miR-1306-5p;novel47_mature;novel991_mature;novel939_mature;novel969_mature	0.884739636	0.019161813
NM_001099293.2	KIF4B	XR_001741793.1	0.0006	4.40E-06	5	novel47_mature;novel908_mature;novel630_mature;novel939_mature;novel969_mature	0.978265876	0.000703425
NM_001099293.2	KIF4B	XR_001741965.1	0.0007	0.0057	3	novel47_mature;novel939_mature;novel969_mature	0.980633486	0.000558961
NM_001099293.2	KIF4B	XR_001744176.2	0.0003	3.80E-05	5	novel908_mature;novel991_mature;novel939_mature;novel284_mature;novel99_mature	0.966838801	0.001631265
NM_001099293.2	KIF4B	XR_001744265.2	0.0006	0.00048	5	hsa-miR-1306-5p;novel47_mature;novel908_mature;novel939_mature;novel969_mature	0.923593238	0.008533959
NM_001099293.2	KIF4B	XR_001745175.1	0.001	0.0018	4	novel630_mature;novel908_mature;novel991_mature;novel969_mature	0.932775814	0.006626741
NM_001099293.2	KIF4B	XR_001746138.1	0.0003	0.0053	2	novel99_mature;novel47_mature	0.988608409	0.000193913
NM_001099293.2	KIF4B	XR_001746463.2	0.0085	0.015	2	novel284_mature;novel47_mature	0.920368517	0.009259281
NM_001099293.2	KIF4B	XR_001747568.1	0.0011	0.00053	4	novel284_mature;novel99_mature;novel908_mature;novel969_mature	0.965521649	0.001762642
NM_001099293.2	KIF4B	XR_001748173.1	0.0002	0.047	2	hsa-miR-1306-5p;novel969_mature	0.86446224	0.026310779
NM_001099293.2	KIF4B	XR_001748228.1	0.0024	5.10E-06	6	novel908_mature;novel991_mature;novel630_mature;novel939_mature;novel284_mature;novel99_mature	0.989090456	0.000177878
NM_001099293.2	KIF4B	XR_001749110.2	0.0003	0.001	4	novel284_mature;novel99_mature;novel47_mature;novel939_mature	0.910265802	0.011717059
NM_001099293.2	KIF4B	XR_001749799.1	0.0004	0.047	2	novel99_mature;novel969_mature	0.856115819	0.029564594
NM_001099293.2	KIF4B	XR_001750048.1	0.0009	0.00017	6	novel47_mature;novel908_mature;novel991_mature;novel939_mature;novel284_mature;novel969_mature	0.980053227	0.000592843
NM_001099293.2	KIF4B	XR_001750859.1	0.0001	0.029	2	novel284_mature;novel47_mature	0.973246742	0.001064031
NM_001099293.2	KIF4B	XR_001751591.2	0.0098	0.001	4	hsa-miR-1306-5p;novel908_mature;novel939_mature;novel969_mature	0.816945622	0.047196382
NM_001099293.2	KIF4B	XR_001752769.1	0.0007	0.0018	4	novel284_mature;novel99_mature;hsa-miR-1306-5p;novel969_mature	0.934783121	0.00624117
NM_001099293.2	KIF4B	XR_001753125.1	0.0002	0.003	3	novel284_mature;novel47_mature;novel991_mature	0.93229144	0.006721471
NM_001099293.2	KIF4B	XR_001753448.1	0.0005	0.015	3	novel284_mature;hsa-miR-1306-5p;novel969_mature	0.954242867	0.003092672
NM_001099293.2	KIF4B	XR_001754960.2	0.0004	0.015	2	novel47_mature;novel939_mature	0.891181678	0.017117859
NM_001099293.2	KIF4B	XR_002956508.1	0.0216	0.047	2	novel284_mature;novel99_mature	0.989388784	0.000168299
NM_001099293.2	KIF4B	XR_002956543.1	0.0002	0.00032	3	novel99_mature;novel630_mature;novel939_mature	0.917967417	0.009818004
NM_001099293.2	KIF4B	XR_002956699.1	0.0011	2.10E-06	6	hsa-miR-1306-5p;novel47_mature;novel908_mature;novel284_mature;novel969_mature;novel99_mature	0.988042429	0.00021362
NM_001099293.2	KIF4B	XR_002956921.1	0.0012	1.10E-05	6	novel47_mature;novel908_mature;novel991_mature;novel284_mature;novel969_mature;novel99_mature	0.964547862	0.001863002
NM_001099293.2	KIF4B	XR_002957419.1	0.0002	0.0057	3	hsa-miR-1306-5p;novel908_mature;novel969_mature	0.840174076	0.036275166
NM_001099293.2	KIF4B	XR_002957706.1	0.0007	0.0029	4	novel284_mature;novel630_mature;novel969_mature;novel939_mature	0.954224376	0.003095152
NM_001099293.2	KIF4B	XR_002958097.1	0.0005	0.0029	4	novel284_mature;hsa-miR-1306-5p;novel47_mature;novel939_mature	0.929835598	0.007211854
NM_001099293.2	KIF4B	XR_002958192.1	0.0007	0.0018	4	novel284_mature;novel99_mature;novel908_mature;novel939_mature	0.963171018	0.002009584
NM_001099293.2	KIF4B	XR_002958526.1	0.0031	2.20E-05	6	hsa-miR-1306-5p;novel908_mature;novel939_mature;novel284_mature;novel969_mature;novel99_mature	0.863172823	0.026801698
NM_001099293.2	KIF4B	XR_002958811.1	0.0007	0.015	2	novel284_mature;novel630_mature	0.930724338	0.007032445
NM_001099293.2	KIF4B	XR_002958812.1	0.0005	0.00029	5	hsa-miR-1306-5p;novel47_mature;novel939_mature;novel969_mature;novel99_mature	0.878686537	0.021182752
NM_001099293.2	KIF4B	XR_002959417.1	0.0001	0.015	2	novel969_mature;novel939_mature	0.881628348	0.020188469
NM_001099293.2	KIF4B	XR_241724.3	0.0005	0.015	2	novel908_mature;novel939_mature	0.853740382	0.03052343
NM_001099293.2	KIF4B	XR_244440.3	0.0007	0.001	4	novel99_mature;hsa-miR-1306-5p;novel969_mature;novel939_mature	0.906677404	0.012657282
NM_001099293.2	KIF4B	XR_427677.4	0.0006	0.021	3	novel284_mature;novel630_mature;novel939_mature	0.918162885	0.009771926
NM_001099293.2	KIF4B	XR_922175.3	0.0036	1.60E-07	8	hsa-miR-1306-5p;novel47_mature;novel908_mature;novel630_mature;novel939_mature;novel284_mature;novel969_mature;novel99_mature	0.949746864	0.003724612
NM_001099293.2	KIF4B	XR_923077.2	0.0004	0.0096	3	novel99_mature;novel47_mature;novel908_mature	0.966626542	0.001652096
NM_001099293.2	KIF4B	XR_928710.3	0.0003	0.021	3	novel99_mature;novel630_mature;novel939_mature	0.819382268	0.045988023
NM_001099293.2	KIF4B	XR_930251.3	0.001	0.0096	3	novel47_mature;novel908_mature;novel969_mature	0.901570297	0.014055796
NM_001099293.2	KIF4B	XR_930973.2	0.0013	0.0029	4	novel284_mature;hsa-miR-1306-5p;novel47_mature;novel939_mature	0.950258157	0.003649839
NM_001099293.2	KIF4B	XR_932506.2	0.0005	0.0096	3	novel99_mature;novel47_mature;novel908_mature	0.920567518	0.009213688
NM_001099293.2	KIF4B	XR_932726.2	0.0003	0.029	3	novel99_mature;novel939_mature;novel991_mature	0.817869432	0.04673654
NM_001099293.2	KIF4B	XR_933516.3	0.0003	0.029	3	novel284_mature;novel99_mature;novel908_mature	0.900167648	0.014452258
NM_001099293.2	KIF4B	XR_933959.3	0.0004	0.003	3	novel908_mature;novel939_mature;novel991_mature	0.9760854	0.000851024
NM_001099293.2	KIF4B	XR_938003.2	0.002	0.021	3	novel284_mature;hsa-miR-1306-5p;novel939_mature	0.958706968	0.002522467
NM_001099293.2	KIF4B	XR_938009.2	0.0021	4.10E-06	7	hsa-miR-1306-5p;novel47_mature;novel908_mature;novel630_mature;novel939_mature;novel969_mature;novel99_mature	0.845801632	0.033832507
NM_001099293.2	KIF4B	XR_939060.2	0.0004	0.0053	2	novel99_mature;novel284_mature	0.988520226	0.000196921
NM_001099293.2	KIF4B	XR_939085.2	0.0003	0.0063	4	novel284_mature;novel630_mature;novel47_mature;novel99_mature	0.89231897	0.016768515
NM_001099293.2	KIF4B	XR_941434.2	0.0037	0.00076	5	hsa-miR-1306-5p;novel47_mature;novel939_mature;novel969_mature;novel99_mature	0.924014992	0.008441224
NM_001099293.2	KIF4B	XR_943839.2	0.0001	0.021	3	hsa-miR-1306-5p;novel908_mature;novel939_mature	0.906638877	0.012667567
NM_001099293.2	KIF4B	XR_944031.2	0.0023	6.70E-05	6	hsa-miR-1306-5p;novel47_mature;novel630_mature;novel939_mature;novel969_mature;novel99_mature	0.897520576	0.015214927
NM_001099293.2	KIF4B	XR_944987.2	0.0025	4.40E-06	5	novel47_mature;novel908_mature;novel630_mature;novel284_mature;novel99_mature	0.988830828	0.000186429
[truncated: 34,817 more rows]
