# Supplementary material for: Integrated Whole-Transcriptome Profiling and Bioinformatics Analysis of the Polypharmacological Effects of Ganoderic Acid Me in Colorectal Cancer Treatment
Source: Front Oncol. 2022 Apr 27;12:833375. doi: 10.3389/fonc.2022.833375 (PMC9093067; doi:10.3389/fonc.2022.833375)
Supplement: Supplementary file 10 [file Table_7.xls]

mRNA	gene_id	circRNA	CeRNA_Score(MuTATE)	Pvalue	Shared_miRNA_Nunber	Shared_miRNA	r	pvalue	expression_Con1	expression_Con2	expression_Con3	expression_NGA_1	expression_NGA_2	expression_NGA_3	expression_Con1_circRNA	expression_Con2_circRNA	expression_Con3_circRNA	expression_NGA_1_circRNA	expression_NGA_2_circRNA	expression_NGA_3_circRNA	Dbxref	product	GO_id	GO_term	pathway	pathway_description
NM_000201.2	ICAM1	circRNA_04644|Chr16:56626880_56639329_+	0.0003	0.011000000000000001	3	hsa-miR-4665-5p;novel47_mature;novel612_mature	0.8611821947740265	0.027568038431357824	0.10033500000000001	0.141075	0.0970985	0.0672341	0.038041900000000003	0.0145942	0.0776597995988871	0.0946656377831421	0.09683886430267499	0.0317350658535409	0.0	0.0275761405275709	GeneID:3383,Genbank:NM_000201.2,HGNC:HGNC:5344,MIM:147840	intercellular adhesion molecule 1			path:hsa04064,path:hsa04514,path:hsa04650,path:hsa04668,path:hsa04670,path:hsa04933,path:hsa05143,path:hsa05144,path:hsa05150,path:hsa05164,path:hsa05166,path:hsa05167,path:hsa05169,path:hsa05323,path:hsa05416,path:hsa05418	NF-kappa B signaling pathway|Cell adhesion molecules (CAMs)|Natural killer cell mediated cytotoxicity|TNF signaling pathway|Leukocyte transendothelial migration|AGE-RAGE signaling pathway in diabetic complications|African trypanosomiasis|Malaria|Staphylococcus aureus infection|Influenza A|Human T-cell leukemia virus 1 infection|Kaposi sarcoma-associated herpesvirus infection|Epstein-Barr virus in…
NM_000346.3	SOX9	circRNA_01071|Chr1:223954477_223962708_-	0.0038	0.012	7	novel779_mature;hsa-miR-100-3p;novel655_mature;hsa-let-7a-3p;hsa-miR-548p;novel90_mature;hsa-miR-92a-1-5p	0.9878691083893124	0.0002198452148091621	38.5448	38.7523	34.4356	60.5293	68.6786	59.4369	0.0	0.0	0.0	0.0423134211380546	0.0640097043100971	0.0367681873700945	GeneID:6662,Genbank:NM_000346.3,HGNC:HGNC:11204,MIM:608160	SRY-box 9	GO:0001046,GO:0001077,GO:0001158,GO:0001501,GO:0001502,GO:0001503,GO:0001658,GO:0001708,GO:0001837,GO:0001894,GO:0001934,GO:0001942,GO:0002053,GO:0002062,GO:0002683,GO:0003170,GO:0003179,GO:0003188,GO:0003203,GO:0003413,GO:0003415,GO:0003682,GO:0003700,GO:0003705,GO:0004672,GO:0005634,GO:0005654,GO:0006334,GO:0006338,GO:0006367,GO:0006461,GO:0007010,GO:0007165,GO:0007173,GO:0007219,GO:0007283,GO:…	core promoter sequence-specific DNA binding|transcriptional activator activity, RNA polymerase II proximal promoter sequence-specific DNA binding|enhancer sequence-specific DNA binding|skeletal system development|cartilage condensation|ossification|branching involved in ureteric bud morphogenesis|cell fate specification|epithelial to mesenchymal transition|tissue homeostasis|positive regulation o…	path:hsa04024	cAMP signaling pathway
NM_000346.3	SOX9	circRNA_07908|Chr22:38986298_39025349_+	0.006999999999999999	0.034	9	hsa-miR-100-3p;hsa-miR-6724-5p;novel655_mature;hsa-let-7a-3p;hsa-miR-548p;hsa-miR-374b-3p;novel90_mature;hsa-miR-92a-1-5p;novel296_mature	0.9213526913875042	0.009034866229984756	38.5448	38.7523	34.4356	60.5293	68.6786	59.4369	0.0	0.0688477365695579	0.0	0.2327238162593	0.18288486945742	0.18384093685047306	GeneID:6662,Genbank:NM_000346.3,HGNC:HGNC:11204,MIM:608160	SRY-box 9	GO:0001046,GO:0001077,GO:0001158,GO:0001501,GO:0001502,GO:0001503,GO:0001658,GO:0001708,GO:0001837,GO:0001894,GO:0001934,GO:0001942,GO:0002053,GO:0002062,GO:0002683,GO:0003170,GO:0003179,GO:0003188,GO:0003203,GO:0003413,GO:0003415,GO:0003682,GO:0003700,GO:0003705,GO:0004672,GO:0005634,GO:0005654,GO:0006334,GO:0006338,GO:0006367,GO:0006461,GO:0007010,GO:0007165,GO:0007173,GO:0007219,GO:0007283,GO:…	core promoter sequence-specific DNA binding|transcriptional activator activity, RNA polymerase II proximal promoter sequence-specific DNA binding|enhancer sequence-specific DNA binding|skeletal system development|cartilage condensation|ossification|branching involved in ureteric bud morphogenesis|cell fate specification|epithelial to mesenchymal transition|tissue homeostasis|positive regulation o…	path:hsa04024	cAMP signaling pathway
NM_000346.3	SOX9	circRNA_11530|Chr8:37870420_37877551_-	0.0171	0.027999999999999997	4	hsa-miR-6724-5p;novel655_mature;hsa-miR-100-3p;novel296_mature	0.8817428272656278	0.02015023933006289	38.5448	38.7523	34.4356	60.5293	68.6786	59.4369	0.0582448496991654	0.0	0.0352141324737	0.11636190812965	0.10973092167445199	0.10111251526776	GeneID:6662,Genbank:NM_000346.3,HGNC:HGNC:11204,MIM:608160	SRY-box 9	GO:0001046,GO:0001077,GO:0001158,GO:0001501,GO:0001502,GO:0001503,GO:0001658,GO:0001708,GO:0001837,GO:0001894,GO:0001934,GO:0001942,GO:0002053,GO:0002062,GO:0002683,GO:0003170,GO:0003179,GO:0003188,GO:0003203,GO:0003413,GO:0003415,GO:0003682,GO:0003700,GO:0003705,GO:0004672,GO:0005634,GO:0005654,GO:0006334,GO:0006338,GO:0006367,GO:0006461,GO:0007010,GO:0007165,GO:0007173,GO:0007219,GO:0007283,GO:…	core promoter sequence-specific DNA binding|transcriptional activator activity, RNA polymerase II proximal promoter sequence-specific DNA binding|enhancer sequence-specific DNA binding|skeletal system development|cartilage condensation|ossification|branching involved in ureteric bud morphogenesis|cell fate specification|epithelial to mesenchymal transition|tissue homeostasis|positive regulation o…	path:hsa04024	cAMP signaling pathway
NM_000412.4	HRG	circRNA_02391|Chr11:102205893_102209564_+	0.0	0.017	1	novel908_mature	0.8776037950315201	0.021554448055762128	0.10388299999999999	0.159401	0.0935567	0.022521400000000004	0.0254308	0.0717347	0.0388298997994436	0.0430298353559737	0.0352141324737	0.0	0.0	0.0	GeneID:3273,Genbank:NM_000412.4,HGNC:HGNC:5181,MIM:142640	histidine rich glycoprotein	GO:0001525,GO:0002576,GO:0002839,GO:0004867,GO:0004869,GO:0005102,GO:0005576,GO:0005886,GO:0006935,GO:0007162,GO:0008201,GO:0008270,GO:0008285,GO:0009986,GO:0010468,GO:0010543,GO:0010593,GO:0015886,GO:0016525,GO:0019865,GO:0020037,GO:0030168,GO:0030193,GO:0030308,GO:0031093,GO:0032956,GO:0033629,GO:0036019,GO:0042730,GO:0043065,GO:0043254,GO:0043395,GO:0043537,GO:0046872,GO:0050730,GO:0050832,GO:…	angiogenesis|platelet degranulation|positive regulation of immune response to tumor cell|serine-type endopeptidase inhibitor activity|cysteine-type endopeptidase inhibitor activity|receptor binding|extracellular region|plasma membrane|chemotaxis|negative regulation of cell adhesion|heparin binding|zinc ion binding|negative regulation of cell proliferation|cell surface|regulation of gene expressio…
NM_000565.3	IL6R	circRNA_00267|Chr1:31915895_31919658_-	0.0006	0.0042	3	hsa-miR-296-3p;hsa-miR-10b-3p;hsa-miR-3614-5p	0.9028997877040472	0.01368492453395216	1.27921	1.3533600000000001	1.3210600000000001	1.74836	2.02061	1.51841	0.5533260721420711	0.6024176949836321	0.58103318581605	1.32229441056421	1.1796074080003602	0.8824364968822691	GeneID:3570,Genbank:NM_000565.3,HGNC:HGNC:6019,MIM:147880	interleukin 6 receptor	GO:0002384,GO:0002446,GO:0002548,GO:0002690,GO:0004896,GO:0005576,GO:0005615,GO:0005886,GO:0005896,GO:0006953,GO:0008284,GO:0010536,GO:0016323,GO:0016324,GO:0019221,GO:0019899,GO:0019981,GO:0031018,GO:0032717,GO:0032722,GO:0032755,GO:0032966,GO:0034097,GO:0042531,GO:0042803,GO:0043410,GO:0045669,GO:0048661,GO:0050731,GO:0050829,GO:0050830,GO:0070102,GO:0070110,GO:0070119,GO:0070120,GO:0097191	hepatic immune response|neutrophil mediated immunity|monocyte chemotaxis|positive regulation of leukocyte chemotaxis|cytokine receptor activity|extracellular region|extracellular space|plasma membrane|interleukin-6 receptor complex|acute-phase response|positive regulation of cell proliferation|positive regulation of activation of Janus kinase activity|basolateral plasma membrane|apical plasma mem…	path:hsa01521,path:hsa04060,path:hsa04066,path:hsa04151,path:hsa04630,path:hsa04640,path:hsa04659,path:hsa04932,path:hsa05163,path:hsa05200	EGFR tyrosine kinase inhibitor resistance|Cytokine-cytokine receptor interaction|HIF-1 signaling pathway|PI3K-Akt signaling pathway|Jak-STAT signaling pathway|Hematopoietic cell lineage|Th17 cell differentiation|Non-alcoholic fatty liver disease (NAFLD)|Human cytomegalovirus infection|Pathways in cancer
NM_000565.3	IL6R	circRNA_01071|Chr1:223954477_223962708_-	0.0041	0.00026000000000000003	8	hsa-miR-100-3p;hsa-miR-10b-3p;hsa-miR-548p;hsa-miR-296-3p;novel357_mature;hsa-miR-27b-5p;hsa-miR-3614-5p;hsa-miR-141-5p	0.960400108429662	0.0023211778056256857	1.27921	1.3533600000000001	1.3210600000000001	1.74836	2.02061	1.51841	0.0	0.0	0.0	0.0423134211380546	0.0640097043100971	0.0367681873700945	GeneID:3570,Genbank:NM_000565.3,HGNC:HGNC:6019,MIM:147880	interleukin 6 receptor	GO:0002384,GO:0002446,GO:0002548,GO:0002690,GO:0004896,GO:0005576,GO:0005615,GO:0005886,GO:0005896,GO:0006953,GO:0008284,GO:0010536,GO:0016323,GO:0016324,GO:0019221,GO:0019899,GO:0019981,GO:0031018,GO:0032717,GO:0032722,GO:0032755,GO:0032966,GO:0034097,GO:0042531,GO:0042803,GO:0043410,GO:0045669,GO:0048661,GO:0050731,GO:0050829,GO:0050830,GO:0070102,GO:0070110,GO:0070119,GO:0070120,GO:0097191	hepatic immune response|neutrophil mediated immunity|monocyte chemotaxis|positive regulation of leukocyte chemotaxis|cytokine receptor activity|extracellular region|extracellular space|plasma membrane|interleukin-6 receptor complex|acute-phase response|positive regulation of cell proliferation|positive regulation of activation of Janus kinase activity|basolateral plasma membrane|apical plasma mem…	path:hsa01521,path:hsa04060,path:hsa04066,path:hsa04151,path:hsa04630,path:hsa04640,path:hsa04659,path:hsa04932,path:hsa05163,path:hsa05200	EGFR tyrosine kinase inhibitor resistance|Cytokine-cytokine receptor interaction|HIF-1 signaling pathway|PI3K-Akt signaling pathway|Jak-STAT signaling pathway|Hematopoietic cell lineage|Th17 cell differentiation|Non-alcoholic fatty liver disease (NAFLD)|Human cytomegalovirus infection|Pathways in cancer
NM_000565.3	IL6R	circRNA_02227|Chr11:65894014_65897006_-	0.0017	0.0018	3	hsa-miR-296-3p;hsa-miR-6724-5p;hsa-miR-3614-5p	0.8572337641153894	0.029118352311476477	1.27921	1.3533600000000001	1.3210600000000001	1.74836	2.02061	1.51841	0.0194149498997218	0.0	0.0	0.0634701317070819	0.100586678201581	0.0827284215827127	GeneID:3570,Genbank:NM_000565.3,HGNC:HGNC:6019,MIM:147880	interleukin 6 receptor	GO:0002384,GO:0002446,GO:0002548,GO:0002690,GO:0004896,GO:0005576,GO:0005615,GO:0005886,GO:0005896,GO:0006953,GO:0008284,GO:0010536,GO:0016323,GO:0016324,GO:0019221,GO:0019899,GO:0019981,GO:0031018,GO:0032717,GO:0032722,GO:0032755,GO:0032966,GO:0034097,GO:0042531,GO:0042803,GO:0043410,GO:0045669,GO:0048661,GO:0050731,GO:0050829,GO:0050830,GO:0070102,GO:0070110,GO:0070119,GO:0070120,GO:0097191	hepatic immune response|neutrophil mediated immunity|monocyte chemotaxis|positive regulation of leukocyte chemotaxis|cytokine receptor activity|extracellular region|extracellular space|plasma membrane|interleukin-6 receptor complex|acute-phase response|positive regulation of cell proliferation|positive regulation of activation of Janus kinase activity|basolateral plasma membrane|apical plasma mem…	path:hsa01521,path:hsa04060,path:hsa04066,path:hsa04151,path:hsa04630,path:hsa04640,path:hsa04659,path:hsa04932,path:hsa05163,path:hsa05200	EGFR tyrosine kinase inhibitor resistance|Cytokine-cytokine receptor interaction|HIF-1 signaling pathway|PI3K-Akt signaling pathway|Jak-STAT signaling pathway|Hematopoietic cell lineage|Th17 cell differentiation|Non-alcoholic fatty liver disease (NAFLD)|Human cytomegalovirus infection|Pathways in cancer
NM_000565.3	IL6R	circRNA_03561|Chr14:31127785_31169468_-	0.0011	1.2e-05	6	hsa-miR-100-3p;hsa-miR-10b-3p;hsa-miR-548p;hsa-miR-296-3p;hsa-miR-3614-5p;hsa-miR-141-5p	0.9762921408083528	0.0008364312308363731	1.27921	1.3533600000000001	1.3210600000000001	1.74836	2.02061	1.51841	0.0	0.0	0.0	0.0528917764225682	0.10973092167445199	0.0459602342126182	GeneID:3570,Genbank:NM_000565.3,HGNC:HGNC:6019,MIM:147880	interleukin 6 receptor	GO:0002384,GO:0002446,GO:0002548,GO:0002690,GO:0004896,GO:0005576,GO:0005615,GO:0005886,GO:0005896,GO:0006953,GO:0008284,GO:0010536,GO:0016323,GO:0016324,GO:0019221,GO:0019899,GO:0019981,GO:0031018,GO:0032717,GO:0032722,GO:0032755,GO:0032966,GO:0034097,GO:0042531,GO:0042803,GO:0043410,GO:0045669,GO:0048661,GO:0050731,GO:0050829,GO:0050830,GO:0070102,GO:0070110,GO:0070119,GO:0070120,GO:0097191	hepatic immune response|neutrophil mediated immunity|monocyte chemotaxis|positive regulation of leukocyte chemotaxis|cytokine receptor activity|extracellular region|extracellular space|plasma membrane|interleukin-6 receptor complex|acute-phase response|positive regulation of cell proliferation|positive regulation of activation of Janus kinase activity|basolateral plasma membrane|apical plasma mem…	path:hsa01521,path:hsa04060,path:hsa04066,path:hsa04151,path:hsa04630,path:hsa04640,path:hsa04659,path:hsa04932,path:hsa05163,path:hsa05200	EGFR tyrosine kinase inhibitor resistance|Cytokine-cytokine receptor interaction|HIF-1 signaling pathway|PI3K-Akt signaling pathway|Jak-STAT signaling pathway|Hematopoietic cell lineage|Th17 cell differentiation|Non-alcoholic fatty liver disease (NAFLD)|Human cytomegalovirus infection|Pathways in cancer
NM_000565.3	IL6R	circRNA_04421|Chr16:696773_697419_-	0.0003	0.036000000000000004	2	hsa-miR-141-5p;hsa-miR-548p	0.8368641195498703	0.03774917990825991	1.27921	1.3533600000000001	1.3210600000000001	1.74836	2.02061	1.51841	0.0291224248495827	0.0	0.0	0.0634701317070819	0.146307895565936	0.11030456211028399	GeneID:3570,Genbank:NM_000565.3,HGNC:HGNC:6019,MIM:147880	interleukin 6 receptor	GO:0002384,GO:0002446,GO:0002548,GO:0002690,GO:0004896,GO:0005576,GO:0005615,GO:0005886,GO:0005896,GO:0006953,GO:0008284,GO:0010536,GO:0016323,GO:0016324,GO:0019221,GO:0019899,GO:0019981,GO:0031018,GO:0032717,GO:0032722,GO:0032755,GO:0032966,GO:0034097,GO:0042531,GO:0042803,GO:0043410,GO:0045669,GO:0048661,GO:0050731,GO:0050829,GO:0050830,GO:0070102,GO:0070110,GO:0070119,GO:0070120,GO:0097191	hepatic immune response|neutrophil mediated immunity|monocyte chemotaxis|positive regulation of leukocyte chemotaxis|cytokine receptor activity|extracellular region|extracellular space|plasma membrane|interleukin-6 receptor complex|acute-phase response|positive regulation of cell proliferation|positive regulation of activation of Janus kinase activity|basolateral plasma membrane|apical plasma mem…	path:hsa01521,path:hsa04060,path:hsa04066,path:hsa04151,path:hsa04630,path:hsa04640,path:hsa04659,path:hsa04932,path:hsa05163,path:hsa05200	EGFR tyrosine kinase inhibitor resistance|Cytokine-cytokine receptor interaction|HIF-1 signaling pathway|PI3K-Akt signaling pathway|Jak-STAT signaling pathway|Hematopoietic cell lineage|Th17 cell differentiation|Non-alcoholic fatty liver disease (NAFLD)|Human cytomegalovirus infection|Pathways in cancer
NM_000565.3	IL6R	circRNA_11306|Chr7:140334429_140337349_-	0.002	0.00045999999999999996	3	novel357_mature;hsa-miR-10b-3p;hsa-miR-548p	0.9960057351449744	2.389936504436177e-05	1.27921	1.3533600000000001	1.3210600000000001	1.74836	2.02061	1.51841	0.0	0.0	0.0	0.0528917764225682	0.0914424347287101	0.0275761405275709	GeneID:3570,Genbank:NM_000565.3,HGNC:HGNC:6019,MIM:147880	interleukin 6 receptor	GO:0002384,GO:0002446,GO:0002548,GO:0002690,GO:0004896,GO:0005576,GO:0005615,GO:0005886,GO:0005896,GO:0006953,GO:0008284,GO:0010536,GO:0016323,GO:0016324,GO:0019221,GO:0019899,GO:0019981,GO:0031018,GO:0032717,GO:0032722,GO:0032755,GO:0032966,GO:0034097,GO:0042531,GO:0042803,GO:0043410,GO:0045669,GO:0048661,GO:0050731,GO:0050829,GO:0050830,GO:0070102,GO:0070110,GO:0070119,GO:0070120,GO:0097191	hepatic immune response|neutrophil mediated immunity|monocyte chemotaxis|positive regulation of leukocyte chemotaxis|cytokine receptor activity|extracellular region|extracellular space|plasma membrane|interleukin-6 receptor complex|acute-phase response|positive regulation of cell proliferation|positive regulation of activation of Janus kinase activity|basolateral plasma membrane|apical plasma mem…	path:hsa01521,path:hsa04060,path:hsa04066,path:hsa04151,path:hsa04630,path:hsa04640,path:hsa04659,path:hsa04932,path:hsa05163,path:hsa05200	EGFR tyrosine kinase inhibitor resistance|Cytokine-cytokine receptor interaction|HIF-1 signaling pathway|PI3K-Akt signaling pathway|Jak-STAT signaling pathway|Hematopoietic cell lineage|Th17 cell differentiation|Non-alcoholic fatty liver disease (NAFLD)|Human cytomegalovirus infection|Pathways in cancer
NM_000565.3	IL6R	circRNA_11655|Chr8:63186147_63187745_+	0.0003	0.02	3	hsa-miR-296-3p;hsa-miR-10b-3p;hsa-miR-3614-5p	0.9347619438388218	0.006245179244469932	1.27921	1.3533600000000001	1.3210600000000001	1.74836	2.02061	1.51841	0.0	0.0	0.0	0.0423134211380546	0.100586678201581	0.0551522810551418	GeneID:3570,Genbank:NM_000565.3,HGNC:HGNC:6019,MIM:147880	interleukin 6 receptor	GO:0002384,GO:0002446,GO:0002548,GO:0002690,GO:0004896,GO:0005576,GO:0005615,GO:0005886,GO:0005896,GO:0006953,GO:0008284,GO:0010536,GO:0016323,GO:0016324,GO:0019221,GO:0019899,GO:0019981,GO:0031018,GO:0032717,GO:0032722,GO:0032755,GO:0032966,GO:0034097,GO:0042531,GO:0042803,GO:0043410,GO:0045669,GO:0048661,GO:0050731,GO:0050829,GO:0050830,GO:0070102,GO:0070110,GO:0070119,GO:0070120,GO:0097191	hepatic immune response|neutrophil mediated immunity|monocyte chemotaxis|positive regulation of leukocyte chemotaxis|cytokine receptor activity|extracellular region|extracellular space|plasma membrane|interleukin-6 receptor complex|acute-phase response|positive regulation of cell proliferation|positive regulation of activation of Janus kinase activity|basolateral plasma membrane|apical plasma mem…	path:hsa01521,path:hsa04060,path:hsa04066,path:hsa04151,path:hsa04630,path:hsa04640,path:hsa04659,path:hsa04932,path:hsa05163,path:hsa05200	EGFR tyrosine kinase inhibitor resistance|Cytokine-cytokine receptor interaction|HIF-1 signaling pathway|PI3K-Akt signaling pathway|Jak-STAT signaling pathway|Hematopoietic cell lineage|Th17 cell differentiation|Non-alcoholic fatty liver disease (NAFLD)|Human cytomegalovirus infection|Pathways in cancer
NM_000633.2	BCL2	circRNA_04644|Chr16:56626880_56639329_+	0.009000000000000001	0.00015	7	novel612_mature;novel823_mature>novel931_mature;novel1055_mature;novel874_mature;hsa-miR-4665-5p;novel81_mature;novel99_mature	0.9537707279562424	0.0031563190480195674	0.33771	0.331721	0.353557	0.18598599999999998	0.16626400000000002	0.156328	0.0776597995988871	0.0946656377831421	0.09683886430267499	0.0317350658535409	0.0	0.0275761405275709	GeneID:596,Genbank:NM_000633.2,HGNC:HGNC:990,MIM:151430	BCL2, apoptosis regulator			path:hsa01521,path:hsa01522,path:hsa01524,path:hsa04064,path:hsa04066,path:hsa04071,path:hsa04115,path:hsa04140,path:hsa04141,path:hsa04151,path:hsa04210,path:hsa04215,path:hsa04217,path:hsa04261,path:hsa04340,path:hsa04510,path:hsa04621,path:hsa04630,path:hsa04722,path:hsa04725,path:hsa04915,path:hsa04928,path:hsa04933,path:hsa05014,path:hsa05145,path:hsa05152,path:hsa05161,path:hsa05169,path:hs…	EGFR tyrosine kinase inhibitor resistance|Endocrine resistance|Platinum drug resistance|NF-kappa B signaling pathway|HIF-1 signaling pathway|Sphingolipid signaling pathway|p53 signaling pathway|Autophagy - animal|Protein processing in endoplasmic reticulum|PI3K-Akt signaling pathway|Apoptosis|Apoptosis - multiple species|Necroptosis|Adrenergic signaling in cardiomyocytes|Hedgehog signaling pathwa…
NM_000633.2	BCL2	circRNA_05460|Chr17:72592203_72649268_-	0.0025	0.0036	5	novel823_mature>novel931_mature;novel1055_mature;novel874_mature;hsa-miR-4665-5p;novel99_mature	0.9245112904713502	0.008332729985279478	0.33771	0.331721	0.353557	0.18598599999999998	0.16626400000000002	0.156328	0.0291224248495827	0.0516358024271684	0.0352141324737	0.0	0.0	0.0	GeneID:596,Genbank:NM_000633.2,HGNC:HGNC:990,MIM:151430	BCL2, apoptosis regulator			path:hsa01521,path:hsa01522,path:hsa01524,path:hsa04064,path:hsa04066,path:hsa04071,path:hsa04115,path:hsa04140,path:hsa04141,path:hsa04151,path:hsa04210,path:hsa04215,path:hsa04217,path:hsa04261,path:hsa04340,path:hsa04510,path:hsa04621,path:hsa04630,path:hsa04722,path:hsa04725,path:hsa04915,path:hsa04928,path:hsa04933,path:hsa05014,path:hsa05145,path:hsa05152,path:hsa05161,path:hsa05169,path:hs…	EGFR tyrosine kinase inhibitor resistance|Endocrine resistance|Platinum drug resistance|NF-kappa B signaling pathway|HIF-1 signaling pathway|Sphingolipid signaling pathway|p53 signaling pathway|Autophagy - animal|Protein processing in endoplasmic reticulum|PI3K-Akt signaling pathway|Apoptosis|Apoptosis - multiple species|Necroptosis|Adrenergic signaling in cardiomyocytes|Hedgehog signaling pathwa…
NM_000633.2	BCL2	circRNA_08494|Chr3:123931102_123949132_-	0.0002	0.023	2	novel874_mature;novel72_star	0.8962716477002785	0.015581320316909019	0.33771	0.331721	0.353557	0.18598599999999998	0.16626400000000002	0.156328	0.0388298997994436	0.0172119341423895	0.05282119871055002	0.0	0.0	0.0	GeneID:596,Genbank:NM_000633.2,HGNC:HGNC:990,MIM:151430	BCL2, apoptosis regulator			path:hsa01521,path:hsa01522,path:hsa01524,path:hsa04064,path:hsa04066,path:hsa04071,path:hsa04115,path:hsa04140,path:hsa04141,path:hsa04151,path:hsa04210,path:hsa04215,path:hsa04217,path:hsa04261,path:hsa04340,path:hsa04510,path:hsa04621,path:hsa04630,path:hsa04722,path:hsa04725,path:hsa04915,path:hsa04928,path:hsa04933,path:hsa05014,path:hsa05145,path:hsa05152,path:hsa05161,path:hsa05169,path:hs…	EGFR tyrosine kinase inhibitor resistance|Endocrine resistance|Platinum drug resistance|NF-kappa B signaling pathway|HIF-1 signaling pathway|Sphingolipid signaling pathway|p53 signaling pathway|Autophagy - animal|Protein processing in endoplasmic reticulum|PI3K-Akt signaling pathway|Apoptosis|Apoptosis - multiple species|Necroptosis|Adrenergic signaling in cardiomyocytes|Hedgehog signaling pathwa…
NM_000633.2	BCL2	circRNA_12646|ChrX:10566888_10567603_-	0.0008	0.0081	2	novel823_mature>novel931_mature;novel99_mature	0.8274083400372532	0.04211125171110912	0.33771	0.331721	0.353557	0.18598599999999998	0.16626400000000002	0.156328	0.0194149498997218	0.0602417694983632	0.0352141324737	0.0	0.0	0.0	GeneID:596,Genbank:NM_000633.2,HGNC:HGNC:990,MIM:151430	BCL2, apoptosis regulator			path:hsa01521,path:hsa01522,path:hsa01524,path:hsa04064,path:hsa04066,path:hsa04071,path:hsa04115,path:hsa04140,path:hsa04141,path:hsa04151,path:hsa04210,path:hsa04215,path:hsa04217,path:hsa04261,path:hsa04340,path:hsa04510,path:hsa04621,path:hsa04630,path:hsa04722,path:hsa04725,path:hsa04915,path:hsa04928,path:hsa04933,path:hsa05014,path:hsa05145,path:hsa05152,path:hsa05161,path:hsa05169,path:hs…	EGFR tyrosine kinase inhibitor resistance|Endocrine resistance|Platinum drug resistance|NF-kappa B signaling pathway|HIF-1 signaling pathway|Sphingolipid signaling pathway|p53 signaling pathway|Autophagy - animal|Protein processing in endoplasmic reticulum|PI3K-Akt signaling pathway|Apoptosis|Apoptosis - multiple species|Necroptosis|Adrenergic signaling in cardiomyocytes|Hedgehog signaling pathwa…
NM_000963.3	PTGS2	circRNA_01996|Chr11:5345773_5346910_-	0.0003	0.043	1	novel908_mature	0.8898526190613232	0.017530489741849068	0.44149099999999997	0.400208	0.370893	0.22139	0.13657	0.229244	0.116489699398331	0.0774537036407526	0.10564239742110001	0.0	0.0	0.0643443278976655	GeneID:5743,Genbank:NM_000963.3,HGNC:HGNC:9605,MIM:600262	prostaglandin-endoperoxide synthase 2			path:hsa00590,path:hsa04064,path:hsa04370,path:hsa04625,path:hsa04657,path:hsa04668,path:hsa04723,path:hsa04726,path:hsa04913,path:hsa04921,path:hsa04923,path:hsa05140,path:hsa05163,path:hsa05165,path:hsa05167,path:hsa05200,path:hsa05204,path:hsa05206,path:hsa05222	Arachidonic acid metabolism|NF-kappa B signaling pathway|VEGF signaling pathway|C-type lectin receptor signaling pathway|IL-17 signaling pathway|TNF signaling pathway|Retrograde endocannabinoid signaling|Serotonergic synapse|Ovarian steroidogenesis|Oxytocin signaling pathway|Regulation of lipolysis in adipocytes|Leishmaniasis|Human cytomegalovirus infection|Human papillomavirus infection|Kaposi s…
NM_000963.3	PTGS2	circRNA_02391|Chr11:102205893_102209564_+	0.0006	0.0015	2	novel939_mature;novel908_mature	0.9467801033808844	0.004173167210318304	0.44149099999999997	0.400208	0.370893	0.22139	0.13657	0.229244	0.0388298997994436	0.0430298353559737	0.0352141324737	0.0	0.0	0.0	GeneID:5743,Genbank:NM_000963.3,HGNC:HGNC:9605,MIM:600262	prostaglandin-endoperoxide synthase 2			path:hsa00590,path:hsa04064,path:hsa04370,path:hsa04625,path:hsa04657,path:hsa04668,path:hsa04723,path:hsa04726,path:hsa04913,path:hsa04921,path:hsa04923,path:hsa05140,path:hsa05163,path:hsa05165,path:hsa05167,path:hsa05200,path:hsa05204,path:hsa05206,path:hsa05222	Arachidonic acid metabolism|NF-kappa B signaling pathway|VEGF signaling pathway|C-type lectin receptor signaling pathway|IL-17 signaling pathway|TNF signaling pathway|Retrograde endocannabinoid signaling|Serotonergic synapse|Ovarian steroidogenesis|Oxytocin signaling pathway|Regulation of lipolysis in adipocytes|Leishmaniasis|Human cytomegalovirus infection|Human papillomavirus infection|Kaposi s…
NM_000963.3	PTGS2	circRNA_04644|Chr16:56626880_56639329_+	0.0003	5.1e-05	5	novel939_mature;novel969_mature;novel908_mature;hsa-miR-935;hsa-miR-642a-3p	0.9388592979410691	0.005493000531021892	0.44149099999999997	0.400208	0.370893	0.22139	0.13657	0.229244	0.0776597995988871	0.0946656377831421	0.09683886430267499	0.0317350658535409	0.0	0.0275761405275709	GeneID:5743,Genbank:NM_000963.3,HGNC:HGNC:9605,MIM:600262	prostaglandin-endoperoxide synthase 2			path:hsa00590,path:hsa04064,path:hsa04370,path:hsa04625,path:hsa04657,path:hsa04668,path:hsa04723,path:hsa04726,path:hsa04913,path:hsa04921,path:hsa04923,path:hsa05140,path:hsa05163,path:hsa05165,path:hsa05167,path:hsa05200,path:hsa05204,path:hsa05206,path:hsa05222	Arachidonic acid metabolism|NF-kappa B signaling pathway|VEGF signaling pathway|C-type lectin receptor signaling pathway|IL-17 signaling pathway|TNF signaling pathway|Retrograde endocannabinoid signaling|Serotonergic synapse|Ovarian steroidogenesis|Oxytocin signaling pathway|Regulation of lipolysis in adipocytes|Leishmaniasis|Human cytomegalovirus infection|Human papillomavirus infection|Kaposi s…
NM_001001788.3	RAET1G	circRNA_07984|Chr22:46384543_46389499_-	0.0003	0.013000000000000001	2	hsa-miR-1272;novel1056_mature	0.8474259276340973	0.03314239705149493	0.031149	0.00701757	0.00700151	0.0900882	0.049337	0.12144300000000001	0.0	0.0	0.0	0.0423134211380546	0.0457212173643551	0.0459602342126182	GeneID:353091,Genbank:NM_001001788.3,HGNC:HGNC:16795,MIM:609244	retinoic acid early transcript 1G	GO:0002729,GO:0005576,GO:0005783,GO:0005886,GO:0006501,GO:0016021,GO:0016032,GO:0031225,GO:0042267,GO:0046703	positive regulation of natural killer cell cytokine production|extracellular region|endoplasmic reticulum|plasma membrane|C-terminal protein lipidation|integral component of membrane|viral process|anchored component of membrane|natural killer cell mediated cytotoxicity|natural killer cell lectin-like receptor binding	path:hsa04650	Natural killer cell mediated cytotoxicity
NM_001024611.2	LRRC66	circRNA_04644|Chr16:56626880_56639329_+	0.0006	0.0031	3	novel284_mature;hsa-miR-30a-3p;novel612_mature	0.8201672563600781	0.045601844635865765	0.022938999999999998	0.0245213	0.050517900000000004	0.0200601	0.00434649	0.00437957	0.0776597995988871	0.0946656377831421	0.09683886430267499	0.0317350658535409	0.0	0.0275761405275709	GeneID:339977,Genbank:NM_001024611.2,HGNC:HGNC:34299	leucine rich repeat containing 66	GO:0004860,GO:0005737,GO:0006469,GO:0016021,GO:0019221,GO:0046426	protein kinase inhibitor activity|cytoplasm|negative regulation of protein kinase activity|integral component of membrane|cytokine-mediated signaling pathway|negative regulation of JAK-STAT cascade
NM_001030288.3	SPN	circRNA_01049|Chr1:219193082_219211752_+	0.0001	0.034	1	novel630_mature	0.8154463885634511	0.047947101963346485	0.00259494	0.0117841	0.016178799999999997	0.0	0.0	0.0	0.0679523246490262	0.129089506067921	0.09683886430267499	0.0211567105690273	0.0457212173643551	0.0643443278976655	GeneID:6693,Genbank:NM_001030288.3,HGNC:HGNC:11249,MIM:182160	sialophorin	GO:0004888,GO:0005615,GO:0005886,GO:0005887,GO:0006935,GO:0006955,GO:0006968,GO:0007162,GO:0007163,GO:0007165,GO:0009986,GO:0016020,GO:0030544,GO:0031072,GO:0042535,GO:0042742,GO:0050900,GO:0070062	transmembrane signaling receptor activity|extracellular space|plasma membrane|integral component of plasma membrane|chemotaxis|immune response|cellular defense response|negative regulation of cell adhesion|establishment or maintenance of cell polarity|signal transduction|cell surface|membrane|Hsp70 protein binding|heat shock protein binding|positive regulation of tumor necrosis factor biosyntheti…	path:hsa04514	Cell adhesion molecules (CAMs)
NM_001030288.3	SPN	circRNA_01233|Chr1:246437148_246440124_-	0.0003	0.0026	2	novel284_mature;novel630_mature	0.9471573733936216	0.0041147374058069135	0.00259494	0.0117841	0.016178799999999997	0.0	0.0	0.0	0.0194149498997218	0.0258179012135842	0.05282119871055002	0.0	0.0	0.0	GeneID:6693,Genbank:NM_001030288.3,HGNC:HGNC:11249,MIM:182160	sialophorin	GO:0004888,GO:0005615,GO:0005886,GO:0005887,GO:0006935,GO:0006955,GO:0006968,GO:0007162,GO:0007163,GO:0007165,GO:0009986,GO:0016020,GO:0030544,GO:0031072,GO:0042535,GO:0042742,GO:0050900,GO:0070062	transmembrane signaling receptor activity|extracellular space|plasma membrane|integral component of plasma membrane|chemotaxis|immune response|cellular defense response|negative regulation of cell adhesion|establishment or maintenance of cell polarity|signal transduction|cell surface|membrane|Hsp70 protein binding|heat shock protein binding|positive regulation of tumor necrosis factor biosyntheti…	path:hsa04514	Cell adhesion molecules (CAMs)
NM_001030288.3	SPN	circRNA_04644|Chr16:56626880_56639329_+	0.0007	0.00041	4	novel284_mature;novel823_mature>novel931_mature;hsa-miR-4665-5p;novel630_mature	0.8451343651145661	0.0341179477891806	0.00259494	0.0117841	0.016178799999999997	0.0	0.0	0.0	0.0776597995988871	0.0946656377831421	0.09683886430267499	0.0317350658535409	0.0	0.0275761405275709	GeneID:6693,Genbank:NM_001030288.3,HGNC:HGNC:11249,MIM:182160	sialophorin	GO:0004888,GO:0005615,GO:0005886,GO:0005887,GO:0006935,GO:0006955,GO:0006968,GO:0007162,GO:0007163,GO:0007165,GO:0009986,GO:0016020,GO:0030544,GO:0031072,GO:0042535,GO:0042742,GO:0050900,GO:0070062	transmembrane signaling receptor activity|extracellular space|plasma membrane|integral component of plasma membrane|chemotaxis|immune response|cellular defense response|negative regulation of cell adhesion|establishment or maintenance of cell polarity|signal transduction|cell surface|membrane|Hsp70 protein binding|heat shock protein binding|positive regulation of tumor necrosis factor biosyntheti…	path:hsa04514	Cell adhesion molecules (CAMs)
NM_001030288.3	SPN	circRNA_05460|Chr17:72592203_72649268_-	0.0006	0.00014	4	novel284_mature;novel823_mature>novel931_mature;hsa-miR-4665-5p;novel630_mature	0.8337940296556482	0.039140964721056964	0.00259494	0.0117841	0.016178799999999997	0.0	0.0	0.0	0.0291224248495827	0.0516358024271684	0.0352141324737	0.0	0.0	0.0	GeneID:6693,Genbank:NM_001030288.3,HGNC:HGNC:11249,MIM:182160	sialophorin	GO:0004888,GO:0005615,GO:0005886,GO:0005887,GO:0006935,GO:0006955,GO:0006968,GO:0007162,GO:0007163,GO:0007165,GO:0009986,GO:0016020,GO:0030544,GO:0031072,GO:0042535,GO:0042742,GO:0050900,GO:0070062	transmembrane signaling receptor activity|extracellular space|plasma membrane|integral component of plasma membrane|chemotaxis|immune response|cellular defense response|negative regulation of cell adhesion|establishment or maintenance of cell polarity|signal transduction|cell surface|membrane|Hsp70 protein binding|heat shock protein binding|positive regulation of tumor necrosis factor biosyntheti…	path:hsa04514	Cell adhesion molecules (CAMs)
NM_001033053.2	NLRP1	circRNA_01071|Chr1:223954477_223962708_-	0.0358	4.7e-06	17	hsa-miR-369-3p;novel779_mature;novel75_mature;hsa-miR-1257;hsa-miR-148a-5p;hsa-let-7a-2-3p;novel655_mature;hsa-miR-135b-3p;hsa-miR-296-3p;hsa-miR-16-2-3p;novel90_mature;novel357_mature;hsa-miR-200c-5p;novel967_mature;hsa-miR-3614-5p;hsa-miR-141-5p;hsa-miR-222-5p	0.816065276074055	0.0476365358028277	1.21927	1.14139	1.10382	1.4197	1.47274	1.6431	0.0	0.0	0.0	0.0423134211380546	0.0640097043100971	0.0367681873700945	GeneID:22861,Genbank:NM_001033053.2,HGNC:HGNC:14374,MIM:606636	NLR family pyrin domain containing 1	GO:0005524,GO:0005622,GO:0005634,GO:0005654,GO:0005829,GO:0006915,GO:0006919,GO:0006954,GO:0008656,GO:0016032,GO:0019899,GO:0019904,GO:0032495,GO:0042742,GO:0045087,GO:0050718,GO:0050727,GO:0051402,GO:0072558,GO:1904784	ATP binding|intracellular|nucleus|nucleoplasm|cytosol|apoptotic process|activation of cysteine-type endopeptidase activity involved in apoptotic process|inflammatory response|cysteine-type endopeptidase activator activity involved in apoptotic process|viral process|enzyme binding|protein domain specific binding|response to muramyl dipeptide|defense response to bacterium|innate immune response|pos…	path:hsa04621	NOD-like receptor signaling pathway
NM_001033053.2	NLRP1	circRNA_01634|Chr10:84417771_84477664_+	0.0023	0.042	3	novel703_mature;novel967_mature;hsa-miR-148a-5p	0.9416452834349672	0.00500855254930068	1.21927	1.14139	1.10382	1.4197	1.47274	1.6431	0.0	0.0	0.0	0.0211567105690273	0.0548654608372261	0.0919204684252364	GeneID:22861,Genbank:NM_001033053.2,HGNC:HGNC:14374,MIM:606636	NLR family pyrin domain containing 1	GO:0005524,GO:0005622,GO:0005634,GO:0005654,GO:0005829,GO:0006915,GO:0006919,GO:0006954,GO:0008656,GO:0016032,GO:0019899,GO:0019904,GO:0032495,GO:0042742,GO:0045087,GO:0050718,GO:0050727,GO:0051402,GO:0072558,GO:1904784	ATP binding|intracellular|nucleus|nucleoplasm|cytosol|apoptotic process|activation of cysteine-type endopeptidase activity involved in apoptotic process|inflammatory response|cysteine-type endopeptidase activator activity involved in apoptotic process|viral process|enzyme binding|protein domain specific binding|response to muramyl dipeptide|defense response to bacterium|innate immune response|pos…	path:hsa04621	NOD-like receptor signaling pathway
NM_001033053.2	NLRP1	circRNA_02227|Chr11:65894014_65897006_-	0.006	0.042	3	hsa-miR-296-3p;hsa-miR-200c-5p;hsa-miR-3614-5p	0.9247049535816936	0.008290579262311913	1.21927	1.14139	1.10382	1.4197	1.47274	1.6431	0.0194149498997218	0.0	0.0	0.0634701317070819	0.100586678201581	0.0827284215827127	GeneID:22861,Genbank:NM_001033053.2,HGNC:HGNC:14374,MIM:606636	NLR family pyrin domain containing 1	GO:0005524,GO:0005622,GO:0005634,GO:0005654,GO:0005829,GO:0006915,GO:0006919,GO:0006954,GO:0008656,GO:0016032,GO:0019899,GO:0019904,GO:0032495,GO:0042742,GO:0045087,GO:0050718,GO:0050727,GO:0051402,GO:0072558,GO:1904784	ATP binding|intracellular|nucleus|nucleoplasm|cytosol|apoptotic process|activation of cysteine-type endopeptidase activity involved in apoptotic process|inflammatory response|cysteine-type endopeptidase activator activity involved in apoptotic process|viral process|enzyme binding|protein domain specific binding|response to muramyl dipeptide|defense response to bacterium|innate immune response|pos…	path:hsa04621	NOD-like receptor signaling pathway
NM_001033053.2	NLRP1	circRNA_04421|Chr16:696773_697419_-	0.0016	0.042	3	hsa-miR-141-5p;novel779_mature;hsa-miR-135b-3p	0.8874875264333463	0.018276434170506724	1.21927	1.14139	1.10382	1.4197	1.47274	1.6431	0.0291224248495827	0.0	0.0	0.0634701317070819	0.146307895565936	0.11030456211028399	GeneID:22861,Genbank:NM_001033053.2,HGNC:HGNC:14374,MIM:606636	NLR family pyrin domain containing 1	GO:0005524,GO:0005622,GO:0005634,GO:0005654,GO:0005829,GO:0006915,GO:0006919,GO:0006954,GO:0008656,GO:0016032,GO:0019899,GO:0019904,GO:0032495,GO:0042742,GO:0045087,GO:0050718,GO:0050727,GO:0051402,GO:0072558,GO:1904784	ATP binding|intracellular|nucleus|nucleoplasm|cytosol|apoptotic process|activation of cysteine-type endopeptidase activity involved in apoptotic process|inflammatory response|cysteine-type endopeptidase activator activity involved in apoptotic process|viral process|enzyme binding|protein domain specific binding|response to muramyl dipeptide|defense response to bacterium|innate immune response|pos…	path:hsa04621	NOD-like receptor signaling pathway
NM_001033053.2	NLRP1	circRNA_07908|Chr22:38986298_39025349_+	0.086	7.8e-05	22	hsa-miR-369-3p;novel75_mature;hsa-miR-1257;novel703_mature;hsa-miR-135b-3p;hsa-miR-200c-5p;hsa-miR-3614-5p;hsa-miR-148a-5p;hsa-miR-222-5p;hsa-miR-296-3p;hsa-miR-16-2-3p;hsa-miR-141-5p;novel6_mature>novel7_mature>novel103_mature;hsa-miR-181a-3p;hsa-let-7a-2-3p;novel655_mature;novel90_mature;hsa-miR-29b-1-5p;novel943_mature;novel357_mature;novel967_mature;novel296_mature	0.8274510211658791	0.04209106182211679	1.21927	1.14139	1.10382	1.4197	1.47274	1.6431	0.0	0.0688477365695579	0.0	0.2327238162593	0.18288486945742	0.18384093685047306	GeneID:22861,Genbank:NM_001033053.2,HGNC:HGNC:14374,MIM:606636	NLR family pyrin domain containing 1	GO:0005524,GO:0005622,GO:0005634,GO:0005654,GO:0005829,GO:0006915,GO:0006919,GO:0006954,GO:0008656,GO:0016032,GO:0019899,GO:0019904,GO:0032495,GO:0042742,GO:0045087,GO:0050718,GO:0050727,GO:0051402,GO:0072558,GO:1904784	ATP binding|intracellular|nucleus|nucleoplasm|cytosol|apoptotic process|activation of cysteine-type endopeptidase activity involved in apoptotic process|inflammatory response|cysteine-type endopeptidase activator activity involved in apoptotic process|viral process|enzyme binding|protein domain specific binding|response to muramyl dipeptide|defense response to bacterium|innate immune response|pos…	path:hsa04621	NOD-like receptor signaling pathway
NM_001033053.2	NLRP1	circRNA_08095|Chr3:27376716_27424152_-	0.0065	0.035	7	hsa-miR-369-3p;novel1056_mature;hsa-miR-16-2-3p;hsa-miR-296-3p;hsa-miR-200c-5p;novel377_mature;hsa-miR-148a-5p	0.9455369925897982	0.004368554155759705	1.21927	1.14139	1.10382	1.4197	1.47274	1.6431	0.0	0.0	0.0	0.0423134211380546	0.0822981912558391	0.0827284215827127	GeneID:22861,Genbank:NM_001033053.2,HGNC:HGNC:14374,MIM:606636	NLR family pyrin domain containing 1	GO:0005524,GO:0005622,GO:0005634,GO:0005654,GO:0005829,GO:0006915,GO:0006919,GO:0006954,GO:0008656,GO:0016032,GO:0019899,GO:0019904,GO:0032495,GO:0042742,GO:0045087,GO:0050718,GO:0050727,GO:0051402,GO:0072558,GO:1904784	ATP binding|intracellular|nucleus|nucleoplasm|cytosol|apoptotic process|activation of cysteine-type endopeptidase activity involved in apoptotic process|inflammatory response|cysteine-type endopeptidase activator activity involved in apoptotic process|viral process|enzyme binding|protein domain specific binding|response to muramyl dipeptide|defense response to bacterium|innate immune response|pos…	path:hsa04621	NOD-like receptor signaling pathway
NM_001033053.2	NLRP1	circRNA_11015|Chr7:73476868_73478569_-	0.0219	0.035	5	novel75_mature;novel779_mature;hsa-miR-135b-3p;hsa-miR-296-3p;novel967_mature	0.816065276074055	0.0476365358028277	1.21927	1.14139	1.10382	1.4197	1.47274	1.6431	0.0	0.0	0.0	0.0423134211380546	0.0640097043100971	0.0367681873700945	GeneID:22861,Genbank:NM_001033053.2,HGNC:HGNC:14374,MIM:606636	NLR family pyrin domain containing 1	GO:0005524,GO:0005622,GO:0005634,GO:0005654,GO:0005829,GO:0006915,GO:0006919,GO:0006954,GO:0008656,GO:0016032,GO:0019899,GO:0019904,GO:0032495,GO:0042742,GO:0045087,GO:0050718,GO:0050727,GO:0051402,GO:0072558,GO:1904784	ATP binding|intracellular|nucleus|nucleoplasm|cytosol|apoptotic process|activation of cysteine-type endopeptidase activity involved in apoptotic process|inflammatory response|cysteine-type endopeptidase activator activity involved in apoptotic process|viral process|enzyme binding|protein domain specific binding|response to muramyl dipeptide|defense response to bacterium|innate immune response|pos…	path:hsa04621	NOD-like receptor signaling pathway
NM_001039661.1	TIRAP	circRNA_04644|Chr16:56626880_56639329_+	0.0028	0.00037	6	novel284_mature;hsa-miR-1275;novel47_mature;hsa-miR-4665-5p;hsa-miR-642a-3p;hsa-miR-1306-5p	0.9704285276052784	0.001298778257385452	2.8660799999999997	2.8347599999999997	3.03221	1.4843	1.11182	1.19189	0.0776597995988871	0.0946656377831421	0.09683886430267499	0.0317350658535409	0.0	0.0275761405275709	GeneID:114609,Genbank:NM_001039661.1,HGNC:HGNC:17192,MIM:606252	TIR domain containing adaptor protein			path:hsa04064,path:hsa04620,path:hsa05133,path:hsa05152,path:hsa05161	NF-kappa B signaling pathway|Toll-like receptor signaling pathway|Pertussis|Tuberculosis|Hepatitis B
NM_001039661.1	TIRAP	circRNA_05460|Chr17:72592203_72649268_-	0.0021	0.0011	5	novel284_mature;hsa-miR-7706;novel47_mature;hsa-miR-4665-5p;hsa-miR-642a-3p	0.9236282616101616	0.008526239116339096	2.8660799999999997	2.8347599999999997	3.03221	1.4843	1.11182	1.19189	0.0291224248495827	0.0516358024271684	0.0352141324737	0.0	0.0	0.0	GeneID:114609,Genbank:NM_001039661.1,HGNC:HGNC:17192,MIM:606252	TIR domain containing adaptor protein			path:hsa04064,path:hsa04620,path:hsa05133,path:hsa05152,path:hsa05161	NF-kappa B signaling pathway|Toll-like receptor signaling pathway|Pertussis|Tuberculosis|Hepatitis B
NM_001080391.1	SP100	circRNA_01233|Chr1:246437148_246440124_-	0.0006	0.015	2	novel284_mature;novel939_mature	0.880528925721916	0.02055738089608388	5.7643900000000015	6.22906	6.387919999999999	3.1679	2.75418	3.69881	0.0194149498997218	0.0258179012135842	0.05282119871055002	0.0	0.0	0.0	GeneID:6672,Genbank:NM_001080391.1,HGNC:HGNC:11206,MIM:604585	SP100 nuclear antigen	GO:0000122,GO:0000723,GO:0000784,GO:0003677,GO:0003713,GO:0003714,GO:0005634,GO:0005654,GO:0005730,GO:0005737,GO:0006351,GO:0006978,GO:0008134,GO:0010596,GO:0016032,GO:0016604,GO:0016605,GO:0019900,GO:0019904,GO:0032526,GO:0032897,GO:0034097,GO:0034340,GO:0034341,GO:0034399,GO:0042802,GO:0042803,GO:0043392,GO:0043433,GO:0045185,GO:0045765,GO:0045892,GO:0045893,GO:0046826,GO:0048384,GO:0051091,GO:…	negative regulation of transcription from RNA polymerase II promoter|telomere maintenance|nuclear chromosome, telomeric region|DNA binding|transcription coactivator activity|transcription corepressor activity|nucleus|nucleoplasm|nucleolus|cytoplasm|transcription, DNA-templated|DNA damage response, signal transduction by p53 class mediator resulting in transcription of p21 class mediator|transcrip…	path:hsa05168,path:hsa05203	Herpes simplex infection|Viral carcinogenesis
NM_001080391.1	SP100	circRNA_02391|Chr11:102205893_102209564_+	0.001	0.0053	2	novel939_mature;novel908_mature	0.9658302850447908	0.0017314063730424134	5.7643900000000015	6.22906	6.387919999999999	3.1679	2.75418	3.69881	0.0388298997994436	0.0430298353559737	0.0352141324737	0.0	0.0	0.0	GeneID:6672,Genbank:NM_001080391.1,HGNC:HGNC:11206,MIM:604585	SP100 nuclear antigen	GO:0000122,GO:0000723,GO:0000784,GO:0003677,GO:0003713,GO:0003714,GO:0005634,GO:0005654,GO:0005730,GO:0005737,GO:0006351,GO:0006978,GO:0008134,GO:0010596,GO:0016032,GO:0016604,GO:0016605,GO:0019900,GO:0019904,GO:0032526,GO:0032897,GO:0034097,GO:0034340,GO:0034341,GO:0034399,GO:0042802,GO:0042803,GO:0043392,GO:0043433,GO:0045185,GO:0045765,GO:0045892,GO:0045893,GO:0046826,GO:0048384,GO:0051091,GO:…	negative regulation of transcription from RNA polymerase II promoter|telomere maintenance|nuclear chromosome, telomeric region|DNA binding|transcription coactivator activity|transcription corepressor activity|nucleus|nucleoplasm|nucleolus|cytoplasm|transcription, DNA-templated|DNA damage response, signal transduction by p53 class mediator resulting in transcription of p21 class mediator|transcrip…	path:hsa05168,path:hsa05203	Herpes simplex infection|Viral carcinogenesis
NM_001080391.1	SP100	circRNA_04641|Chr16:56385919_56389375_-	0.0082	0.015	2	novel991_mature;hsa-miR-1306-5p	0.971467612628078	0.001209531626388613	5.7643900000000015	6.22906	6.387919999999999	3.1679	2.75418	3.69881	0.126197174348192	0.146301440210311	0.12324946365794999	0.0634701317070819	0.0548654608372261	0.0827284215827127	GeneID:6672,Genbank:NM_001080391.1,HGNC:HGNC:11206,MIM:604585	SP100 nuclear antigen	GO:0000122,GO:0000723,GO:0000784,GO:0003677,GO:0003713,GO:0003714,GO:0005634,GO:0005654,GO:0005730,GO:0005737,GO:0006351,GO:0006978,GO:0008134,GO:0010596,GO:0016032,GO:0016604,GO:0016605,GO:0019900,GO:0019904,GO:0032526,GO:0032897,GO:0034097,GO:0034340,GO:0034341,GO:0034399,GO:0042802,GO:0042803,GO:0043392,GO:0043433,GO:0045185,GO:0045765,GO:0045892,GO:0045893,GO:0046826,GO:0048384,GO:0051091,GO:…	negative regulation of transcription from RNA polymerase II promoter|telomere maintenance|nuclear chromosome, telomeric region|DNA binding|transcription coactivator activity|transcription corepressor activity|nucleus|nucleoplasm|nucleolus|cytoplasm|transcription, DNA-templated|DNA damage response, signal transduction by p53 class mediator resulting in transcription of p21 class mediator|transcrip…	path:hsa05168,path:hsa05203	Herpes simplex infection|Viral carcinogenesis
NM_001080391.1	SP100	circRNA_04644|Chr16:56626880_56639329_+	0.0049	1.9e-05	7	novel939_mature;novel284_mature;novel1055_mature;novel874_mature;novel908_mature;hsa-miR-1306-5p;novel81_mature	0.9827167956267312	0.0004454824044390012	5.7643900000000015	6.22906	6.387919999999999	3.1679	2.75418	3.69881	0.0776597995988871	0.0946656377831421	0.09683886430267499	0.0317350658535409	0.0	0.0275761405275709	GeneID:6672,Genbank:NM_001080391.1,HGNC:HGNC:11206,MIM:604585	SP100 nuclear antigen	GO:0000122,GO:0000723,GO:0000784,GO:0003677,GO:0003713,GO:0003714,GO:0005634,GO:0005654,GO:0005730,GO:0005737,GO:0006351,GO:0006978,GO:0008134,GO:0010596,GO:0016032,GO:0016604,GO:0016605,GO:0019900,GO:0019904,GO:0032526,GO:0032897,GO:0034097,GO:0034340,GO:0034341,GO:0034399,GO:0042802,GO:0042803,GO:0043392,GO:0043433,GO:0045185,GO:0045765,GO:0045892,GO:0045893,GO:0046826,GO:0048384,GO:0051091,GO:…	negative regulation of transcription from RNA polymerase II promoter|telomere maintenance|nuclear chromosome, telomeric region|DNA binding|transcription coactivator activity|transcription corepressor activity|nucleus|nucleoplasm|nucleolus|cytoplasm|transcription, DNA-templated|DNA damage response, signal transduction by p53 class mediator resulting in transcription of p21 class mediator|transcrip…	path:hsa05168,path:hsa05203	Herpes simplex infection|Viral carcinogenesis
NM_001080391.1	SP100	circRNA_05460|Chr17:72592203_72649268_-	0.0018	0.0011	5	novel939_mature;novel991_mature;novel284_mature;novel1055_mature;novel874_mature	0.9422098393761524	0.0049130530206740325	5.7643900000000015	6.22906	6.387919999999999	3.1679	2.75418	3.69881	0.0291224248495827	0.0516358024271684	0.0352141324737	0.0	0.0	0.0	GeneID:6672,Genbank:NM_001080391.1,HGNC:HGNC:11206,MIM:604585	SP100 nuclear antigen	GO:0000122,GO:0000723,GO:0000784,GO:0003677,GO:0003713,GO:0003714,GO:0005634,GO:0005654,GO:0005730,GO:0005737,GO:0006351,GO:0006978,GO:0008134,GO:0010596,GO:0016032,GO:0016604,GO:0016605,GO:0019900,GO:0019904,GO:0032526,GO:0032897,GO:0034097,GO:0034340,GO:0034341,GO:0034399,GO:0042802,GO:0042803,GO:0043392,GO:0043433,GO:0045185,GO:0045765,GO:0045892,GO:0045893,GO:0046826,GO:0048384,GO:0051091,GO:…	negative regulation of transcription from RNA polymerase II promoter|telomere maintenance|nuclear chromosome, telomeric region|DNA binding|transcription coactivator activity|transcription corepressor activity|nucleus|nucleoplasm|nucleolus|cytoplasm|transcription, DNA-templated|DNA damage response, signal transduction by p53 class mediator resulting in transcription of p21 class mediator|transcrip…	path:hsa05168,path:hsa05203	Herpes simplex infection|Viral carcinogenesis
NM_001080391.1	SP100	circRNA_06568|Chr2:61256384_61325457_-	0.0001	0.047	2	novel939_mature;novel1055_mature	0.8746402671010204	0.022587575921704576	5.7643900000000015	6.22906	6.387919999999999	3.1679	2.75418	3.69881	0.5727410220417929	0.6626594644819951	0.554622586460775	0.423134211380546	0.301760034604743	0.257377311590662	GeneID:6672,Genbank:NM_001080391.1,HGNC:HGNC:11206,MIM:604585	SP100 nuclear antigen	GO:0000122,GO:0000723,GO:0000784,GO:0003677,GO:0003713,GO:0003714,GO:0005634,GO:0005654,GO:0005730,GO:0005737,GO:0006351,GO:0006978,GO:0008134,GO:0010596,GO:0016032,GO:0016604,GO:0016605,GO:0019900,GO:0019904,GO:0032526,GO:0032897,GO:0034097,GO:0034340,GO:0034341,GO:0034399,GO:0042802,GO:0042803,GO:0043392,GO:0043433,GO:0045185,GO:0045765,GO:0045892,GO:0045893,GO:0046826,GO:0048384,GO:0051091,GO:…	negative regulation of transcription from RNA polymerase II promoter|telomere maintenance|nuclear chromosome, telomeric region|DNA binding|transcription coactivator activity|transcription corepressor activity|nucleus|nucleoplasm|nucleolus|cytoplasm|transcription, DNA-templated|DNA damage response, signal transduction by p53 class mediator resulting in transcription of p21 class mediator|transcrip…	path:hsa05168,path:hsa05203	Herpes simplex infection|Viral carcinogenesis
NM_001080391.1	SP100	circRNA_08494|Chr3:123931102_123949132_-	0.0002	0.015	2	novel874_mature;novel72_star	0.8546272419642232	0.030163759564632006	5.7643900000000015	6.22906	6.387919999999999	3.1679	2.75418	3.69881	0.0388298997994436	0.0172119341423895	0.05282119871055002	0.0	0.0	0.0	GeneID:6672,Genbank:NM_001080391.1,HGNC:HGNC:11206,MIM:604585	SP100 nuclear antigen	GO:0000122,GO:0000723,GO:0000784,GO:0003677,GO:0003713,GO:0003714,GO:0005634,GO:0005654,GO:0005730,GO:0005737,GO:0006351,GO:0006978,GO:0008134,GO:0010596,GO:0016032,GO:0016604,GO:0016605,GO:0019900,GO:0019904,GO:0032526,GO:0032897,GO:0034097,GO:0034340,GO:0034341,GO:0034399,GO:0042802,GO:0042803,GO:0043392,GO:0043433,GO:0045185,GO:0045765,GO:0045892,GO:0045893,GO:0046826,GO:0048384,GO:0051091,GO:…	negative regulation of transcription from RNA polymerase II promoter|telomere maintenance|nuclear chromosome, telomeric region|DNA binding|transcription coactivator activity|transcription corepressor activity|nucleus|nucleoplasm|nucleolus|cytoplasm|transcription, DNA-templated|DNA damage response, signal transduction by p53 class mediator resulting in transcription of p21 class mediator|transcrip…	path:hsa05168,path:hsa05203	Herpes simplex infection|Viral carcinogenesis
NM_001080457.1	LRRC4B	circRNA_06181|Chr19:47264603_47264946_+	0.0	0.043	1	hsa-miR-6724-5p	0.8495755004122286	0.032239427670034966	0.167259	0.132589	0.0982023	0.261164	0.14924500000000002	0.174288	0.0	0.0	0.0	0.0634701317070819	0.018288486945742	0.0459602342126182	GeneID:94030,Genbank:NM_001080457.1,HGNC:HGNC:25042	leucine rich repeat containing 4B	GO:0004860,GO:0005102,GO:0005737,GO:0005886,GO:0006469,GO:0016021,GO:0019221,GO:0030054,GO:0042734,GO:0044300,GO:0046426,GO:0051965	protein kinase inhibitor activity|receptor binding|cytoplasm|plasma membrane|negative regulation of protein kinase activity|integral component of membrane|cytokine-mediated signaling pathway|cell junction|presynaptic membrane|cerebellar mossy fiber|negative regulation of JAK-STAT cascade|positive regulation of synapse assembly	path:hsa04514	Cell adhesion molecules (CAMs)
NM_001098479.1	HLA-F	circRNA_01071|Chr1:223954477_223962708_-	0.0002	0.015	4	hsa-miR-130a-5p;hsa-miR-16-2-3p;novel655_mature;hsa-miR-100-3p	0.8731919829669667	0.023100855997878374	1.14257	1.1098299999999999	1.05338	1.18674	1.30014	1.29049	0.0	0.0	0.0	0.0423134211380546	0.0640097043100971	0.0367681873700945	GeneID:3134,Genbank:NM_001098479.1,HGNC:HGNC:4963,MIM:143110	major histocompatibility complex, class I, F	GO:0000139,GO:0002474,GO:0002479,GO:0002480,GO:0005102,GO:0005783,GO:0005886,GO:0009986,GO:0012507,GO:0016020,GO:0030670,GO:0031901,GO:0042605,GO:0042612,GO:0046978,GO:0046979,GO:0050776,GO:0055038,GO:0060333,GO:0060337,GO:0071556	Golgi membrane|antigen processing and presentation of peptide antigen via MHC class I|antigen processing and presentation of exogenous peptide antigen via MHC class I, TAP-dependent|antigen processing and presentation of exogenous peptide antigen via MHC class I, TAP-independent|receptor binding|endoplasmic reticulum|plasma membrane|cell surface|ER to Golgi transport vesicle membrane|membrane|pha…	path:hsa04144,path:hsa04145,path:hsa04218,path:hsa04514,path:hsa04612,path:hsa04650,path:hsa04940,path:hsa05163,path:hsa05165,path:hsa05166,path:hsa05167,path:hsa05168,path:hsa05169,path:hsa05170,path:hsa05203,path:hsa05320,path:hsa05330,path:hsa05332,path:hsa05416	Endocytosis|Phagosome|Cellular senescence|Cell adhesion molecules (CAMs)|Antigen processing and presentation|Natural killer cell mediated cytotoxicity|Type I diabetes mellitus|Human cytomegalovirus infection|Human papillomavirus infection|Human T-cell leukemia virus 1 infection|Kaposi sarcoma-associated herpesvirus infection|Herpes simplex infection|Epstein-Barr virus infection|Human immunodefici…
NM_001098479.1	HLA-F	circRNA_08097|Chr3:27379249_27424152_-	0.0005	0.0043	2	hsa-miR-130a-5p;hsa-miR-16-2-3p	0.9416506275575712	0.005007644322655003	1.14257	1.1098299999999999	1.05338	1.18674	1.30014	1.29049	0.0	0.0	0.0	0.0211567105690273	0.100586678201581	0.0919204684252364	GeneID:3134,Genbank:NM_001098479.1,HGNC:HGNC:4963,MIM:143110	major histocompatibility complex, class I, F	GO:0000139,GO:0002474,GO:0002479,GO:0002480,GO:0005102,GO:0005783,GO:0005886,GO:0009986,GO:0012507,GO:0016020,GO:0030670,GO:0031901,GO:0042605,GO:0042612,GO:0046978,GO:0046979,GO:0050776,GO:0055038,GO:0060333,GO:0060337,GO:0071556	Golgi membrane|antigen processing and presentation of peptide antigen via MHC class I|antigen processing and presentation of exogenous peptide antigen via MHC class I, TAP-dependent|antigen processing and presentation of exogenous peptide antigen via MHC class I, TAP-independent|receptor binding|endoplasmic reticulum|plasma membrane|cell surface|ER to Golgi transport vesicle membrane|membrane|pha…	path:hsa04144,path:hsa04145,path:hsa04218,path:hsa04514,path:hsa04612,path:hsa04650,path:hsa04940,path:hsa05163,path:hsa05165,path:hsa05166,path:hsa05167,path:hsa05168,path:hsa05169,path:hsa05170,path:hsa05203,path:hsa05320,path:hsa05330,path:hsa05332,path:hsa05416	Endocytosis|Phagosome|Cellular senescence|Cell adhesion molecules (CAMs)|Antigen processing and presentation|Natural killer cell mediated cytotoxicity|Type I diabetes mellitus|Human cytomegalovirus infection|Human papillomavirus infection|Human T-cell leukemia virus 1 infection|Kaposi sarcoma-associated herpesvirus infection|Herpes simplex infection|Epstein-Barr virus infection|Human immunodefici…
NM_001098479.1	HLA-F	circRNA_11655|Chr8:63186147_63187745_+	0.0005	0.037000000000000005	2	hsa-miR-130a-5p;hsa-miR-16-2-3p	0.9038818691922524	0.013414039554348549	1.14257	1.1098299999999999	1.05338	1.18674	1.30014	1.29049	0.0	0.0	0.0	0.0423134211380546	0.100586678201581	0.0551522810551418	GeneID:3134,Genbank:NM_001098479.1,HGNC:HGNC:4963,MIM:143110	major histocompatibility complex, class I, F	GO:0000139,GO:0002474,GO:0002479,GO:0002480,GO:0005102,GO:0005783,GO:0005886,GO:0009986,GO:0012507,GO:0016020,GO:0030670,GO:0031901,GO:0042605,GO:0042612,GO:0046978,GO:0046979,GO:0050776,GO:0055038,GO:0060333,GO:0060337,GO:0071556	Golgi membrane|antigen processing and presentation of peptide antigen via MHC class I|antigen processing and presentation of exogenous peptide antigen via MHC class I, TAP-dependent|antigen processing and presentation of exogenous peptide antigen via MHC class I, TAP-independent|receptor binding|endoplasmic reticulum|plasma membrane|cell surface|ER to Golgi transport vesicle membrane|membrane|pha…	path:hsa04144,path:hsa04145,path:hsa04218,path:hsa04514,path:hsa04612,path:hsa04650,path:hsa04940,path:hsa05163,path:hsa05165,path:hsa05166,path:hsa05167,path:hsa05168,path:hsa05169,path:hsa05170,path:hsa05203,path:hsa05320,path:hsa05330,path:hsa05332,path:hsa05416	Endocytosis|Phagosome|Cellular senescence|Cell adhesion molecules (CAMs)|Antigen processing and presentation|Natural killer cell mediated cytotoxicity|Type I diabetes mellitus|Human cytomegalovirus infection|Human papillomavirus infection|Human T-cell leukemia virus 1 infection|Kaposi sarcoma-associated herpesvirus infection|Herpes simplex infection|Epstein-Barr virus infection|Human immunodefici…
NM_001098525.2	CKAP2	circRNA_04644|Chr16:56626880_56639329_+	0.0002	0.046	3	novel939_mature;hsa-miR-642a-3p;novel969_mature	0.9722902019059948	0.001141111118157088	21.75800000000001	20.9609	23.2603	10.3885	8.48327	11.4427	0.0776597995988871	0.0946656377831421	0.09683886430267499	0.0317350658535409	0.0	0.0275761405275709	GeneID:26586,Genbank:NM_001098525.2,HGNC:HGNC:1990,MIM:611569	cytoskeleton associated protein 2	GO:0000281,GO:0000922,GO:0005813,GO:0005829,GO:0005881,GO:0006915,GO:0007026,GO:0015630,GO:0045944	mitotic cytokinesis|spindle pole|centrosome|cytosol|cytoplasmic microtubule|apoptotic process|negative regulation of microtubule depolymerization|microtubule cytoskeleton|positive regulation of transcription from RNA polymerase II promoter
NM_001098525.2	CKAP2	circRNA_05460|Chr17:72592203_72649268_-	0.0002	0.022000000000000002	3	novel939_mature;hsa-miR-154-5p;hsa-miR-642a-3p	0.9078884997701244	0.012336031388628349	21.75800000000001	20.9609	23.2603	10.3885	8.48327	11.4427	0.0291224248495827	0.0516358024271684	0.0352141324737	0.0	0.0	0.0	GeneID:26586,Genbank:NM_001098525.2,HGNC:HGNC:1990,MIM:611569	cytoskeleton associated protein 2	GO:0000281,GO:0000922,GO:0005813,GO:0005829,GO:0005881,GO:0006915,GO:0007026,GO:0015630,GO:0045944	mitotic cytokinesis|spindle pole|centrosome|cytosol|cytoplasmic microtubule|apoptotic process|negative regulation of microtubule depolymerization|microtubule cytoskeleton|positive regulation of transcription from RNA polymerase II promoter
NM_001098525.2	CKAP2	circRNA_06568|Chr2:61256384_61325457_-	0.0	0.021	2	novel939_mature;novel478_mature	0.8724863540431869	0.023352926136556724	21.75800000000001	20.9609	23.2603	10.3885	8.48327	11.4427	0.5727410220417929	0.6626594644819951	0.554622586460775	0.423134211380546	0.301760034604743	0.257377311590662	GeneID:26586,Genbank:NM_001098525.2,HGNC:HGNC:1990,MIM:611569	cytoskeleton associated protein 2	GO:0000281,GO:0000922,GO:0005813,GO:0005829,GO:0005881,GO:0006915,GO:0007026,GO:0015630,GO:0045944	mitotic cytokinesis|spindle pole|centrosome|cytosol|cytoplasmic microtubule|apoptotic process|negative regulation of microtubule depolymerization|microtubule cytoskeleton|positive regulation of transcription from RNA polymerase II promoter
NM_001099293.2	KIF4B	circRNA_01233|Chr1:246437148_246440124_-	0.0011	0.00032	3	novel284_mature;novel630_mature;novel939_mature	0.8975578660578051	0.015204052315618609	0.143875	0.180869	0.182088	0.0864698	0.0759081	0.10432000000000001	0.0194149498997218	0.0258179012135842	0.05282119871055002	0.0	0.0	0.0	GeneID:285643,Genbank:NM_001099293.2,HGNC:HGNC:6322,MIM:609184	kinesin family member 4B	GO:0000281,GO:0003677,GO:0005524,GO:0005654,GO:0005829,GO:0005871,GO:0005874,GO:0006890,GO:0007018,GO:0008017,GO:0008574,GO:0016363,GO:0019886,GO:0045171,GO:0051256	mitotic cytokinesis|DNA binding|ATP binding|nucleoplasm|cytosol|kinesin complex|microtubule|retrograde vesicle-mediated transport, Golgi to ER|microtubule-based movement|microtubule binding|ATP-dependent microtubule motor activity, plus-end-directed|nuclear matrix|antigen processing and presentation of exogenous peptide antigen via MHC class II|intercellular bridge|mitotic spindle midzone assembly
NM_001099293.2	KIF4B	circRNA_02391|Chr11:102205893_102209564_+	0.001	0.0053	2	novel939_mature;novel908_mature	0.930442085358237	0.007089184083405965	0.143875	0.180869	0.182088	0.0864698	0.0759081	0.10432000000000001	0.0388298997994436	0.0430298353559737	0.0352141324737	0.0	0.0	0.0	GeneID:285643,Genbank:NM_001099293.2,HGNC:HGNC:6322,MIM:609184	kinesin family member 4B	GO:0000281,GO:0003677,GO:0005524,GO:0005654,GO:0005829,GO:0005871,GO:0005874,GO:0006890,GO:0007018,GO:0008017,GO:0008574,GO:0016363,GO:0019886,GO:0045171,GO:0051256	mitotic cytokinesis|DNA binding|ATP binding|nucleoplasm|cytosol|kinesin complex|microtubule|retrograde vesicle-mediated transport, Golgi to ER|microtubule-based movement|microtubule binding|ATP-dependent microtubule motor activity, plus-end-directed|nuclear matrix|antigen processing and presentation of exogenous peptide antigen via MHC class II|intercellular bridge|mitotic spindle midzone assembly
NM_001099293.2	KIF4B	circRNA_04641|Chr16:56385919_56389375_-	0.013000000000000001	0.00032	3	novel991_mature;hsa-miR-1306-5p;novel969_mature	0.9562442900280927	0.002829956719526624	0.143875	0.180869	0.182088	0.0864698	0.0759081	0.10432000000000001	0.126197174348192	0.146301440210311	0.12324946365794999	0.0634701317070819	0.0548654608372261	0.0827284215827127	GeneID:285643,Genbank:NM_001099293.2,HGNC:HGNC:6322,MIM:609184	kinesin family member 4B	GO:0000281,GO:0003677,GO:0005524,GO:0005654,GO:0005829,GO:0005871,GO:0005874,GO:0006890,GO:0007018,GO:0008017,GO:0008574,GO:0016363,GO:0019886,GO:0045171,GO:0051256	mitotic cytokinesis|DNA binding|ATP binding|nucleoplasm|cytosol|kinesin complex|microtubule|retrograde vesicle-mediated transport, Golgi to ER|microtubule-based movement|microtubule binding|ATP-dependent microtubule motor activity, plus-end-directed|nuclear matrix|antigen processing and presentation of exogenous peptide antigen via MHC class II|intercellular bridge|mitotic spindle midzone assembly
NM_001099293.2	KIF4B	circRNA_04644|Chr16:56626880_56639329_+	0.0018	5.3e-07	8	novel939_mature;novel969_mature;novel284_mature;novel47_mature;novel908_mature;novel630_mature;hsa-miR-1306-5p;novel99_mature	0.9730145623497896	0.0010824951831026107	0.143875	0.180869	0.182088	0.0864698	0.0759081	0.10432000000000001	0.0776597995988871	0.0946656377831421	0.09683886430267499	0.0317350658535409	0.0	0.0275761405275709	GeneID:285643,Genbank:NM_001099293.2,HGNC:HGNC:6322,MIM:609184	kinesin family member 4B	GO:0000281,GO:0003677,GO:0005524,GO:0005654,GO:0005829,GO:0005871,GO:0005874,GO:0006890,GO:0007018,GO:0008017,GO:0008574,GO:0016363,GO:0019886,GO:0045171,GO:0051256	mitotic cytokinesis|DNA binding|ATP binding|nucleoplasm|cytosol|kinesin complex|microtubule|retrograde vesicle-mediated transport, Golgi to ER|microtubule-based movement|microtubule binding|ATP-dependent microtubule motor activity, plus-end-directed|nuclear matrix|antigen processing and presentation of exogenous peptide antigen via MHC class II|intercellular bridge|mitotic spindle midzone assembly
NM_001099293.2	KIF4B	circRNA_05460|Chr17:72592203_72649268_-	0.0032	6.7e-05	6	novel939_mature;novel991_mature;novel284_mature;novel47_mature;novel630_mature;novel99_mature	0.9505756593162052	0.0036037821420859006	0.143875	0.180869	0.182088	0.0864698	0.0759081	0.10432000000000001	0.0291224248495827	0.0516358024271684	0.0352141324737	0.0	0.0	0.0	GeneID:285643,Genbank:NM_001099293.2,HGNC:HGNC:6322,MIM:609184	kinesin family member 4B	GO:0000281,GO:0003677,GO:0005524,GO:0005654,GO:0005829,GO:0005871,GO:0005874,GO:0006890,GO:0007018,GO:0008017,GO:0008574,GO:0016363,GO:0019886,GO:0045171,GO:0051256	mitotic cytokinesis|DNA binding|ATP binding|nucleoplasm|cytosol|kinesin complex|microtubule|retrograde vesicle-mediated transport, Golgi to ER|microtubule-based movement|microtubule binding|ATP-dependent microtubule motor activity, plus-end-directed|nuclear matrix|antigen processing and presentation of exogenous peptide antigen via MHC class II|intercellular bridge|mitotic spindle midzone assembly
NM_001099293.2	KIF4B	circRNA_06568|Chr2:61256384_61325457_-	0.0001	0.047	2	novel939_mature;novel99_mature	0.8518103859951964	0.03131310860551802	0.143875	0.180869	0.182088	0.0864698	0.0759081	0.10432000000000001	0.5727410220417929	0.6626594644819951	0.554622586460775	0.423134211380546	0.301760034604743	0.257377311590662	GeneID:285643,Genbank:NM_001099293.2,HGNC:HGNC:6322,MIM:609184	kinesin family member 4B	GO:0000281,GO:0003677,GO:0005524,GO:0005654,GO:0005829,GO:0005871,GO:0005874,GO:0006890,GO:0007018,GO:0008017,GO:0008574,GO:0016363,GO:0019886,GO:0045171,GO:0051256	mitotic cytokinesis|DNA binding|ATP binding|nucleoplasm|cytosol|kinesin complex|microtubule|retrograde vesicle-mediated transport, Golgi to ER|microtubule-based movement|microtubule binding|ATP-dependent microtubule motor activity, plus-end-directed|nuclear matrix|antigen processing and presentation of exogenous peptide antigen via MHC class II|intercellular bridge|mitotic spindle midzone assembly
NM_001099293.2	KIF4B	circRNA_09218|Chr4:82878730_82881940_-	0.0039	0.0053	2	novel939_mature;novel99_mature	0.9400627380785193	0.005281051481467767	0.143875	0.180869	0.182088	0.0864698	0.0759081	0.10432000000000001	0.0776597995988871	0.0946656377831421	0.114445930539525	0.0423134211380546	0.018288486945742	0.0183840936850473	GeneID:285643,Genbank:NM_001099293.2,HGNC:HGNC:6322,MIM:609184	kinesin family member 4B	GO:0000281,GO:0003677,GO:0005524,GO:0005654,GO:0005829,GO:0005871,GO:0005874,GO:0006890,GO:0007018,GO:0008017,GO:0008574,GO:0016363,GO:0019886,GO:0045171,GO:0051256	mitotic cytokinesis|DNA binding|ATP binding|nucleoplasm|cytosol|kinesin complex|microtubule|retrograde vesicle-mediated transport, Golgi to ER|microtubule-based movement|microtubule binding|ATP-dependent microtubule motor activity, plus-end-directed|nuclear matrix|antigen processing and presentation of exogenous peptide antigen via MHC class II|intercellular bridge|mitotic spindle midzone assembly
NM_001099293.2	KIF4B	circRNA_11640|Chr8:60741259_60743097_+	0.0005	0.0053	2	novel939_mature;novel630_mature	0.8710247181930556	0.0238792073607282	0.143875	0.180869	0.182088	0.0864698	0.0759081	0.10432000000000001	0.0388298997994436	0.0774537036407526	0.114445930539525	0.0	0.027432730418612997	0.0	GeneID:285643,Genbank:NM_001099293.2,HGNC:HGNC:6322,MIM:609184	kinesin family member 4B	GO:0000281,GO:0003677,GO:0005524,GO:0005654,GO:0005829,GO:0005871,GO:0005874,GO:0006890,GO:0007018,GO:0008017,GO:0008574,GO:0016363,GO:0019886,GO:0045171,GO:0051256	mitotic cytokinesis|DNA binding|ATP binding|nucleoplasm|cytosol|kinesin complex|microtubule|retrograde vesicle-mediated transport, Golgi to ER|microtubule-based movement|microtubule binding|ATP-dependent microtubule motor activity, plus-end-directed|nuclear matrix|antigen processing and presentation of exogenous peptide antigen via MHC class II|intercellular bridge|mitotic spindle midzone assembly
NM_001122681.1	SH3BP2	circRNA_00314|Chr1:35470863_35479212_-	0.0066	0.015	2	novel478_mature;novel1055_mature	0.8185055387798059	0.04642112367436437	6.06465	5.74581	5.52767	2.96877	2.61407	3.16076	0.0388298997994436	0.0258179012135842	0.0704282649474	0.0	0.0	0.0	GeneID:6452,Genbank:NM_001122681.1,HGNC:HGNC:10825,MIM:602104	SH3 domain binding protein 2	GO:0001784,GO:0005070,GO:0007165,GO:0017124	phosphotyrosine residue binding|SH3/SH2 adaptor activity|signal transduction|SH3 domain binding	path:hsa04650	Natural killer cell mediated cytotoxicity
NM_001122681.1	SH3BP2	circRNA_02391|Chr11:102205893_102209564_+	0.0017	0.015	2	novel939_mature;novel908_mature	0.9859951261603412	0.00029283130348938387	6.06465	5.74581	5.52767	2.96877	2.61407	3.16076	0.0388298997994436	0.0430298353559737	0.0352141324737	0.0	0.0	0.0	GeneID:6452,Genbank:NM_001122681.1,HGNC:HGNC:10825,MIM:602104	SH3 domain binding protein 2	GO:0001784,GO:0005070,GO:0007165,GO:0017124	phosphotyrosine residue binding|SH3/SH2 adaptor activity|signal transduction|SH3 domain binding	path:hsa04650	Natural killer cell mediated cytotoxicity
NM_001122681.1	SH3BP2	circRNA_04641|Chr16:56385919_56389375_-	0.0016	0.043	2	hsa-miR-1306-5p;novel969_mature	0.9608313617354672	0.002271227420974698	6.06465	5.74581	5.52767	2.96877	2.61407	3.16076	0.126197174348192	0.146301440210311	0.12324946365794999	0.0634701317070819	0.0548654608372261	0.0827284215827127	GeneID:6452,Genbank:NM_001122681.1,HGNC:HGNC:10825,MIM:602104	SH3 domain binding protein 2	GO:0001784,GO:0005070,GO:0007165,GO:0017124	phosphotyrosine residue binding|SH3/SH2 adaptor activity|signal transduction|SH3 domain binding	path:hsa04650	Natural killer cell mediated cytotoxicity
NM_001122681.1	SH3BP2	circRNA_04644|Chr16:56626880_56639329_+	0.016	3.9e-08	11	novel939_mature;novel969_mature;novel284_mature;novel823_mature>novel931_mature;novel1055_mature;novel47_mature;novel874_mature;novel908_mature;hsa-miR-1306-5p;novel81_mature;novel99_mature	0.9470480367821896	0.004131629332518848	6.06465	5.74581	5.52767	2.96877	2.61407	3.16076	0.0776597995988871	0.0946656377831421	0.09683886430267499	0.0317350658535409	0.0	0.0275761405275709	GeneID:6452,Genbank:NM_001122681.1,HGNC:HGNC:10825,MIM:602104	SH3 domain binding protein 2	GO:0001784,GO:0005070,GO:0007165,GO:0017124	phosphotyrosine residue binding|SH3/SH2 adaptor activity|signal transduction|SH3 domain binding	path:hsa04650	Natural killer cell mediated cytotoxicity
NM_001122681.1	SH3BP2	circRNA_05460|Chr17:72592203_72649268_-	0.0062	2e-05	8	novel939_mature;novel284_mature;novel823_mature>novel931_mature;novel1055_mature;novel47_mature;novel874_mature;hsa-miR-7706;novel99_mature	0.9203439577572424	0.009264915416653113	6.06465	5.74581	5.52767	2.96877	2.61407	3.16076	0.0291224248495827	0.0516358024271684	0.0352141324737	0.0	0.0	0.0	GeneID:6452,Genbank:NM_001122681.1,HGNC:HGNC:10825,MIM:602104	SH3 domain binding protein 2	GO:0001784,GO:0005070,GO:0007165,GO:0017124	phosphotyrosine residue binding|SH3/SH2 adaptor activity|signal transduction|SH3 domain binding	path:hsa04650	Natural killer cell mediated cytotoxicity
NM_001122681.1	SH3BP2	circRNA_06568|Chr2:61256384_61325457_-	0.0004	0.00085	4	novel939_mature;novel478_mature;novel1055_mature;novel99_mature	0.9009055413870448	0.014243028082991478	6.06465	5.74581	5.52767	2.96877	2.61407	3.16076	0.5727410220417929	0.6626594644819951	0.554622586460775	0.423134211380546	0.301760034604743	0.257377311590662	GeneID:6452,Genbank:NM_001122681.1,HGNC:HGNC:10825,MIM:602104	SH3 domain binding protein 2	GO:0001784,GO:0005070,GO:0007165,GO:0017124	phosphotyrosine residue binding|SH3/SH2 adaptor activity|signal transduction|SH3 domain binding	path:hsa04650	Natural killer cell mediated cytotoxicity
NM_001122681.1	SH3BP2	circRNA_08494|Chr3:123931102_123949132_-	0.0006	0.0017	3	novel478_mature;novel72_star;novel874_mature	0.8426837028059216	0.03517596135381434	6.06465	5.74581	5.52767	2.96877	2.61407	3.16076	0.0388298997994436	0.0172119341423895	0.05282119871055002	0.0	0.0	0.0	GeneID:6452,Genbank:NM_001122681.1,HGNC:HGNC:10825,MIM:602104	SH3 domain binding protein 2	GO:0001784,GO:0005070,GO:0007165,GO:0017124	phosphotyrosine residue binding|SH3/SH2 adaptor activity|signal transduction|SH3 domain binding	path:hsa04650	Natural killer cell mediated cytotoxicity
NM_001122681.1	SH3BP2	circRNA_09218|Chr4:82878730_82881940_-	0.0064	0.015	2	novel939_mature;novel99_mature	0.8960195841785	0.015655775985501552	6.06465	5.74581	5.52767	2.96877	2.61407	3.16076	0.0776597995988871	0.0946656377831421	0.114445930539525	0.0423134211380546	0.018288486945742	0.0183840936850473	GeneID:6452,Genbank:NM_001122681.1,HGNC:HGNC:10825,MIM:602104	SH3 domain binding protein 2	GO:0001784,GO:0005070,GO:0007165,GO:0017124	phosphotyrosine residue binding|SH3/SH2 adaptor activity|signal transduction|SH3 domain binding	path:hsa04650	Natural killer cell mediated cytotoxicity
NM_001122681.1	SH3BP2	circRNA_12646|ChrX:10566888_10567603_-	0.001	0.015	2	novel823_mature>novel931_mature;novel99_mature	0.8121559922177249	0.04961398411280664	6.06465	5.74581	5.52767	2.96877	2.61407	3.16076	0.0194149498997218	0.0602417694983632	0.0352141324737	0.0	0.0	0.0	GeneID:6452,Genbank:NM_001122681.1,HGNC:HGNC:10825,MIM:602104	SH3 domain binding protein 2	GO:0001784,GO:0005070,GO:0007165,GO:0017124	phosphotyrosine residue binding|SH3/SH2 adaptor activity|signal transduction|SH3 domain binding	path:hsa04650	Natural killer cell mediated cytotoxicity
NM_001122956.1	DBNL	circRNA_04641|Chr16:56385919_56389375_-	0.01	0.023	2	novel991_mature;novel969_mature	0.96822502761101	0.0014984325229930881	5.45789	6.03423	5.65753	2.9917700000000003	2.69231	2.8930599999999997	0.126197174348192	0.146301440210311	0.12324946365794999	0.0634701317070819	0.0548654608372261	0.0827284215827127	GeneID:28988,Genbank:NM_001122956.1,HGNC:HGNC:2696,MIM:610106	drebrin like	GO:0000139,GO:0001726,GO:0002102,GO:0002250,GO:0003779,GO:0005576,GO:0005737,GO:0005769,GO:0005829,GO:0005886,GO:0005938,GO:0006898,GO:0007257,GO:0007416,GO:0008022,GO:0008047,GO:0014069,GO:0016601,GO:0019904,GO:0030027,GO:0030054,GO:0030425,GO:0030665,GO:0034774,GO:0043312,GO:0045296,GO:0048812,GO:0051015,GO:0070062,GO:0071800,GO:0097178,GO:1904724,GO:1904813	Golgi membrane|ruffle|podosome|adaptive immune response|actin binding|extracellular region|cytoplasm|early endosome|cytosol|plasma membrane|cell cortex|receptor-mediated endocytosis|activation of JUN kinase activity|synapse assembly|protein C-terminus binding|enzyme activator activity|postsynaptic density|Rac protein signal transduction|protein domain specific binding|lamellipodium|cell junction|…
NM_001122956.1	DBNL	circRNA_04644|Chr16:56626880_56639329_+	0.0068	8.2e-06	8	novel969_mature;novel47_mature;novel874_mature;novel908_mature;hsa-miR-4665-5p;novel630_mature;novel81_mature;novel99_mature	0.9699006788389356	0.0013453191735668393	5.45789	6.03423	5.65753	2.9917700000000003	2.69231	2.8930599999999997	0.0776597995988871	0.0946656377831421	0.09683886430267499	0.0317350658535409	0.0	0.0275761405275709	GeneID:28988,Genbank:NM_001122956.1,HGNC:HGNC:2696,MIM:610106	drebrin like	GO:0000139,GO:0001726,GO:0002102,GO:0002250,GO:0003779,GO:0005576,GO:0005737,GO:0005769,GO:0005829,GO:0005886,GO:0005938,GO:0006898,GO:0007257,GO:0007416,GO:0008022,GO:0008047,GO:0014069,GO:0016601,GO:0019904,GO:0030027,GO:0030054,GO:0030425,GO:0030665,GO:0034774,GO:0043312,GO:0045296,GO:0048812,GO:0051015,GO:0070062,GO:0071800,GO:0097178,GO:1904724,GO:1904813	Golgi membrane|ruffle|podosome|adaptive immune response|actin binding|extracellular region|cytoplasm|early endosome|cytosol|plasma membrane|cell cortex|receptor-mediated endocytosis|activation of JUN kinase activity|synapse assembly|protein C-terminus binding|enzyme activator activity|postsynaptic density|Rac protein signal transduction|protein domain specific binding|lamellipodium|cell junction|…
NM_001122956.1	DBNL	circRNA_05460|Chr17:72592203_72649268_-	0.0042	1.8e-05	7	novel991_mature;hsa-miR-7706;novel47_mature;novel874_mature;hsa-miR-4665-5p;novel630_mature;novel99_mature	0.9745820597405792	0.0009608966247750838	5.45789	6.03423	5.65753	2.9917700000000003	2.69231	2.8930599999999997	0.0291224248495827	0.0516358024271684	0.0352141324737	0.0	0.0	0.0	GeneID:28988,Genbank:NM_001122956.1,HGNC:HGNC:2696,MIM:610106	drebrin like	GO:0000139,GO:0001726,GO:0002102,GO:0002250,GO:0003779,GO:0005576,GO:0005737,GO:0005769,GO:0005829,GO:0005886,GO:0005938,GO:0006898,GO:0007257,GO:0007416,GO:0008022,GO:0008047,GO:0014069,GO:0016601,GO:0019904,GO:0030027,GO:0030054,GO:0030425,GO:0030665,GO:0034774,GO:0043312,GO:0045296,GO:0048812,GO:0051015,GO:0070062,GO:0071800,GO:0097178,GO:1904724,GO:1904813	Golgi membrane|ruffle|podosome|adaptive immune response|actin binding|extracellular region|cytoplasm|early endosome|cytosol|plasma membrane|cell cortex|receptor-mediated endocytosis|activation of JUN kinase activity|synapse assembly|protein C-terminus binding|enzyme activator activity|postsynaptic density|Rac protein signal transduction|protein domain specific binding|lamellipodium|cell junction|…
NM_001122956.1	DBNL	circRNA_08494|Chr3:123931102_123949132_-	0.0002	0.023	2	novel478_mature;novel874_mature	0.8182494582560886	0.04654798273834967	5.45789	6.03423	5.65753	2.9917700000000003	2.69231	2.8930599999999997	0.0388298997994436	0.0172119341423895	0.05282119871055002	0.0	0.0	0.0	GeneID:28988,Genbank:NM_001122956.1,HGNC:HGNC:2696,MIM:610106	drebrin like	GO:0000139,GO:0001726,GO:0002102,GO:0002250,GO:0003779,GO:0005576,GO:0005737,GO:0005769,GO:0005829,GO:0005886,GO:0005938,GO:0006898,GO:0007257,GO:0007416,GO:0008022,GO:0008047,GO:0014069,GO:0016601,GO:0019904,GO:0030027,GO:0030054,GO:0030425,GO:0030665,GO:0034774,GO:0043312,GO:0045296,GO:0048812,GO:0051015,GO:0070062,GO:0071800,GO:0097178,GO:1904724,GO:1904813	Golgi membrane|ruffle|podosome|adaptive immune response|actin binding|extracellular region|cytoplasm|early endosome|cytosol|plasma membrane|cell cortex|receptor-mediated endocytosis|activation of JUN kinase activity|synapse assembly|protein C-terminus binding|enzyme activator activity|postsynaptic density|Rac protein signal transduction|protein domain specific binding|lamellipodium|cell junction|…
NM_001124758.2	SPNS2	circRNA_06970|Chr2:168063500_168129758_-	0.0002	0.017	1	hsa-miR-6724-5p	0.890793826555991	0.01723778670303564	0.447825	0.45396400000000003	0.375848	0.678991	0.631157	0.43855	0.15531959919777402	0.0	0.12324946365794999	0.476025987803114	0.429779443224938	0.20222503053552	GeneID:124976,Genbank:NM_001124758.2,HGNC:HGNC:26992,MIM:612584	sphingolipid transporter 2	GO:0001782,GO:0002920,GO:0003376,GO:0005765,GO:0006665,GO:0016021,GO:0031982,GO:0040011,GO:0043029,GO:0046624,GO:0048073,GO:0048535,GO:0055085,GO:0060348,GO:0072676	B cell homeostasis|regulation of humoral immune response|sphingosine-1-phosphate signaling pathway|lysosomal membrane|sphingolipid metabolic process|integral component of membrane|vesicle|locomotion|T cell homeostasis|sphingolipid transporter activity|regulation of eye pigmentation|lymph node development|transmembrane transport|bone development|lymphocyte migration
NM_001124758.2	SPNS2	circRNA_12524|Chr9:125337018_125337591_+	0.0	0.034	1	hsa-miR-296-3p	0.9287388969833216	0.00743628010475491	0.447825	0.45396400000000003	0.375848	0.678991	0.631157	0.43855	0.0194149498997218	0.0	0.0	0.126940263414164	0.100586678201581	0.0551522810551418	GeneID:124976,Genbank:NM_001124758.2,HGNC:HGNC:26992,MIM:612584	sphingolipid transporter 2	GO:0001782,GO:0002920,GO:0003376,GO:0005765,GO:0006665,GO:0016021,GO:0031982,GO:0040011,GO:0043029,GO:0046624,GO:0048073,GO:0048535,GO:0055085,GO:0060348,GO:0072676	B cell homeostasis|regulation of humoral immune response|sphingosine-1-phosphate signaling pathway|lysosomal membrane|sphingolipid metabolic process|integral component of membrane|vesicle|locomotion|T cell homeostasis|sphingolipid transporter activity|regulation of eye pigmentation|lymph node development|transmembrane transport|bone development|lymphocyte migration
NM_001135599.3	TGFB2	circRNA_04644|Chr16:56626880_56639329_+	0.0127	3.7e-07	10	novel939_mature;novel969_mature;novel612_mature;hsa-miR-1275;novel1055_mature;novel874_mature;hsa-miR-935;hsa-miR-642a-3p;hsa-miR-1306-5p;novel99_mature	0.873985652266471	0.02281889403622536	0.06569119999999999	0.054028	0.053069200000000004	0.038625900000000005	0.0100272	0.0101095	0.0776597995988871	0.0946656377831421	0.09683886430267499	0.0317350658535409	0.0	0.0275761405275709	GeneID:7042,Genbank:NM_001135599.3,HGNC:HGNC:11768,MIM:190220	transforming growth factor beta 2	GO:0000902,GO:0001501,GO:0001502,GO:0001540,GO:0001558,GO:0001568,GO:0001654,GO:0001666,GO:0001822,GO:0001837,GO:0001843,GO:0001942,GO:0001974,GO:0003007,GO:0003148,GO:0003149,GO:0003179,GO:0003181,GO:0003184,GO:0003203,GO:0003215,GO:0003222,GO:0003274,GO:0003289,GO:0003407,GO:0005102,GO:0005114,GO:0005125,GO:0005160,GO:0005576,GO:0005604,GO:0005615,GO:0005737,GO:0005768,GO:0005802,GO:0006468,GO:…	cell morphogenesis|skeletal system development|cartilage condensation|amyloid-beta binding|regulation of cell growth|blood vessel development|eye development|response to hypoxia|kidney development|epithelial to mesenchymal transition|neural tube closure|hair follicle development|blood vessel remodeling|heart morphogenesis|outflow tract septum morphogenesis|membranous septum morphogenesis|heart va…	path:hsa04010,path:hsa04060,path:hsa04068,path:hsa04110,path:hsa04218,path:hsa04350,path:hsa04380,path:hsa04390,path:hsa04933,path:hsa05140,path:hsa05142,path:hsa05144,path:hsa05145,path:hsa05146,path:hsa05152,path:hsa05161,path:hsa05166,path:hsa05200,path:hsa05205,path:hsa05206,path:hsa05210,path:hsa05211,path:hsa05212,path:hsa05220,path:hsa05225,path:hsa05226,path:hsa05321,path:hsa05323,path:hs…	MAPK signaling pathway|Cytokine-cytokine receptor interaction|FoxO signaling pathway|Cell cycle|Cellular senescence|TGF-beta signaling pathway|Osteoclast differentiation|Hippo signaling pathway|AGE-RAGE signaling pathway in diabetic complications|Leishmaniasis|Chagas disease (American trypanosomiasis)|Malaria|Toxoplasmosis|Amoebiasis|Tuberculosis|Hepatitis B|Human T-cell leukemia virus 1 infectio…
NM_001135599.3	TGFB2	circRNA_06568|Chr2:61256384_61325457_-	0.0004	0.00063	4	novel939_mature;novel478_mature;novel1055_mature;novel99_mature	0.933085181587444	0.006566580726087884	0.06569119999999999	0.054028	0.053069200000000004	0.038625900000000005	0.0100272	0.0101095	0.5727410220417929	0.6626594644819951	0.554622586460775	0.423134211380546	0.301760034604743	0.257377311590662	GeneID:7042,Genbank:NM_001135599.3,HGNC:HGNC:11768,MIM:190220	transforming growth factor beta 2	GO:0000902,GO:0001501,GO:0001502,GO:0001540,GO:0001558,GO:0001568,GO:0001654,GO:0001666,GO:0001822,GO:0001837,GO:0001843,GO:0001942,GO:0001974,GO:0003007,GO:0003148,GO:0003149,GO:0003179,GO:0003181,GO:0003184,GO:0003203,GO:0003215,GO:0003222,GO:0003274,GO:0003289,GO:0003407,GO:0005102,GO:0005114,GO:0005125,GO:0005160,GO:0005576,GO:0005604,GO:0005615,GO:0005737,GO:0005768,GO:0005802,GO:0006468,GO:…	cell morphogenesis|skeletal system development|cartilage condensation|amyloid-beta binding|regulation of cell growth|blood vessel development|eye development|response to hypoxia|kidney development|epithelial to mesenchymal transition|neural tube closure|hair follicle development|blood vessel remodeling|heart morphogenesis|outflow tract septum morphogenesis|membranous septum morphogenesis|heart va…	path:hsa04010,path:hsa04060,path:hsa04068,path:hsa04110,path:hsa04218,path:hsa04350,path:hsa04380,path:hsa04390,path:hsa04933,path:hsa05140,path:hsa05142,path:hsa05144,path:hsa05145,path:hsa05146,path:hsa05152,path:hsa05161,path:hsa05166,path:hsa05200,path:hsa05205,path:hsa05206,path:hsa05210,path:hsa05211,path:hsa05212,path:hsa05220,path:hsa05225,path:hsa05226,path:hsa05321,path:hsa05323,path:hs…	MAPK signaling pathway|Cytokine-cytokine receptor interaction|FoxO signaling pathway|Cell cycle|Cellular senescence|TGF-beta signaling pathway|Osteoclast differentiation|Hippo signaling pathway|AGE-RAGE signaling pathway in diabetic complications|Leishmaniasis|Chagas disease (American trypanosomiasis)|Malaria|Toxoplasmosis|Amoebiasis|Tuberculosis|Hepatitis B|Human T-cell leukemia virus 1 infectio…
NM_001135599.3	TGFB2	circRNA_09218|Chr4:82878730_82881940_-	0.006	0.013000000000000001	2	novel939_mature;novel99_mature	0.86748016508939	0.02517863598643206	0.06569119999999999	0.054028	0.053069200000000004	0.038625900000000005	0.0100272	0.0101095	0.0776597995988871	0.0946656377831421	0.114445930539525	0.0423134211380546	0.018288486945742	0.0183840936850473	GeneID:7042,Genbank:NM_001135599.3,HGNC:HGNC:11768,MIM:190220	transforming growth factor beta 2	GO:0000902,GO:0001501,GO:0001502,GO:0001540,GO:0001558,GO:0001568,GO:0001654,GO:0001666,GO:0001822,GO:0001837,GO:0001843,GO:0001942,GO:0001974,GO:0003007,GO:0003148,GO:0003149,GO:0003179,GO:0003181,GO:0003184,GO:0003203,GO:0003215,GO:0003222,GO:0003274,GO:0003289,GO:0003407,GO:0005102,GO:0005114,GO:0005125,GO:0005160,GO:0005576,GO:0005604,GO:0005615,GO:0005737,GO:0005768,GO:0005802,GO:0006468,GO:…	cell morphogenesis|skeletal system development|cartilage condensation|amyloid-beta binding|regulation of cell growth|blood vessel development|eye development|response to hypoxia|kidney development|epithelial to mesenchymal transition|neural tube closure|hair follicle development|blood vessel remodeling|heart morphogenesis|outflow tract septum morphogenesis|membranous septum morphogenesis|heart va…	path:hsa04010,path:hsa04060,path:hsa04068,path:hsa04110,path:hsa04218,path:hsa04350,path:hsa04380,path:hsa04390,path:hsa04933,path:hsa05140,path:hsa05142,path:hsa05144,path:hsa05145,path:hsa05146,path:hsa05152,path:hsa05161,path:hsa05166,path:hsa05200,path:hsa05205,path:hsa05206,path:hsa05210,path:hsa05211,path:hsa05212,path:hsa05220,path:hsa05225,path:hsa05226,path:hsa05321,path:hsa05323,path:hs…	MAPK signaling pathway|Cytokine-cytokine receptor interaction|FoxO signaling pathway|Cell cycle|Cellular senescence|TGF-beta signaling pathway|Osteoclast differentiation|Hippo signaling pathway|AGE-RAGE signaling pathway in diabetic complications|Leishmaniasis|Chagas disease (American trypanosomiasis)|Malaria|Toxoplasmosis|Amoebiasis|Tuberculosis|Hepatitis B|Human T-cell leukemia virus 1 infectio…
NM_001142465.2	ECSIT	circRNA_00267|Chr1:31915895_31919658_-	0.0003	0.037000000000000005	2	hsa-miR-296-3p;hsa-miR-10b-3p	0.9320425197653482	0.006770407412486613	4.56358	4.067	4.136830000000002	5.74719	5.3529800000000005	5.20138	0.5533260721420711	0.6024176949836321	0.58103318581605	1.32229441056421	1.1796074080003602	0.8824364968822691	GeneID:51295,Genbank:NM_001142465.2,HGNC:HGNC:29548,MIM:608388	ECSIT signalling integrator	GO:0005634,GO:0005654,GO:0005737,GO:0005739,GO:0005743,GO:0005829,GO:0016651,GO:0032981,GO:0045087,GO:0051341	nucleus|nucleoplasm|cytoplasm|mitochondrion|mitochondrial inner membrane|cytosol|oxidoreductase activity, acting on NAD(P)H|mitochondrial respiratory chain complex I assembly|innate immune response|regulation of oxidoreductase activity	path:hsa04010	MAPK signaling pathway
NM_001142465.2	ECSIT	circRNA_02227|Chr11:65894014_65897006_-	0.0003	0.023	2	hsa-miR-296-3p;hsa-miR-6724-5p	0.8771400359674206	0.021714596932671453	4.56358	4.067	4.136830000000002	5.74719	5.3529800000000005	5.20138	0.0194149498997218	0.0	0.0	0.0634701317070819	0.100586678201581	0.0827284215827127	GeneID:51295,Genbank:NM_001142465.2,HGNC:HGNC:29548,MIM:608388	ECSIT signalling integrator	GO:0005634,GO:0005654,GO:0005737,GO:0005739,GO:0005743,GO:0005829,GO:0016651,GO:0032981,GO:0045087,GO:0051341	nucleus|nucleoplasm|cytoplasm|mitochondrion|mitochondrial inner membrane|cytosol|oxidoreductase activity, acting on NAD(P)H|mitochondrial respiratory chain complex I assembly|innate immune response|regulation of oxidoreductase activity	path:hsa04010	MAPK signaling pathway
NM_001142465.2	ECSIT	circRNA_06181|Chr19:47264603_47264946_+	0.0015	4.6e-05	4	hsa-miR-296-3p;hsa-miR-6724-5p;hsa-miR-92a-1-5p;hsa-miR-10b-3p	0.8763886743881246	0.02197526404612633	4.56358	4.067	4.136830000000002	5.74719	5.3529800000000005	5.20138	0.0	0.0	0.0	0.0634701317070819	0.018288486945742	0.0459602342126182	GeneID:51295,Genbank:NM_001142465.2,HGNC:HGNC:29548,MIM:608388	ECSIT signalling integrator	GO:0005634,GO:0005654,GO:0005737,GO:0005739,GO:0005743,GO:0005829,GO:0016651,GO:0032981,GO:0045087,GO:0051341	nucleus|nucleoplasm|cytoplasm|mitochondrion|mitochondrial inner membrane|cytosol|oxidoreductase activity, acting on NAD(P)H|mitochondrial respiratory chain complex I assembly|innate immune response|regulation of oxidoreductase activity	path:hsa04010	MAPK signaling pathway
NM_001142465.2	ECSIT	circRNA_06967|Chr2:168012634_168075231_-	0.0009	0.012	2	hsa-miR-6724-5p;novel740_mature	0.935696908203046	0.0060693883930438425	4.56358	4.067	4.136830000000002	5.74719	5.3529800000000005	5.20138	0.0291224248495827	0.0	0.0352141324737	0.0952051975606228	0.100586678201581	0.0827284215827127	GeneID:51295,Genbank:NM_001142465.2,HGNC:HGNC:29548,MIM:608388	ECSIT signalling integrator	GO:0005634,GO:0005654,GO:0005737,GO:0005739,GO:0005743,GO:0005829,GO:0016651,GO:0032981,GO:0045087,GO:0051341	nucleus|nucleoplasm|cytoplasm|mitochondrion|mitochondrial inner membrane|cytosol|oxidoreductase activity, acting on NAD(P)H|mitochondrial respiratory chain complex I assembly|innate immune response|regulation of oxidoreductase activity	path:hsa04010	MAPK signaling pathway
NM_001142465.2	ECSIT	circRNA_07787|Chr22:20933779_20934244_+	0.0002	0.023	2	hsa-miR-92a-1-5p;hsa-miR-10b-3p	0.9525035970029976	0.003330288681665685	4.56358	4.067	4.136830000000002	5.74719	5.3529800000000005	5.20138	0.10678222444847	0.10327160485433699	0.12324946365794999	0.29619394796638204	0.2834715476590011	0.2389932179056149	GeneID:51295,Genbank:NM_001142465.2,HGNC:HGNC:29548,MIM:608388	ECSIT signalling integrator	GO:0005634,GO:0005654,GO:0005737,GO:0005739,GO:0005743,GO:0005829,GO:0016651,GO:0032981,GO:0045087,GO:0051341	nucleus|nucleoplasm|cytoplasm|mitochondrion|mitochondrial inner membrane|cytosol|oxidoreductase activity, acting on NAD(P)H|mitochondrial respiratory chain complex I assembly|innate immune response|regulation of oxidoreductase activity	path:hsa04010	MAPK signaling pathway
NM_001145009.1	BTN3A1	circRNA_00267|Chr1:31915895_31919658_-	0.0012	0.015	3	hsa-miR-296-3p;hsa-miR-374a-3p;hsa-miR-10b-3p	0.9670228237232084	0.001613309989558034	1.3553600000000001	1.34409	1.30589	1.97517	2.09533	1.6498	0.5533260721420711	0.6024176949836321	0.58103318581605	1.32229441056421	1.1796074080003602	0.8824364968822691	GeneID:11119,Genbank:NM_001145009.1,HGNC:HGNC:1138,MIM:613593	butyrophilin subfamily 3 member A1	GO:0002250,GO:0005886,GO:0016021,GO:0050663,GO:0050798,GO:0050852,GO:0072643	adaptive immune response|plasma membrane|integral component of membrane|cytokine secretion|activated T cell proliferation|T cell receptor signaling pathway|interferon-gamma secretion
NM_001145009.1	BTN3A1	circRNA_01071|Chr1:223954477_223962708_-	0.0075	4.2e-05	11	hsa-miR-100-3p;hsa-miR-10b-3p;novel740_mature;novel655_mature;hsa-miR-548p;hsa-miR-296-3p;hsa-miR-92a-1-5p;novel357_mature;novel597_mature;hsa-miR-141-5p;novel814_mature	0.9704086119463924	0.0013005195172805801	1.3553600000000001	1.34409	1.30589	1.97517	2.09533	1.6498	0.0	0.0	0.0	0.0423134211380546	0.0640097043100971	0.0367681873700945	GeneID:11119,Genbank:NM_001145009.1,HGNC:HGNC:1138,MIM:613593	butyrophilin subfamily 3 member A1	GO:0002250,GO:0005886,GO:0016021,GO:0050663,GO:0050798,GO:0050852,GO:0072643	adaptive immune response|plasma membrane|integral component of membrane|cytokine secretion|activated T cell proliferation|T cell receptor signaling pathway|interferon-gamma secretion
NM_001145009.1	BTN3A1	circRNA_02235|Chr11:66639700_66640123_+	0.0006	0.044000000000000004	3	hsa-miR-26a-2-3p;hsa-miR-141-5p;hsa-miR-100-3p	0.8359993916099641	0.038138802783474215	1.3553600000000001	1.34409	1.30589	1.97517	2.09533	1.6498	0.0	0.0	0.0	0.0423134211380546	0.0457212173643551	0.0551522810551418	GeneID:11119,Genbank:NM_001145009.1,HGNC:HGNC:1138,MIM:613593	butyrophilin subfamily 3 member A1	GO:0002250,GO:0005886,GO:0016021,GO:0050663,GO:0050798,GO:0050852,GO:0072643	adaptive immune response|plasma membrane|integral component of membrane|cytokine secretion|activated T cell proliferation|T cell receptor signaling pathway|interferon-gamma secretion
NM_001145009.1	BTN3A1	circRNA_03561|Chr14:31127785_31169468_-	0.0016	1.3000000000000001e-05	7	hsa-miR-100-3p;hsa-miR-10b-3p;hsa-miR-548p;hsa-miR-296-3p;hsa-miR-33b-3p;hsa-miR-141-5p;novel814_mature	0.947083128320511	0.004126204174610695	1.3553600000000001	1.34409	1.30589	1.97517	2.09533	1.6498	0.0	0.0	0.0	0.0528917764225682	0.10973092167445199	0.0459602342126182	GeneID:11119,Genbank:NM_001145009.1,HGNC:HGNC:1138,MIM:613593	butyrophilin subfamily 3 member A1	GO:0002250,GO:0005886,GO:0016021,GO:0050663,GO:0050798,GO:0050852,GO:0072643	adaptive immune response|plasma membrane|integral component of membrane|cytokine secretion|activated T cell proliferation|T cell receptor signaling pathway|interferon-gamma secretion
NM_001145009.1	BTN3A1	circRNA_06967|Chr2:168012634_168075231_-	0.0017	0.043	2	hsa-miR-6724-5p;novel740_mature	0.9106923286614697	0.011607637490964731	1.3553600000000001	1.34409	1.30589	1.97517	2.09533	1.6498	0.0291224248495827	0.0	0.0352141324737	0.0952051975606228	0.100586678201581	0.0827284215827127	GeneID:11119,Genbank:NM_001145009.1,HGNC:HGNC:1138,MIM:613593	butyrophilin subfamily 3 member A1	GO:0002250,GO:0005886,GO:0016021,GO:0050663,GO:0050798,GO:0050852,GO:0072643	adaptive immune response|plasma membrane|integral component of membrane|cytokine secretion|activated T cell proliferation|T cell receptor signaling pathway|interferon-gamma secretion
NM_001145009.1	BTN3A1	circRNA_07908|Chr22:38986298_39025349_+	0.0232	2.7000000000000004e-06	15	hsa-miR-100-3p;hsa-miR-10b-3p;hsa-miR-26a-2-3p;hsa-miR-6724-5p;novel740_mature;novel655_mature;hsa-miR-374a-3p;hsa-miR-548p;hsa-miR-296-3p;hsa-miR-92a-1-5p;novel357_mature;hsa-miR-33b-3p;novel597_mature;hsa-miR-141-5p;novel814_mature	0.8841252942973437	0.019362499342029882	1.3553600000000001	1.34409	1.30589	1.97517	2.09533	1.6498	0.0	0.0688477365695579	0.0	0.2327238162593	0.18288486945742	0.18384093685047306	GeneID:11119,Genbank:NM_001145009.1,HGNC:HGNC:1138,MIM:613593	butyrophilin subfamily 3 member A1	GO:0002250,GO:0005886,GO:0016021,GO:0050663,GO:0050798,GO:0050852,GO:0072643	adaptive immune response|plasma membrane|integral component of membrane|cytokine secretion|activated T cell proliferation|T cell receptor signaling pathway|interferon-gamma secretion
NM_001145009.1	BTN3A1	circRNA_08408|Chr3:98849461_98881767_-	0.0006	0.043	2	hsa-miR-141-5p;hsa-miR-92a-1-5p	0.9162409736406321	0.010229552900407649	1.3553600000000001	1.34409	1.30589	1.97517	2.09533	1.6498	0.320346673345409	0.258179012135842	0.448980189039675	0.6981714487779009	0.8869916168684879	0.6894035131892728	GeneID:11119,Genbank:NM_001145009.1,HGNC:HGNC:1138,MIM:613593	butyrophilin subfamily 3 member A1	GO:0002250,GO:0005886,GO:0016021,GO:0050663,GO:0050798,GO:0050852,GO:0072643	adaptive immune response|plasma membrane|integral component of membrane|cytokine secretion|activated T cell proliferation|T cell receptor signaling pathway|interferon-gamma secretion
NM_001145009.1	BTN3A1	circRNA_10841|Chr7:22308339_22318037_-	0.0037	0.0017	3	hsa-miR-26a-2-3p;hsa-miR-374a-3p;hsa-miR-100-3p	0.9665874353591646	0.0016559483289906233	1.3553600000000001	1.34409	1.30589	1.97517	2.09533	1.6498	0.087367274548748	0.0602417694983632	0.026410599355275004	0.179832039836732	0.19202911293029096	0.11030456211028399	GeneID:11119,Genbank:NM_001145009.1,HGNC:HGNC:1138,MIM:613593	butyrophilin subfamily 3 member A1	GO:0002250,GO:0005886,GO:0016021,GO:0050663,GO:0050798,GO:0050852,GO:0072643	adaptive immune response|plasma membrane|integral component of membrane|cytokine secretion|activated T cell proliferation|T cell receptor signaling pathway|interferon-gamma secretion
NM_001145009.1	BTN3A1	circRNA_11306|Chr7:140334429_140337349_-	0.0031	0.0017	3	novel357_mature;hsa-miR-10b-3p;hsa-miR-548p	0.9729343885034504	0.0010889075678633731	1.3553600000000001	1.34409	1.30589	1.97517	2.09533	1.6498	0.0	0.0	0.0	0.0528917764225682	0.0914424347287101	0.0275761405275709	GeneID:11119,Genbank:NM_001145009.1,HGNC:HGNC:1138,MIM:613593	butyrophilin subfamily 3 member A1	GO:0002250,GO:0005886,GO:0016021,GO:0050663,GO:0050798,GO:0050852,GO:0072643	adaptive immune response|plasma membrane|integral component of membrane|cytokine secretion|activated T cell proliferation|T cell receptor signaling pathway|interferon-gamma secretion
NM_001145009.1	BTN3A1	circRNA_11655|Chr8:63186147_63187745_+	0.0007	0.0093	4	hsa-miR-296-3p;novel814_mature;hsa-miR-92a-1-5p;hsa-miR-10b-3p	0.9066914316560571	0.012653538381082168	1.3553600000000001	1.34409	1.30589	1.97517	2.09533	1.6498	0.0	0.0	0.0	0.0423134211380546	0.100586678201581	0.0551522810551418	GeneID:11119,Genbank:NM_001145009.1,HGNC:HGNC:1138,MIM:613593	butyrophilin subfamily 3 member A1	GO:0002250,GO:0005886,GO:0016021,GO:0050663,GO:0050798,GO:0050852,GO:0072643	adaptive immune response|plasma membrane|integral component of membrane|cytokine secretion|activated T cell proliferation|T cell receptor signaling pathway|interferon-gamma secretion
NM_001146103.1	PARP9	circRNA_04644|Chr16:56626880_56639329_+	0.0008	0.00088	5	hsa-miR-1275;novel823_mature>novel931_mature;novel1055_mature;novel908_mature;hsa-miR-935	0.9592780462498496	0.0024536521256633328	7.649260000000001	7.306960000000001	7.10305	2.23807	1.4424299999999999	2.22022	0.0776597995988871	0.0946656377831421	0.09683886430267499	0.0317350658535409	0.0	0.0275761405275709	GeneID:83666,Genbank:NM_001146103.1,HGNC:HGNC:24118,MIM:612065	poly(ADP-ribose) polymerase family member 9	GO:0000122,GO:0001191,GO:0002230,GO:0003950,GO:0004857,GO:0005634,GO:0005654,GO:0005737,GO:0005739,GO:0005829,GO:0006302,GO:0006471,GO:0010608,GO:0010629,GO:0016020,GO:0016477,GO:0019899,GO:0034356,GO:0035563,GO:0042393,GO:0042531,GO:0043086,GO:0043234,GO:0044389,GO:0045087,GO:0045893,GO:0051607,GO:0060330,GO:0060335,GO:0072570,GO:0090734,GO:0097677,GO:1900182,GO:2001034	negative regulation of transcription from RNA polymerase II promoter|transcriptional repressor activity, RNA polymerase II transcription factor binding|positive regulation of defense response to virus by host|NAD+ ADP-ribosyltransferase activity|enzyme inhibitor activity|nucleus|nucleoplasm|cytoplasm|mitochondrion|cytosol|double-strand break repair|protein ADP-ribosylation|posttranscriptional reg…
NM_001164803.1	RBMX	circRNA_00635|Chr1:93876268_93877862_-	0.0003	0.043	1	novel908_mature	0.8216172901856662	0.04489248293975792	40.0866	37.0864	37.6499	19.4943	18.1793	21.886999999999997	0.0582448496991654	0.0430298353559737	0.07923179806582499	0.0	0.0	0.0459602342126182	GeneID:27316,Genbank:NM_001164803.1,HGNC:HGNC:9910,MIM:300199	RNA binding motif protein, X-linked	GO:0000381,GO:0000398,GO:0001047,GO:0001649,GO:0003682,GO:0003723,GO:0003727,GO:0003729,GO:0005615,GO:0005634,GO:0005654,GO:0005719,GO:0006366,GO:0006376,GO:0006509,GO:0016020,GO:0016070,GO:0019904,GO:0030529,GO:0042802,GO:0044530,GO:0045944,GO:0048025,GO:0048026,GO:0051259,GO:0051260,GO:0070062,GO:0071013,GO:0071347	regulation of alternative mRNA splicing, via spliceosome|mRNA splicing, via spliceosome|core promoter binding|osteoblast differentiation|chromatin binding|RNA binding|single-stranded RNA binding|mRNA binding|extracellular space|nucleus|nucleoplasm|nuclear euchromatin|transcription from RNA polymerase II promoter|mRNA splice site selection|membrane protein ectodomain proteolysis|membrane|RNA metab…	path:hsa03040	Spliceosome
NM_001164803.1	RBMX	circRNA_01996|Chr11:5345773_5346910_-	0.0003	0.043	1	novel908_mature	0.9103045148241204	0.011707107442183907	40.0866	37.0864	37.6499	19.4943	18.1793	21.886999999999997	0.116489699398331	0.0774537036407526	0.10564239742110001	0.0	0.0	0.0643443278976655	GeneID:27316,Genbank:NM_001164803.1,HGNC:HGNC:9910,MIM:300199	RNA binding motif protein, X-linked	GO:0000381,GO:0000398,GO:0001047,GO:0001649,GO:0003682,GO:0003723,GO:0003727,GO:0003729,GO:0005615,GO:0005634,GO:0005654,GO:0005719,GO:0006366,GO:0006376,GO:0006509,GO:0016020,GO:0016070,GO:0019904,GO:0030529,GO:0042802,GO:0044530,GO:0045944,GO:0048025,GO:0048026,GO:0051259,GO:0051260,GO:0070062,GO:0071013,GO:0071347	regulation of alternative mRNA splicing, via spliceosome|mRNA splicing, via spliceosome|core promoter binding|osteoblast differentiation|chromatin binding|RNA binding|single-stranded RNA binding|mRNA binding|extracellular space|nucleus|nucleoplasm|nuclear euchromatin|transcription from RNA polymerase II promoter|mRNA splice site selection|membrane protein ectodomain proteolysis|membrane|RNA metab…	path:hsa03040	Spliceosome
NM_001164803.1	RBMX	circRNA_04644|Chr16:56626880_56639329_+	0.0002	0.0019	4	novel284_mature;novel908_mature;novel1055_mature;hsa-miR-935	0.9436185894232928	0.004678680785014995	40.0866	37.0864	37.6499	19.4943	18.1793	21.886999999999997	0.0776597995988871	0.0946656377831421	0.09683886430267499	0.0317350658535409	0.0	0.0275761405275709	GeneID:27316,Genbank:NM_001164803.1,HGNC:HGNC:9910,MIM:300199	RNA binding motif protein, X-linked	GO:0000381,GO:0000398,GO:0001047,GO:0001649,GO:0003682,GO:0003723,GO:0003727,GO:0003729,GO:0005615,GO:0005634,GO:0005654,GO:0005719,GO:0006366,GO:0006376,GO:0006509,GO:0016020,GO:0016070,GO:0019904,GO:0030529,GO:0042802,GO:0044530,GO:0045944,GO:0048025,GO:0048026,GO:0051259,GO:0051260,GO:0070062,GO:0071013,GO:0071347	regulation of alternative mRNA splicing, via spliceosome|mRNA splicing, via spliceosome|core promoter binding|osteoblast differentiation|chromatin binding|RNA binding|single-stranded RNA binding|mRNA binding|extracellular space|nucleus|nucleoplasm|nuclear euchromatin|transcription from RNA polymerase II promoter|mRNA splice site selection|membrane protein ectodomain proteolysis|membrane|RNA metab…	path:hsa03040	Spliceosome
NM_001165903.1	STX1A	circRNA_01071|Chr1:223954477_223962708_-	0.0028	0.012	7	novel75_mature;novel740_mature;novel655_mature;hsa-miR-573;novel90_mature;novel967_mature;hsa-miR-141-5p	0.8460876070758497	0.033710519804984566	3.0582	3.2214	3.20202	3.47897	3.7882300000000004	3.9328300000000014	0.0	0.0	0.0	0.0423134211380546	0.0640097043100971	0.0367681873700945	GeneID:6804,Genbank:NM_001165903.1,HGNC:HGNC:11433,MIM:186590	syntaxin 1A	GO:0000149,GO:0001956,GO:0005484,GO:0005576,GO:0005829,GO:0005886,GO:0006886,GO:0007269,GO:0008021,GO:0008076,GO:0009629,GO:0010701,GO:0010807,GO:0014047,GO:0014069,GO:0016021,GO:0016081,GO:0017022,GO:0019221,GO:0019855,GO:0019869,GO:0019900,GO:0019904,GO:0030054,GO:0030141,GO:0030424,GO:0030672,GO:0030674,GO:0031201,GO:0031629,GO:0031965,GO:0032028,GO:0032940,GO:0033605,GO:0035493,GO:0042641,GO:…	SNARE binding|positive regulation of neurotransmitter secretion|SNAP receptor activity|extracellular region|cytosol|plasma membrane|intracellular protein transport|neurotransmitter secretion|synaptic vesicle|voltage-gated potassium channel complex|response to gravity|positive regulation of norepinephrine secretion|regulation of synaptic vesicle priming|glutamate secretion|postsynaptic density|int…	path:hsa04130,path:hsa04721,path:hsa04911,path:hsa05031	SNARE interactions in vesicular transport|Synaptic vesicle cycle|Insulin secretion|Amphetamine addiction
NM_001165903.1	STX1A	circRNA_04455|Chr16:4466153_4469465_-	0.0005	0.0097	2	hsa-miR-141-5p;hsa-miR-1272	0.8345551955870458	0.03879369874853045	3.0582	3.2214	3.20202	3.47897	3.7882300000000004	3.9328300000000014	0.0679523246490262	0.0430298353559737	0.05282119871055002	0.158675329267705	0.12801940862019398	0.165456843165425	GeneID:6804,Genbank:NM_001165903.1,HGNC:HGNC:11433,MIM:186590	syntaxin 1A	GO:0000149,GO:0001956,GO:0005484,GO:0005576,GO:0005829,GO:0005886,GO:0006886,GO:0007269,GO:0008021,GO:0008076,GO:0009629,GO:0010701,GO:0010807,GO:0014047,GO:0014069,GO:0016021,GO:0016081,GO:0017022,GO:0019221,GO:0019855,GO:0019869,GO:0019900,GO:0019904,GO:0030054,GO:0030141,GO:0030424,GO:0030672,GO:0030674,GO:0031201,GO:0031629,GO:0031965,GO:0032028,GO:0032940,GO:0033605,GO:0035493,GO:0042641,GO:…	SNARE binding|positive regulation of neurotransmitter secretion|SNAP receptor activity|extracellular region|cytosol|plasma membrane|intracellular protein transport|neurotransmitter secretion|synaptic vesicle|voltage-gated potassium channel complex|response to gravity|positive regulation of norepinephrine secretion|regulation of synaptic vesicle priming|glutamate secretion|postsynaptic density|int…	path:hsa04130,path:hsa04721,path:hsa04911,path:hsa05031	SNARE interactions in vesicular transport|Synaptic vesicle cycle|Insulin secretion|Amphetamine addiction
NM_001165903.1	STX1A	circRNA_07984|Chr22:46384543_46389499_-	0.0071	0.0032	3	novel703_mature;hsa-miR-1272;hsa-miR-128-1-5p	0.9141944374041752	0.010728016073854716	3.0582	3.2214	3.20202	3.47897	3.7882300000000004	3.9328300000000014	0.0	0.0	0.0	0.0423134211380546	0.0457212173643551	0.0459602342126182	GeneID:6804,Genbank:NM_001165903.1,HGNC:HGNC:11433,MIM:186590	syntaxin 1A	GO:0000149,GO:0001956,GO:0005484,GO:0005576,GO:0005829,GO:0005886,GO:0006886,GO:0007269,GO:0008021,GO:0008076,GO:0009629,GO:0010701,GO:0010807,GO:0014047,GO:0014069,GO:0016021,GO:0016081,GO:0017022,GO:0019221,GO:0019855,GO:0019869,GO:0019900,GO:0019904,GO:0030054,GO:0030141,GO:0030424,GO:0030672,GO:0030674,GO:0031201,GO:0031629,GO:0031965,GO:0032028,GO:0032940,GO:0033605,GO:0035493,GO:0042641,GO:…	SNARE binding|positive regulation of neurotransmitter secretion|SNAP receptor activity|extracellular region|cytosol|plasma membrane|intracellular protein transport|neurotransmitter secretion|synaptic vesicle|voltage-gated potassium channel complex|response to gravity|positive regulation of norepinephrine secretion|regulation of synaptic vesicle priming|glutamate secretion|postsynaptic density|int…	path:hsa04130,path:hsa04721,path:hsa04911,path:hsa05031	SNARE interactions in vesicular transport|Synaptic vesicle cycle|Insulin secretion|Amphetamine addiction
NM_001165903.1	STX1A	circRNA_08408|Chr3:98849461_98881767_-	0.0006	0.027000000000000003	2	hsa-miR-141-5p;hsa-miR-573	0.8504602126588311	0.031871206569003545	3.0582	3.2214	3.20202	3.47897	3.7882300000000004	3.9328300000000014	0.320346673345409	0.258179012135842	0.448980189039675	0.6981714487779009	0.8869916168684879	0.6894035131892728	GeneID:6804,Genbank:NM_001165903.1,HGNC:HGNC:11433,MIM:186590	syntaxin 1A	GO:0000149,GO:0001956,GO:0005484,GO:0005576,GO:0005829,GO:0005886,GO:0006886,GO:0007269,GO:0008021,GO:0008076,GO:0009629,GO:0010701,GO:0010807,GO:0014047,GO:0014069,GO:0016021,GO:0016081,GO:0017022,GO:0019221,GO:0019855,GO:0019869,GO:0019900,GO:0019904,GO:0030054,GO:0030141,GO:0030424,GO:0030672,GO:0030674,GO:0031201,GO:0031629,GO:0031965,GO:0032028,GO:0032940,GO:0033605,GO:0035493,GO:0042641,GO:…	SNARE binding|positive regulation of neurotransmitter secretion|SNAP receptor activity|extracellular region|cytosol|plasma membrane|intracellular protein transport|neurotransmitter secretion|synaptic vesicle|voltage-gated potassium channel complex|response to gravity|positive regulation of norepinephrine secretion|regulation of synaptic vesicle priming|glutamate secretion|postsynaptic density|int…	path:hsa04130,path:hsa04721,path:hsa04911,path:hsa05031	SNARE interactions in vesicular transport|Synaptic vesicle cycle|Insulin secretion|Amphetamine addiction
NM_001165903.1	STX1A	circRNA_11015|Chr7:73476868_73478569_-	0.0002	0.049	3	novel967_mature;novel740_mature;novel75_mature	0.8460876070758497	0.033710519804984566	3.0582	3.2214	3.20202	3.47897	3.7882300000000004	3.9328300000000014	0.0	0.0	0.0	0.0423134211380546	0.0640097043100971	0.0367681873700945	GeneID:6804,Genbank:NM_001165903.1,HGNC:HGNC:11433,MIM:186590	syntaxin 1A	GO:0000149,GO:0001956,GO:0005484,GO:0005576,GO:0005829,GO:0005886,GO:0006886,GO:0007269,GO:0008021,GO:0008076,GO:0009629,GO:0010701,GO:0010807,GO:0014047,GO:0014069,GO:0016021,GO:0016081,GO:0017022,GO:0019221,GO:0019855,GO:0019869,GO:0019900,GO:0019904,GO:0030054,GO:0030141,GO:0030424,GO:0030672,GO:0030674,GO:0031201,GO:0031629,GO:0031965,GO:0032028,GO:0032940,GO:0033605,GO:0035493,GO:0042641,GO:…	SNARE binding|positive regulation of neurotransmitter secretion|SNAP receptor activity|extracellular region|cytosol|plasma membrane|intracellular protein transport|neurotransmitter secretion|synaptic vesicle|voltage-gated potassium channel complex|response to gravity|positive regulation of norepinephrine secretion|regulation of synaptic vesicle priming|glutamate secretion|postsynaptic density|int…	path:hsa04130,path:hsa04721,path:hsa04911,path:hsa05031	SNARE interactions in vesicular transport|Synaptic vesicle cycle|Insulin secretion|Amphetamine addiction
NM_001166449.1	ITIH4	circRNA_04641|Chr16:56385919_56389375_-	0.0011	0.019	2	hsa-miR-1306-5p;novel969_mature	0.9789058180711571	0.0006627536856946303	0.401756	0.41037399999999996	0.337305	0.10908	0.0880947	0.23666700000000002	0.126197174348192	0.146301440210311	0.12324946365794999	0.0634701317070819	0.0548654608372261	0.0827284215827127	GeneID:3700,Genbank:NM_001166449.1,HGNC:HGNC:6169,MIM:600564	inter-alpha-trypsin inhibitor heavy chain family member 4	GO:0002576,GO:0004866,GO:0004867,GO:0005576,GO:0006953,GO:0030212,GO:0031089,GO:0034097,GO:0070062,GO:0072562	platelet degranulation|endopeptidase inhibitor activity|serine-type endopeptidase inhibitor activity|extracellular region|acute-phase response|hyaluronan metabolic process|platelet dense granule lumen|response to cytokine|extracellular exosome|blood microparticle
NM_001166449.1	ITIH4	circRNA_04644|Chr16:56626880_56639329_+	0.0024	5.7999999999999994e-05	7	novel939_mature;novel969_mature;novel284_mature;novel823_mature>novel931_mature;novel1055_mature;novel630_mature;hsa-miR-1306-5p	0.9046444869624592	0.013205492509260085	0.401756	0.41037399999999996	0.337305	0.10908	0.0880947	0.23666700000000002	0.0776597995988871	0.0946656377831421	0.09683886430267499	0.0317350658535409	0.0	0.0275761405275709	GeneID:3700,Genbank:NM_001166449.1,HGNC:HGNC:6169,MIM:600564	inter-alpha-trypsin inhibitor heavy chain family member 4	GO:0002576,GO:0004866,GO:0004867,GO:0005576,GO:0006953,GO:0030212,GO:0031089,GO:0034097,GO:0070062,GO:0072562	platelet degranulation|endopeptidase inhibitor activity|serine-type endopeptidase inhibitor activity|extracellular region|acute-phase response|hyaluronan metabolic process|platelet dense granule lumen|response to cytokine|extracellular exosome|blood microparticle
NM_001166449.1	ITIH4	circRNA_05460|Chr17:72592203_72649268_-	0.002	0.00016	6	novel939_mature;novel284_mature;novel823_mature>novel931_mature;novel1055_mature;hsa-miR-154-5p;novel630_mature	0.8871275953023604	0.0183912622514489	0.401756	0.41037399999999996	0.337305	0.10908	0.0880947	0.23666700000000002	0.0291224248495827	0.0516358024271684	0.0352141324737	0.0	0.0	0.0	GeneID:3700,Genbank:NM_001166449.1,HGNC:HGNC:6169,MIM:600564	inter-alpha-trypsin inhibitor heavy chain family member 4	GO:0002576,GO:0004866,GO:0004867,GO:0005576,GO:0006953,GO:0030212,GO:0031089,GO:0034097,GO:0070062,GO:0072562	platelet degranulation|endopeptidase inhibitor activity|serine-type endopeptidase inhibitor activity|extracellular region|acute-phase response|hyaluronan metabolic process|platelet dense granule lumen|response to cytokine|extracellular exosome|blood microparticle
NM_001167931.1	IL1RAP	circRNA_04644|Chr16:56626880_56639329_+	0.0001	0.011000000000000001	3	novel1055_mature;hsa-miR-642a-3p;novel99_mature	0.8428156502904407	0.03511860912988258	1.09026	0.8619049999999999	0.871784	0.415829	0.47408100000000003	0.4263770000000001	0.0776597995988871	0.0946656377831421	0.09683886430267499	0.0317350658535409	0.0	0.0275761405275709	GeneID:3556,Genbank:NM_001167931.1,HGNC:HGNC:5995,MIM:602626	interleukin 1 receptor accessory protein	GO:0002114,GO:0004871,GO:0004908,GO:0005615,GO:0005886,GO:0005887,GO:0006461,GO:0006954,GO:0006955,GO:0016020,GO:0019221,GO:0032736,GO:0032754,GO:0038172,GO:0042094,GO:0045087,GO:0051092,GO:0051965,GO:0070498,GO:0072602,GO:1900006,GO:1990782,GO:2000778	interleukin-33 receptor activity|signal transducer activity|interleukin-1 receptor activity|extracellular space|plasma membrane|integral component of plasma membrane|protein complex assembly|inflammatory response|immune response|membrane|cytokine-mediated signaling pathway|positive regulation of interleukin-13 production|positive regulation of interleukin-5 production|interleukin-33-mediated sign…	path:hsa04010,path:hsa04060,path:hsa04659,path:hsa04750	MAPK signaling pathway|Cytokine-cytokine receptor interaction|Th17 cell differentiation|Inflammatory mediator regulation of TRP channels
NM_001167931.1	IL1RAP	circRNA_05460|Chr17:72592203_72649268_-	0.0005	0.0052	3	novel1055_mature;hsa-miR-642a-3p;novel99_mature	0.8348426416153668	0.038662934789393415	1.09026	0.8619049999999999	0.871784	0.415829	0.47408100000000003	0.4263770000000001	0.0291224248495827	0.0516358024271684	0.0352141324737	0.0	0.0	0.0	GeneID:3556,Genbank:NM_001167931.1,HGNC:HGNC:5995,MIM:602626	interleukin 1 receptor accessory protein	GO:0002114,GO:0004871,GO:0004908,GO:0005615,GO:0005886,GO:0005887,GO:0006461,GO:0006954,GO:0006955,GO:0016020,GO:0019221,GO:0032736,GO:0032754,GO:0038172,GO:0042094,GO:0045087,GO:0051092,GO:0051965,GO:0070498,GO:0072602,GO:1900006,GO:1990782,GO:2000778	interleukin-33 receptor activity|signal transducer activity|interleukin-1 receptor activity|extracellular space|plasma membrane|integral component of plasma membrane|protein complex assembly|inflammatory response|immune response|membrane|cytokine-mediated signaling pathway|positive regulation of interleukin-13 production|positive regulation of interleukin-5 production|interleukin-33-mediated sign…	path:hsa04010,path:hsa04060,path:hsa04659,path:hsa04750	MAPK signaling pathway|Cytokine-cytokine receptor interaction|Th17 cell differentiation|Inflammatory mediator regulation of TRP channels
NM_001167931.1	IL1RAP	circRNA_06568|Chr2:61256384_61325457_-	0.0	0.0085	2	novel1055_mature;novel99_mature	0.8392977029091115	0.03666275568085932	1.09026	0.8619049999999999	0.871784	0.415829	0.47408100000000003	0.4263770000000001	0.5727410220417929	0.6626594644819951	0.554622586460775	0.423134211380546	0.301760034604743	0.257377311590662	GeneID:3556,Genbank:NM_001167931.1,HGNC:HGNC:5995,MIM:602626	interleukin 1 receptor accessory protein	GO:0002114,GO:0004871,GO:0004908,GO:0005615,GO:0005886,GO:0005887,GO:0006461,GO:0006954,GO:0006955,GO:0016020,GO:0019221,GO:0032736,GO:0032754,GO:0038172,GO:0042094,GO:0045087,GO:0051092,GO:0051965,GO:0070498,GO:0072602,GO:1900006,GO:1990782,GO:2000778	interleukin-33 receptor activity|signal transducer activity|interleukin-1 receptor activity|extracellular space|plasma membrane|integral component of plasma membrane|protein complex assembly|inflammatory response|immune response|membrane|cytokine-mediated signaling pathway|positive regulation of interleukin-13 production|positive regulation of interleukin-5 production|interleukin-33-mediated sign…	path:hsa04010,path:hsa04060,path:hsa04659,path:hsa04750	MAPK signaling pathway|Cytokine-cytokine receptor interaction|Th17 cell differentiation|Inflammatory mediator regulation of TRP channels
NM_001167931.1	IL1RAP	circRNA_09885|Chr5:123545417_123553147_+	0.0003	0.034	1	novel72_star	0.9535900973055856	0.003180837943174369	1.09026	0.8619049999999999	0.871784	0.415829	0.47408100000000003	0.4263770000000001	0.0776597995988871	0.0430298353559737	0.026410599355275004	0.0	0.0	0.0	GeneID:3556,Genbank:NM_001167931.1,HGNC:HGNC:5995,MIM:602626	interleukin 1 receptor accessory protein	GO:0002114,GO:0004871,GO:0004908,GO:0005615,GO:0005886,GO:0005887,GO:0006461,GO:0006954,GO:0006955,GO:0016020,GO:0019221,GO:0032736,GO:0032754,GO:0038172,GO:0042094,GO:0045087,GO:0051092,GO:0051965,GO:0070498,GO:0072602,GO:1900006,GO:1990782,GO:2000778	interleukin-33 receptor activity|signal transducer activity|interleukin-1 receptor activity|extracellular space|plasma membrane|integral component of plasma membrane|protein complex assembly|inflammatory response|immune response|membrane|cytokine-mediated signaling pathway|positive regulation of interleukin-13 production|positive regulation of interleukin-5 production|interleukin-33-mediated sign…	path:hsa04010,path:hsa04060,path:hsa04659,path:hsa04750	MAPK signaling pathway|Cytokine-cytokine receptor interaction|Th17 cell differentiation|Inflammatory mediator regulation of TRP channels
NM_001168370.1	CUL7	circRNA_01071|Chr1:223954477_223962708_-	0.0036	0.017	6	novel779_mature;hsa-miR-296-3p;novel597_mature;hsa-miR-141-5p;hsa-miR-92a-1-5p;hsa-miR-222-5p	0.9129550842997164	0.011035464310182413	7.83807	7.2777699999999985	6.78838	8.96694	9.336910000000001	8.1037	0.0	0.0	0.0	0.0423134211380546	0.0640097043100971	0.0367681873700945	GeneID:9820,Genbank:NM_001168370.1,HGNC:HGNC:21024,MIM:609577	cullin 7	GO:0000226,GO:0000281,GO:0001837,GO:0001890,GO:0005737,GO:0005794,GO:0005813,GO:0006511,GO:0007030,GO:0007088,GO:0016567,GO:0031467,GO:0031625,GO:0048471,GO:0050775,GO:1990393	microtubule cytoskeleton organization|mitotic cytokinesis|epithelial to mesenchymal transition|placenta development|cytoplasm|Golgi apparatus|centrosome|ubiquitin-dependent protein catabolic process|Golgi organization|regulation of mitotic nuclear division|protein ubiquitination|Cul7-RING ubiquitin ligase complex|ubiquitin protein ligase binding|perinuclear region of cytoplasm|positive regulation…	path:hsa04120	Ubiquitin mediated proteolysis
NM_001168370.1	CUL7	circRNA_02227|Chr11:65894014_65897006_-	0.0004	0.036000000000000004	2	hsa-miR-296-3p;hsa-miR-6724-5p	0.8814090728005717	0.02026179200486147	7.83807	7.2777699999999985	6.78838	8.96694	9.336910000000001	8.1037	0.0194149498997218	0.0	0.0	0.0634701317070819	0.100586678201581	0.0827284215827127	GeneID:9820,Genbank:NM_001168370.1,HGNC:HGNC:21024,MIM:609577	cullin 7	GO:0000226,GO:0000281,GO:0001837,GO:0001890,GO:0005737,GO:0005794,GO:0005813,GO:0006511,GO:0007030,GO:0007088,GO:0016567,GO:0031467,GO:0031625,GO:0048471,GO:0050775,GO:1990393	microtubule cytoskeleton organization|mitotic cytokinesis|epithelial to mesenchymal transition|placenta development|cytoplasm|Golgi apparatus|centrosome|ubiquitin-dependent protein catabolic process|Golgi organization|regulation of mitotic nuclear division|protein ubiquitination|Cul7-RING ubiquitin ligase complex|ubiquitin protein ligase binding|perinuclear region of cytoplasm|positive regulation…	path:hsa04120	Ubiquitin mediated proteolysis
NM_001168370.1	CUL7	circRNA_03561|Chr14:31127785_31169468_-	0.0002	0.04	3	hsa-miR-296-3p;hsa-miR-141-5p;hsa-miR-222-5p	0.8950578236123807	0.015941433808929404	7.83807	7.2777699999999985	6.78838	8.96694	9.336910000000001	8.1037	0.0	0.0	0.0	0.0528917764225682	0.10973092167445199	0.0459602342126182	GeneID:9820,Genbank:NM_001168370.1,HGNC:HGNC:21024,MIM:609577	cullin 7	GO:0000226,GO:0000281,GO:0001837,GO:0001890,GO:0005737,GO:0005794,GO:0005813,GO:0006511,GO:0007030,GO:0007088,GO:0016567,GO:0031467,GO:0031625,GO:0048471,GO:0050775,GO:1990393	microtubule cytoskeleton organization|mitotic cytokinesis|epithelial to mesenchymal transition|placenta development|cytoplasm|Golgi apparatus|centrosome|ubiquitin-dependent protein catabolic process|Golgi organization|regulation of mitotic nuclear division|protein ubiquitination|Cul7-RING ubiquitin ligase complex|ubiquitin protein ligase binding|perinuclear region of cytoplasm|positive regulation…	path:hsa04120	Ubiquitin mediated proteolysis
NM_001168370.1	CUL7	circRNA_04405|Chr15:100564692_100565265_-	0.0003	0.036000000000000004	2	hsa-miR-141-5p;hsa-miR-92a-1-5p	0.8757523723654973	0.022197174762431857	7.83807	7.2777699999999985	6.78838	8.96694	9.336910000000001	8.1037	0.0	0.0	0.0	0.0317350658535409	0.0640097043100971	0.0367681873700945	GeneID:9820,Genbank:NM_001168370.1,HGNC:HGNC:21024,MIM:609577	cullin 7	GO:0000226,GO:0000281,GO:0001837,GO:0001890,GO:0005737,GO:0005794,GO:0005813,GO:0006511,GO:0007030,GO:0007088,GO:0016567,GO:0031467,GO:0031625,GO:0048471,GO:0050775,GO:1990393	microtubule cytoskeleton organization|mitotic cytokinesis|epithelial to mesenchymal transition|placenta development|cytoplasm|Golgi apparatus|centrosome|ubiquitin-dependent protein catabolic process|Golgi organization|regulation of mitotic nuclear division|protein ubiquitination|Cul7-RING ubiquitin ligase complex|ubiquitin protein ligase binding|perinuclear region of cytoplasm|positive regulation…	path:hsa04120	Ubiquitin mediated proteolysis
NM_001168370.1	CUL7	circRNA_04421|Chr16:696773_697419_-	0.0002	0.036000000000000004	2	hsa-miR-141-5p;novel779_mature	0.8383737258022086	0.037073492942571576	7.83807	7.2777699999999985	6.78838	8.96694	9.336910000000001	8.1037	0.0291224248495827	0.0	0.0	0.0634701317070819	0.146307895565936	0.11030456211028399	GeneID:9820,Genbank:NM_001168370.1,HGNC:HGNC:21024,MIM:609577	cullin 7	GO:0000226,GO:0000281,GO:0001837,GO:0001890,GO:0005737,GO:0005794,GO:0005813,GO:0006511,GO:0007030,GO:0007088,GO:0016567,GO:0031467,GO:0031625,GO:0048471,GO:0050775,GO:1990393	microtubule cytoskeleton organization|mitotic cytokinesis|epithelial to mesenchymal transition|placenta development|cytoplasm|Golgi apparatus|centrosome|ubiquitin-dependent protein catabolic process|Golgi organization|regulation of mitotic nuclear division|protein ubiquitination|Cul7-RING ubiquitin ligase complex|ubiquitin protein ligase binding|perinuclear region of cytoplasm|positive regulation…	path:hsa04120	Ubiquitin mediated proteolysis
NM_001168370.1	CUL7	circRNA_07908|Chr22:38986298_39025349_+	0.0048	0.027000000000000003	8	hsa-miR-6724-5p;hsa-miR-374a-3p;hsa-miR-296-3p;novel597_mature;hsa-miR-141-5p;hsa-miR-92a-1-5p;hsa-miR-222-5p;novel296_mature	0.8169658245809995	0.04718630348543501	7.83807	7.2777699999999985	6.78838	8.96694	9.336910000000001	8.1037	0.0	0.0688477365695579	0.0	0.2327238162593	0.18288486945742	0.18384093685047306	GeneID:9820,Genbank:NM_001168370.1,HGNC:HGNC:21024,MIM:609577	cullin 7	GO:0000226,GO:0000281,GO:0001837,GO:0001890,GO:0005737,GO:0005794,GO:0005813,GO:0006511,GO:0007030,GO:0007088,GO:0016567,GO:0031467,GO:0031625,GO:0048471,GO:0050775,GO:1990393	microtubule cytoskeleton organization|mitotic cytokinesis|epithelial to mesenchymal transition|placenta development|cytoplasm|Golgi apparatus|centrosome|ubiquitin-dependent protein catabolic process|Golgi organization|regulation of mitotic nuclear division|protein ubiquitination|Cul7-RING ubiquitin ligase complex|ubiquitin protein ligase binding|perinuclear region of cytoplasm|positive regulation…	path:hsa04120	Ubiquitin mediated proteolysis
NM_001168370.1	CUL7	circRNA_08408|Chr3:98849461_98881767_-	0.0004	0.019	2	hsa-miR-141-5p;hsa-miR-92a-1-5p	0.8170385085994112	0.04715005151798928	7.83807	7.2777699999999985	6.78838	8.96694	9.336910000000001	8.1037	0.320346673345409	0.258179012135842	0.448980189039675	0.6981714487779009	0.8869916168684879	0.6894035131892728	GeneID:9820,Genbank:NM_001168370.1,HGNC:HGNC:21024,MIM:609577	cullin 7	GO:0000226,GO:0000281,GO:0001837,GO:0001890,GO:0005737,GO:0005794,GO:0005813,GO:0006511,GO:0007030,GO:0007088,GO:0016567,GO:0031467,GO:0031625,GO:0048471,GO:0050775,GO:1990393	microtubule cytoskeleton organization|mitotic cytokinesis|epithelial to mesenchymal transition|placenta development|cytoplasm|Golgi apparatus|centrosome|ubiquitin-dependent protein catabolic process|Golgi organization|regulation of mitotic nuclear division|protein ubiquitination|Cul7-RING ubiquitin ligase complex|ubiquitin protein ligase binding|perinuclear region of cytoplasm|positive regulation…	path:hsa04120	Ubiquitin mediated proteolysis
NM_001173128.1	YTHDF2	circRNA_01996|Chr11:5345773_5346910_-	0.0003	0.043	1	novel908_mature	0.8241801515351609	0.04365140266714355	26.5643	27.4779	25.2091	13.8229	12.7445	13.1006	0.116489699398331	0.0774537036407526	0.10564239742110001	0.0	0.0	0.0643443278976655	GeneID:51441,Genbank:NM_001173128.1,HGNC:HGNC:31675,MIM:610640	YTH N6-methyladenosine RNA binding protein 2	GO:0000932,GO:0001556,GO:0003723,GO:0005634,GO:0005815,GO:0005829,GO:0006959,GO:0036464,GO:0043488,GO:0045746,GO:0048598,GO:0061157,GO:0098508,GO:1902036,GO:1903538,GO:1903679,GO:1990247	P-body|oocyte maturation|RNA binding|nucleus|microtubule organizing center|cytosol|humoral immune response|cytoplasmic ribonucleoprotein granule|regulation of mRNA stability|negative regulation of Notch signaling pathway|embryonic morphogenesis|mRNA destabilization|endothelial to hematopoietic transition|regulation of hematopoietic stem cell differentiation|regulation of meiotic cell cycle proces…
NM_001173128.1	YTHDF2	circRNA_02391|Chr11:102205893_102209564_+	0.0006	0.0015	2	novel939_mature;novel908_mature	0.998597962733182	2.9471847480350135e-06	26.5643	27.4779	25.2091	13.8229	12.7445	13.1006	0.0388298997994436	0.0430298353559737	0.0352141324737	0.0	0.0	0.0	GeneID:51441,Genbank:NM_001173128.1,HGNC:HGNC:31675,MIM:610640	YTH N6-methyladenosine RNA binding protein 2	GO:0000932,GO:0001556,GO:0003723,GO:0005634,GO:0005815,GO:0005829,GO:0006959,GO:0036464,GO:0043488,GO:0045746,GO:0048598,GO:0061157,GO:0098508,GO:1902036,GO:1903538,GO:1903679,GO:1990247	P-body|oocyte maturation|RNA binding|nucleus|microtubule organizing center|cytosol|humoral immune response|cytoplasmic ribonucleoprotein granule|regulation of mRNA stability|negative regulation of Notch signaling pathway|embryonic morphogenesis|mRNA destabilization|endothelial to hematopoietic transition|regulation of hematopoietic stem cell differentiation|regulation of meiotic cell cycle proces…
NM_001173128.1	YTHDF2	circRNA_04644|Chr16:56626880_56639329_+	0.002	5.1e-05	5	novel939_mature;novel874_mature;novel908_mature;hsa-miR-4665-5p;novel81_mature	0.950092799434846	0.0036739403547758954	26.5643	27.4779	25.2091	13.8229	12.7445	13.1006	0.0776597995988871	0.0946656377831421	0.09683886430267499	0.0317350658535409	0.0	0.0275761405275709	GeneID:51441,Genbank:NM_001173128.1,HGNC:HGNC:31675,MIM:610640	YTH N6-methyladenosine RNA binding protein 2	GO:0000932,GO:0001556,GO:0003723,GO:0005634,GO:0005815,GO:0005829,GO:0006959,GO:0036464,GO:0043488,GO:0045746,GO:0048598,GO:0061157,GO:0098508,GO:1902036,GO:1903538,GO:1903679,GO:1990247	P-body|oocyte maturation|RNA binding|nucleus|microtubule organizing center|cytosol|humoral immune response|cytoplasmic ribonucleoprotein granule|regulation of mRNA stability|negative regulation of Notch signaling pathway|embryonic morphogenesis|mRNA destabilization|endothelial to hematopoietic transition|regulation of hematopoietic stem cell differentiation|regulation of meiotic cell cycle proces…
NM_001173128.1	YTHDF2	circRNA_05460|Chr17:72592203_72649268_-	0.0003	0.012	3	novel939_mature;hsa-miR-4665-5p;novel874_mature	0.9590153518774324	0.0024851902678624696	26.5643	27.4779	25.2091	13.8229	12.7445	13.1006	0.0291224248495827	0.0516358024271684	0.0352141324737	0.0	0.0	0.0	GeneID:51441,Genbank:NM_001173128.1,HGNC:HGNC:31675,MIM:610640	YTH N6-methyladenosine RNA binding protein 2	GO:0000932,GO:0001556,GO:0003723,GO:0005634,GO:0005815,GO:0005829,GO:0006959,GO:0036464,GO:0043488,GO:0045746,GO:0048598,GO:0061157,GO:0098508,GO:1902036,GO:1903538,GO:1903679,GO:1990247	P-body|oocyte maturation|RNA binding|nucleus|microtubule organizing center|cytosol|humoral immune response|cytoplasmic ribonucleoprotein granule|regulation of mRNA stability|negative regulation of Notch signaling pathway|embryonic morphogenesis|mRNA destabilization|endothelial to hematopoietic transition|regulation of hematopoietic stem cell differentiation|regulation of meiotic cell cycle proces…
NM_001200032.1	HYAL3	circRNA_04644|Chr16:56626880_56639329_+	0.0001	0.023	2	novel969_mature;novel81_mature	0.8705302097028229	0.02405852597103181	2.11101	1.7425099999999998	1.4939799999999999	1.0375	0.595785	0.866877	0.0776597995988871	0.0946656377831421	0.09683886430267499	0.0317350658535409	0.0	0.0275761405275709	GeneID:8372,Genbank:NM_001200032.1,HGNC:HGNC:5322,MIM:604038	hyaluronoglucosaminidase 3	GO:0001552,GO:0001669,GO:0002080,GO:0004415,GO:0005576,GO:0005764,GO:0005769,GO:0005783,GO:0005886,GO:0005975,GO:0006954,GO:0007341,GO:0009615,GO:0030214,GO:0031410,GO:0033906,GO:0046677,GO:0051216,GO:0071347,GO:0071356,GO:0071493,GO:0097225,GO:2000355,GO:2000368	ovarian follicle atresia|acrosomal vesicle|acrosomal membrane|hyalurononglucosaminidase activity|extracellular region|lysosome|early endosome|endoplasmic reticulum|plasma membrane|carbohydrate metabolic process|inflammatory response|penetration of zona pellucida|response to virus|hyaluronan catabolic process|cytoplasmic vesicle|hyaluronoglucuronidase activity|response to antibiotic|cartilage deve…	path:hsa00531	Glycosaminoglycan degradation
NM_001202439.2	NCR3LG1	circRNA_02391|Chr11:102205893_102209564_+	0.0009	0.0041	2	novel939_mature;novel908_mature	0.9506329721262254	0.0035954988848812697	0.570955	0.5323220000000001	0.606225	0.318838	0.24691999999999997	0.316365	0.0388298997994436	0.0430298353559737	0.0352141324737	0.0	0.0	0.0	GeneID:374383,Genbank:NM_001202439.2,HGNC:HGNC:42400,MIM:613714	natural killer cell cytotoxicity receptor 3 ligand 1	GO:0005198,GO:0005886,GO:0016021,GO:0019028,GO:0050776	structural molecule activity|plasma membrane|integral component of membrane|viral capsid|regulation of immune response
NM_001202439.2	NCR3LG1	circRNA_04644|Chr16:56626880_56639329_+	0.0026	0.00014	6	novel939_mature;hsa-miR-1275;novel1055_mature;novel47_mature;novel874_mature;novel908_mature	0.971146490488275	0.0012367768825509275	0.570955	0.5323220000000001	0.606225	0.318838	0.24691999999999997	0.316365	0.0776597995988871	0.0946656377831421	0.09683886430267499	0.0317350658535409	0.0	0.0275761405275709	GeneID:374383,Genbank:NM_001202439.2,HGNC:HGNC:42400,MIM:613714	natural killer cell cytotoxicity receptor 3 ligand 1	GO:0005198,GO:0005886,GO:0016021,GO:0019028,GO:0050776	structural molecule activity|plasma membrane|integral component of membrane|viral capsid|regulation of immune response
NM_001202439.2	NCR3LG1	circRNA_05460|Chr17:72592203_72649268_-	0.001	0.00054	5	novel939_mature;hsa-miR-154-5p;novel1055_mature;novel47_mature;novel874_mature	0.8844991472115842	0.01924025399003497	0.570955	0.5323220000000001	0.606225	0.318838	0.24691999999999997	0.316365	0.0291224248495827	0.0516358024271684	0.0352141324737	0.0	0.0	0.0	GeneID:374383,Genbank:NM_001202439.2,HGNC:HGNC:42400,MIM:613714	natural killer cell cytotoxicity receptor 3 ligand 1	GO:0005198,GO:0005886,GO:0016021,GO:0019028,GO:0050776	structural molecule activity|plasma membrane|integral component of membrane|viral capsid|regulation of immune response
NM_001202439.2	NCR3LG1	circRNA_06568|Chr2:61256384_61325457_-	0.0001	0.037000000000000005	2	novel939_mature;novel1055_mature	0.8745490555042336	0.02261973952654937	0.570955	0.5323220000000001	0.606225	0.318838	0.24691999999999997	0.316365	0.5727410220417929	0.6626594644819951	0.554622586460775	0.423134211380546	0.301760034604743	0.257377311590662	GeneID:374383,Genbank:NM_001202439.2,HGNC:HGNC:42400,MIM:613714	natural killer cell cytotoxicity receptor 3 ligand 1	GO:0005198,GO:0005886,GO:0016021,GO:0019028,GO:0050776	structural molecule activity|plasma membrane|integral component of membrane|viral capsid|regulation of immune response
NM_001202439.2	NCR3LG1	circRNA_08494|Chr3:123931102_123949132_-	0.0002	0.012	2	novel874_mature;novel72_star	0.9206612115896272	0.009192260331348432	0.570955	0.5323220000000001	0.606225	0.318838	0.24691999999999997	0.316365	0.0388298997994436	0.0172119341423895	0.05282119871055002	0.0	0.0	0.0	GeneID:374383,Genbank:NM_001202439.2,HGNC:HGNC:42400,MIM:613714	natural killer cell cytotoxicity receptor 3 ligand 1	GO:0005198,GO:0005886,GO:0016021,GO:0019028,GO:0050776	structural molecule activity|plasma membrane|integral component of membrane|viral capsid|regulation of immune response
NM_001204401.1	XIAP	circRNA_04641|Chr16:56385919_56389375_-	0.0012	0.023	2	hsa-miR-1306-5p;novel969_mature	0.9524811739827328	0.003333408562031077	11.3387	12.6984	12.8722	6.769839999999999	6.73465	7.0895399999999995	0.126197174348192	0.146301440210311	0.12324946365794999	0.0634701317070819	0.0548654608372261	0.0827284215827127	GeneID:331,Genbank:NM_001204401.1,HGNC:HGNC:592,MIM:300079	X-linked inhibitor of apoptosis			path:hsa01524,path:hsa04064,path:hsa04120,path:hsa04210,path:hsa04215,path:hsa04217,path:hsa04510,path:hsa04621,path:hsa05145,path:hsa05166,path:hsa05200,path:hsa05222	Platinum drug resistance|NF-kappa B signaling pathway|Ubiquitin mediated proteolysis|Apoptosis|Apoptosis - multiple species|Necroptosis|Focal adhesion|NOD-like receptor signaling pathway|Toxoplasmosis|Human T-cell leukemia virus 1 infection|Pathways in cancer|Small cell lung cancer
NM_001204401.1	XIAP	circRNA_04644|Chr16:56626880_56639329_+	0.0082	8.2e-06	8	novel969_mature;novel284_mature;novel823_mature>novel931_mature;novel1055_mature;novel874_mature;novel908_mature;hsa-miR-642a-3p;hsa-miR-1306-5p	0.9672372566269992	0.001592512308975525	11.3387	12.6984	12.8722	6.769839999999999	6.73465	7.0895399999999995	0.0776597995988871	0.0946656377831421	0.09683886430267499	0.0317350658535409	0.0	0.0275761405275709	GeneID:331,Genbank:NM_001204401.1,HGNC:HGNC:592,MIM:300079	X-linked inhibitor of apoptosis			path:hsa01524,path:hsa04064,path:hsa04120,path:hsa04210,path:hsa04215,path:hsa04217,path:hsa04510,path:hsa04621,path:hsa05145,path:hsa05166,path:hsa05200,path:hsa05222	Platinum drug resistance|NF-kappa B signaling pathway|Ubiquitin mediated proteolysis|Apoptosis|Apoptosis - multiple species|Necroptosis|Focal adhesion|NOD-like receptor signaling pathway|Toxoplasmosis|Human T-cell leukemia virus 1 infection|Pathways in cancer|Small cell lung cancer
NM_001204401.1	XIAP	circRNA_05460|Chr17:72592203_72649268_-	0.0024	0.00032	6	novel284_mature;novel823_mature>novel931_mature;novel1055_mature;hsa-miR-154-5p;novel874_mature;hsa-miR-642a-3p	0.9654878960210278	0.0017660745513590375	11.3387	12.6984	12.8722	6.769839999999999	6.73465	7.0895399999999995	0.0291224248495827	0.0516358024271684	0.0352141324737	0.0	0.0	0.0	GeneID:331,Genbank:NM_001204401.1,HGNC:HGNC:592,MIM:300079	X-linked inhibitor of apoptosis			path:hsa01524,path:hsa04064,path:hsa04120,path:hsa04210,path:hsa04215,path:hsa04217,path:hsa04510,path:hsa04621,path:hsa05145,path:hsa05166,path:hsa05200,path:hsa05222	Platinum drug resistance|NF-kappa B signaling pathway|Ubiquitin mediated proteolysis|Apoptosis|Apoptosis - multiple species|Necroptosis|Focal adhesion|NOD-like receptor signaling pathway|Toxoplasmosis|Human T-cell leukemia virus 1 infection|Pathways in cancer|Small cell lung cancer
NM_001204401.1	XIAP	circRNA_08494|Chr3:123931102_123949132_-	0.0002	0.023	2	novel874_mature;novel72_star	0.8525734579385542	0.03099975057902435	11.3387	12.6984	12.8722	6.769839999999999	6.73465	7.0895399999999995	0.0388298997994436	0.0172119341423895	0.05282119871055002	0.0	0.0	0.0	GeneID:331,Genbank:NM_001204401.1,HGNC:HGNC:592,MIM:300079	X-linked inhibitor of apoptosis			path:hsa01524,path:hsa04064,path:hsa04120,path:hsa04210,path:hsa04215,path:hsa04217,path:hsa04510,path:hsa04621,path:hsa05145,path:hsa05166,path:hsa05200,path:hsa05222	Platinum drug resistance|NF-kappa B signaling pathway|Ubiquitin mediated proteolysis|Apoptosis|Apoptosis - multiple species|Necroptosis|Focal adhesion|NOD-like receptor signaling pathway|Toxoplasmosis|Human T-cell leukemia virus 1 infection|Pathways in cancer|Small cell lung cancer
NM_001228.4	CASP8	circRNA_00314|Chr1:35470863_35479212_-	0.0026	0.0022	2	novel478_mature;novel1055_mature	0.8545452644353275	0.030196921401781877	6.1391	6.3856800000000025	6.29764	2.29862	1.89452	2.60871	0.0388298997994436	0.0258179012135842	0.0704282649474	0.0	0.0	0.0	GeneID:841,Genbank:NM_001228.4,HGNC:HGNC:1509,MIM:601763	caspase 8			path:hsa01524,path:hsa04115,path:hsa04210,path:hsa04215,path:hsa04217,path:hsa04620,path:hsa04621,path:hsa04622,path:hsa04625,path:hsa04657,path:hsa04668,path:hsa04932,path:hsa05010,path:hsa05016,path:hsa05134,path:hsa05142,path:hsa05145,path:hsa05152,path:hsa05161,path:hsa05163,path:hsa05165,path:hsa05167,path:hsa05168,path:hsa05169,path:hsa05170,path:hsa05200,path:hsa05203,path:hsa05416	Platinum drug resistance|p53 signaling pathway|Apoptosis|Apoptosis - multiple species|Necroptosis|Toll-like receptor signaling pathway|NOD-like receptor signaling pathway|RIG-I-like receptor signaling pathway|C-type lectin receptor signaling pathway|IL-17 signaling pathway|TNF signaling pathway|Non-alcoholic fatty liver disease (NAFLD)|Alzheimer disease|Huntington disease|Legionellosis|Chagas dis…
NM_001228.4	CASP8	circRNA_01233|Chr1:246437148_246440124_-	0.0004	0.0065	2	novel284_mature;novel939_mature	0.8488838247521098	0.03252869570680201	6.1391	6.3856800000000025	6.29764	2.29862	1.89452	2.60871	0.0194149498997218	0.0258179012135842	0.05282119871055002	0.0	0.0	0.0	GeneID:841,Genbank:NM_001228.4,HGNC:HGNC:1509,MIM:601763	caspase 8			path:hsa01524,path:hsa04115,path:hsa04210,path:hsa04215,path:hsa04217,path:hsa04620,path:hsa04621,path:hsa04622,path:hsa04625,path:hsa04657,path:hsa04668,path:hsa04932,path:hsa05010,path:hsa05016,path:hsa05134,path:hsa05142,path:hsa05145,path:hsa05152,path:hsa05161,path:hsa05163,path:hsa05165,path:hsa05167,path:hsa05168,path:hsa05169,path:hsa05170,path:hsa05200,path:hsa05203,path:hsa05416	Platinum drug resistance|p53 signaling pathway|Apoptosis|Apoptosis - multiple species|Necroptosis|Toll-like receptor signaling pathway|NOD-like receptor signaling pathway|RIG-I-like receptor signaling pathway|C-type lectin receptor signaling pathway|IL-17 signaling pathway|TNF signaling pathway|Non-alcoholic fatty liver disease (NAFLD)|Alzheimer disease|Huntington disease|Legionellosis|Chagas dis…
NM_001228.4	CASP8	circRNA_04644|Chr16:56626880_56639329_+	0.0015	0.005	4	novel939_mature;novel874_mature;novel1055_mature;novel284_mature	0.97168142381152	0.0011915577116371019	6.1391	6.3856800000000025	6.29764	2.29862	1.89452	2.60871	0.0776597995988871	0.0946656377831421	0.09683886430267499	0.0317350658535409	0.0	0.0275761405275709	GeneID:841,Genbank:NM_001228.4,HGNC:HGNC:1509,MIM:601763	caspase 8			path:hsa01524,path:hsa04115,path:hsa04210,path:hsa04215,path:hsa04217,path:hsa04620,path:hsa04621,path:hsa04622,path:hsa04625,path:hsa04657,path:hsa04668,path:hsa04932,path:hsa05010,path:hsa05016,path:hsa05134,path:hsa05142,path:hsa05145,path:hsa05152,path:hsa05161,path:hsa05163,path:hsa05165,path:hsa05167,path:hsa05168,path:hsa05169,path:hsa05170,path:hsa05200,path:hsa05203,path:hsa05416	Platinum drug resistance|p53 signaling pathway|Apoptosis|Apoptosis - multiple species|Necroptosis|Toll-like receptor signaling pathway|NOD-like receptor signaling pathway|RIG-I-like receptor signaling pathway|C-type lectin receptor signaling pathway|IL-17 signaling pathway|TNF signaling pathway|Non-alcoholic fatty liver disease (NAFLD)|Alzheimer disease|Huntington disease|Legionellosis|Chagas dis…
NM_001228.4	CASP8	circRNA_05460|Chr17:72592203_72649268_-	0.0007	0.0017	4	novel939_mature;novel874_mature;novel1055_mature;novel284_mature	0.949627619476738	0.003742158226545656	6.1391	6.3856800000000025	6.29764	2.29862	1.89452	2.60871	0.0291224248495827	0.0516358024271684	0.0352141324737	0.0	0.0	0.0	GeneID:841,Genbank:NM_001228.4,HGNC:HGNC:1509,MIM:601763	caspase 8			path:hsa01524,path:hsa04115,path:hsa04210,path:hsa04215,path:hsa04217,path:hsa04620,path:hsa04621,path:hsa04622,path:hsa04625,path:hsa04657,path:hsa04668,path:hsa04932,path:hsa05010,path:hsa05016,path:hsa05134,path:hsa05142,path:hsa05145,path:hsa05152,path:hsa05161,path:hsa05163,path:hsa05165,path:hsa05167,path:hsa05168,path:hsa05169,path:hsa05170,path:hsa05200,path:hsa05203,path:hsa05416	Platinum drug resistance|p53 signaling pathway|Apoptosis|Apoptosis - multiple species|Necroptosis|Toll-like receptor signaling pathway|NOD-like receptor signaling pathway|RIG-I-like receptor signaling pathway|C-type lectin receptor signaling pathway|IL-17 signaling pathway|TNF signaling pathway|Non-alcoholic fatty liver disease (NAFLD)|Alzheimer disease|Huntington disease|Legionellosis|Chagas dis…
NM_001228.4	CASP8	circRNA_06568|Chr2:61256384_61325457_-	0.0001	0.00074	3	novel939_mature;novel478_mature;novel1055_mature	0.9076277748486884	0.012404853052683936	6.1391	6.3856800000000025	6.29764	2.29862	1.89452	2.60871	0.5727410220417929	0.6626594644819951	0.554622586460775	0.423134211380546	0.301760034604743	0.257377311590662	GeneID:841,Genbank:NM_001228.4,HGNC:HGNC:1509,MIM:601763	caspase 8			path:hsa01524,path:hsa04115,path:hsa04210,path:hsa04215,path:hsa04217,path:hsa04620,path:hsa04621,path:hsa04622,path:hsa04625,path:hsa04657,path:hsa04668,path:hsa04932,path:hsa05010,path:hsa05016,path:hsa05134,path:hsa05142,path:hsa05145,path:hsa05152,path:hsa05161,path:hsa05163,path:hsa05165,path:hsa05167,path:hsa05168,path:hsa05169,path:hsa05170,path:hsa05200,path:hsa05203,path:hsa05416	Platinum drug resistance|p53 signaling pathway|Apoptosis|Apoptosis - multiple species|Necroptosis|Toll-like receptor signaling pathway|NOD-like receptor signaling pathway|RIG-I-like receptor signaling pathway|C-type lectin receptor signaling pathway|IL-17 signaling pathway|TNF signaling pathway|Non-alcoholic fatty liver disease (NAFLD)|Alzheimer disease|Huntington disease|Legionellosis|Chagas dis…
NM_001228.4	CASP8	circRNA_08494|Chr3:123931102_123949132_-	0.0003	7.7e-05	3	novel478_mature;novel72_star;novel874_mature	0.8550662512439635	0.029986463236811808	6.1391	6.3856800000000025	6.29764	2.29862	1.89452	2.60871	0.0388298997994436	0.0172119341423895	0.05282119871055002	0.0	0.0	0.0	GeneID:841,Genbank:NM_001228.4,HGNC:HGNC:1509,MIM:601763	caspase 8			path:hsa01524,path:hsa04115,path:hsa04210,path:hsa04215,path:hsa04217,path:hsa04620,path:hsa04621,path:hsa04622,path:hsa04625,path:hsa04657,path:hsa04668,path:hsa04932,path:hsa05010,path:hsa05016,path:hsa05134,path:hsa05142,path:hsa05145,path:hsa05152,path:hsa05161,path:hsa05163,path:hsa05165,path:hsa05167,path:hsa05168,path:hsa05169,path:hsa05170,path:hsa05200,path:hsa05203,path:hsa05416	Platinum drug resistance|p53 signaling pathway|Apoptosis|Apoptosis - multiple species|Necroptosis|Toll-like receptor signaling pathway|NOD-like receptor signaling pathway|RIG-I-like receptor signaling pathway|C-type lectin receptor signaling pathway|IL-17 signaling pathway|TNF signaling pathway|Non-alcoholic fatty liver disease (NAFLD)|Alzheimer disease|Huntington disease|Legionellosis|Chagas dis…
NM_001244973.1	NRP1	circRNA_01233|Chr1:246437148_246440124_-	0.0013	0.00063	3	novel284_mature;novel630_mature;novel939_mature	0.9029916785528386	0.013659467690173534	6.8323800000000015	7.7195899999999975	7.95487	3.17714	3.60134	3.6407300000000014	0.0194149498997218	0.0258179012135842	0.05282119871055002	0.0	0.0	0.0	GeneID:8829,Genbank:NM_001244973.1,HGNC:HGNC:8004,MIM:602069	neuropilin 1	GO:0001525,GO:0001569,GO:0001764,GO:0001938,GO:0002040,GO:0002042,GO:0002116,GO:0003148,GO:0005021,GO:0005096,GO:0005615,GO:0005769,GO:0005829,GO:0005883,GO:0005886,GO:0005925,GO:0006930,GO:0007165,GO:0007229,GO:0007267,GO:0007411,GO:0007413,GO:0008201,GO:0009611,GO:0009887,GO:0009986,GO:0010595,GO:0014911,GO:0015026,GO:0016021,GO:0016358,GO:0017154,GO:0019838,GO:0019901,GO:0019955,GO:0021612,GO:…	angiogenesis|branching involved in blood vessel morphogenesis|neuron migration|positive regulation of endothelial cell proliferation|sprouting angiogenesis|cell migration involved in sprouting angiogenesis|semaphorin receptor complex|outflow tract septum morphogenesis|vascular endothelial growth factor-activated receptor activity|GTPase activator activity|extracellular space|early endosome|cytoso…	path:hsa04360,path:hsa05166	Axon guidance|Human T-cell leukemia virus 1 infection
NM_001244973.1	NRP1	circRNA_02391|Chr11:102205893_102209564_+	0.0012	0.0081	2	novel939_mature;novel908_mature	0.9738059540771185	0.0010202058279969756	6.8323800000000015	7.7195899999999975	7.95487	3.17714	3.60134	3.6407300000000014	0.0388298997994436	0.0430298353559737	0.0352141324737	0.0	0.0	0.0	GeneID:8829,Genbank:NM_001244973.1,HGNC:HGNC:8004,MIM:602069	neuropilin 1	GO:0001525,GO:0001569,GO:0001764,GO:0001938,GO:0002040,GO:0002042,GO:0002116,GO:0003148,GO:0005021,GO:0005096,GO:0005615,GO:0005769,GO:0005829,GO:0005883,GO:0005886,GO:0005925,GO:0006930,GO:0007165,GO:0007229,GO:0007267,GO:0007411,GO:0007413,GO:0008201,GO:0009611,GO:0009887,GO:0009986,GO:0010595,GO:0014911,GO:0015026,GO:0016021,GO:0016358,GO:0017154,GO:0019838,GO:0019901,GO:0019955,GO:0021612,GO:…	angiogenesis|branching involved in blood vessel morphogenesis|neuron migration|positive regulation of endothelial cell proliferation|sprouting angiogenesis|cell migration involved in sprouting angiogenesis|semaphorin receptor complex|outflow tract septum morphogenesis|vascular endothelial growth factor-activated receptor activity|GTPase activator activity|extracellular space|early endosome|cytoso…	path:hsa04360,path:hsa05166	Axon guidance|Human T-cell leukemia virus 1 infection
NM_001244973.1	NRP1	circRNA_04644|Chr16:56626880_56639329_+	0.0081	8.2e-06	8	novel939_mature;novel284_mature;novel874_mature;novel908_mature;hsa-miR-4665-5p;novel630_mature;hsa-miR-642a-3p;novel99_mature	0.9496492273900714	0.0037389758066513	6.8323800000000015	7.7195899999999975	7.95487	3.17714	3.60134	3.6407300000000014	0.0776597995988871	0.0946656377831421	0.09683886430267499	0.0317350658535409	0.0	0.0275761405275709	GeneID:8829,Genbank:NM_001244973.1,HGNC:HGNC:8004,MIM:602069	neuropilin 1	GO:0001525,GO:0001569,GO:0001764,GO:0001938,GO:0002040,GO:0002042,GO:0002116,GO:0003148,GO:0005021,GO:0005096,GO:0005615,GO:0005769,GO:0005829,GO:0005883,GO:0005886,GO:0005925,GO:0006930,GO:0007165,GO:0007229,GO:0007267,GO:0007411,GO:0007413,GO:0008201,GO:0009611,GO:0009887,GO:0009986,GO:0010595,GO:0014911,GO:0015026,GO:0016021,GO:0016358,GO:0017154,GO:0019838,GO:0019901,GO:0019955,GO:0021612,GO:…	angiogenesis|branching involved in blood vessel morphogenesis|neuron migration|positive regulation of endothelial cell proliferation|sprouting angiogenesis|cell migration involved in sprouting angiogenesis|semaphorin receptor complex|outflow tract septum morphogenesis|vascular endothelial growth factor-activated receptor activity|GTPase activator activity|extracellular space|early endosome|cytoso…	path:hsa04360,path:hsa05166	Axon guidance|Human T-cell leukemia virus 1 infection
NM_001244973.1	NRP1	circRNA_05460|Chr17:72592203_72649268_-	0.0068	6.2e-07	8	novel939_mature;novel991_mature;novel284_mature;novel874_mature;hsa-miR-4665-5p;novel630_mature;hsa-miR-642a-3p;novel99_mature	0.9591508449269815	0.0024688986630860164	6.8323800000000015	7.7195899999999975	7.95487	3.17714	3.60134	3.6407300000000014	0.0291224248495827	0.0516358024271684	0.0352141324737	0.0	0.0	0.0	GeneID:8829,Genbank:NM_001244973.1,HGNC:HGNC:8004,MIM:602069	neuropilin 1	GO:0001525,GO:0001569,GO:0001764,GO:0001938,GO:0002040,GO:0002042,GO:0002116,GO:0003148,GO:0005021,GO:0005096,GO:0005615,GO:0005769,GO:0005829,GO:0005883,GO:0005886,GO:0005925,GO:0006930,GO:0007165,GO:0007229,GO:0007267,GO:0007411,GO:0007413,GO:0008201,GO:0009611,GO:0009887,GO:0009986,GO:0010595,GO:0014911,GO:0015026,GO:0016021,GO:0016358,GO:0017154,GO:0019838,GO:0019901,GO:0019955,GO:0021612,GO:…	angiogenesis|branching involved in blood vessel morphogenesis|neuron migration|positive regulation of endothelial cell proliferation|sprouting angiogenesis|cell migration involved in sprouting angiogenesis|semaphorin receptor complex|outflow tract septum morphogenesis|vascular endothelial growth factor-activated receptor activity|GTPase activator activity|extracellular space|early endosome|cytoso…	path:hsa04360,path:hsa05166	Axon guidance|Human T-cell leukemia virus 1 infection
NM_001244973.1	NRP1	circRNA_08494|Chr3:123931102_123949132_-	0.0002	0.023	2	novel874_mature;novel72_star	0.8603335305866188	0.02789786647443948	6.8323800000000015	7.7195899999999975	7.95487	3.17714	3.60134	3.6407300000000014	0.0388298997994436	0.0172119341423895	0.05282119871055002	0.0	0.0	0.0	GeneID:8829,Genbank:NM_001244973.1,HGNC:HGNC:8004,MIM:602069	neuropilin 1	GO:0001525,GO:0001569,GO:0001764,GO:0001938,GO:0002040,GO:0002042,GO:0002116,GO:0003148,GO:0005021,GO:0005096,GO:0005615,GO:0005769,GO:0005829,GO:0005883,GO:0005886,GO:0005925,GO:0006930,GO:0007165,GO:0007229,GO:0007267,GO:0007411,GO:0007413,GO:0008201,GO:0009611,GO:0009887,GO:0009986,GO:0010595,GO:0014911,GO:0015026,GO:0016021,GO:0016358,GO:0017154,GO:0019838,GO:0019901,GO:0019955,GO:0021612,GO:…	angiogenesis|branching involved in blood vessel morphogenesis|neuron migration|positive regulation of endothelial cell proliferation|sprouting angiogenesis|cell migration involved in sprouting angiogenesis|semaphorin receptor complex|outflow tract septum morphogenesis|vascular endothelial growth factor-activated receptor activity|GTPase activator activity|extracellular space|early endosome|cytoso…	path:hsa04360,path:hsa05166	Axon guidance|Human T-cell leukemia virus 1 infection
NM_001244973.1	NRP1	circRNA_09218|Chr4:82878730_82881940_-	0.0047	0.0081	2	novel939_mature;novel99_mature	0.9470224895069376	0.0041355811463976155	6.8323800000000015	7.7195899999999975	7.95487	3.17714	3.60134	3.6407300000000014	0.0776597995988871	0.0946656377831421	0.114445930539525	0.0423134211380546	0.018288486945742	0.0183840936850473	GeneID:8829,Genbank:NM_001244973.1,HGNC:HGNC:8004,MIM:602069	neuropilin 1	GO:0001525,GO:0001569,GO:0001764,GO:0001938,GO:0002040,GO:0002042,GO:0002116,GO:0003148,GO:0005021,GO:0005096,GO:0005615,GO:0005769,GO:0005829,GO:0005883,GO:0005886,GO:0005925,GO:0006930,GO:0007165,GO:0007229,GO:0007267,GO:0007411,GO:0007413,GO:0008201,GO:0009611,GO:0009887,GO:0009986,GO:0010595,GO:0014911,GO:0015026,GO:0016021,GO:0016358,GO:0017154,GO:0019838,GO:0019901,GO:0019955,GO:0021612,GO:…	angiogenesis|branching involved in blood vessel morphogenesis|neuron migration|positive regulation of endothelial cell proliferation|sprouting angiogenesis|cell migration involved in sprouting angiogenesis|semaphorin receptor complex|outflow tract septum morphogenesis|vascular endothelial growth factor-activated receptor activity|GTPase activator activity|extracellular space|early endosome|cytoso…	path:hsa04360,path:hsa05166	Axon guidance|Human T-cell leukemia virus 1 infection
NM_001244973.1	NRP1	circRNA_11640|Chr8:60741259_60743097_+	0.0006	0.0081	2	novel939_mature;novel630_mature	0.8969349370280738	0.015386211274341303	6.8323800000000015	7.7195899999999975	7.95487	3.17714	3.60134	3.6407300000000014	0.0388298997994436	0.0774537036407526	0.114445930539525	0.0	0.027432730418612997	0.0	GeneID:8829,Genbank:NM_001244973.1,HGNC:HGNC:8004,MIM:602069	neuropilin 1	GO:0001525,GO:0001569,GO:0001764,GO:0001938,GO:0002040,GO:0002042,GO:0002116,GO:0003148,GO:0005021,GO:0005096,GO:0005615,GO:0005769,GO:0005829,GO:0005883,GO:0005886,GO:0005925,GO:0006930,GO:0007165,GO:0007229,GO:0007267,GO:0007411,GO:0007413,GO:0008201,GO:0009611,GO:0009887,GO:0009986,GO:0010595,GO:0014911,GO:0015026,GO:0016021,GO:0016358,GO:0017154,GO:0019838,GO:0019901,GO:0019955,GO:0021612,GO:…	angiogenesis|branching involved in blood vessel morphogenesis|neuron migration|positive regulation of endothelial cell proliferation|sprouting angiogenesis|cell migration involved in sprouting angiogenesis|semaphorin receptor complex|outflow tract septum morphogenesis|vascular endothelial growth factor-activated receptor activity|GTPase activator activity|extracellular space|early endosome|cytoso…	path:hsa04360,path:hsa05166	Axon guidance|Human T-cell leukemia virus 1 infection
NM_001256196.1	ARAF	circRNA_01071|Chr1:223954477_223962708_-	0.0028	0.012	7	hsa-miR-100-3p;novel655_mature;hsa-miR-296-3p;novel357_mature;hsa-miR-3614-5p;hsa-miR-141-5p;hsa-miR-92a-1-5p	0.9799399156338608	0.0005995743181328593	3.4482199999999996	3.34044	3.16887	3.9807099999999997	4.47074	3.9176	0.0	0.0	0.0	0.0423134211380546	0.0640097043100971	0.0367681873700945	GeneID:369,Genbank:NM_001256196.1,HGNC:HGNC:646,MIM:311010	A-Raf proto-oncogene, serine/threonine kinase	GO:0000165,GO:0004672,GO:0004674,GO:0004709,GO:0005524,GO:0005739,GO:0005829,GO:0006464,GO:0007275,GO:0009968,GO:0030154,GO:0031434,GO:0032006,GO:0032434,GO:0033138,GO:0043066,GO:0046872,GO:0070374	MAPK cascade|protein kinase activity|protein serine/threonine kinase activity|MAP kinase kinase kinase activity|ATP binding|mitochondrion|cytosol|cellular protein modification process|multicellular organism development|negative regulation of signal transduction|cell differentiation|mitogen-activated protein kinase kinase binding|regulation of TOR signaling|regulation of proteasomal ubiquitin-depe…	path:hsa01521,path:hsa01522,path:hsa04010,path:hsa04012,path:hsa04068,path:hsa04270,path:hsa04650,path:hsa04720,path:hsa04726,path:hsa04730,path:hsa04810,path:hsa04910,path:hsa04914,path:hsa04928,path:hsa05034,path:hsa05160,path:hsa05200,path:hsa05205,path:hsa05210,path:hsa05211,path:hsa05212,path:hsa05213,path:hsa05214,path:hsa05215,path:hsa05218,path:hsa05219,path:hsa05220,path:hsa05221,path:hs…	EGFR tyrosine kinase inhibitor resistance|Endocrine resistance|MAPK signaling pathway|ErbB signaling pathway|FoxO signaling pathway|Vascular smooth muscle contraction|Natural killer cell mediated cytotoxicity|Long-term potentiation|Serotonergic synapse|Long-term depression|Regulation of actin cytoskeleton|Insulin signaling pathway|Progesterone-mediated oocyte maturation|Parathyroid hormone synthe…
NM_001256196.1	ARAF	circRNA_02227|Chr11:65894014_65897006_-	0.002	0.0032	3	hsa-miR-296-3p;hsa-miR-6724-5p;hsa-miR-3614-5p	0.9634279386704562	0.001981815652283616	3.4482199999999996	3.34044	3.16887	3.9807099999999997	4.47074	3.9176	0.0194149498997218	0.0	0.0	0.0634701317070819	0.100586678201581	0.0827284215827127	GeneID:369,Genbank:NM_001256196.1,HGNC:HGNC:646,MIM:311010	A-Raf proto-oncogene, serine/threonine kinase	GO:0000165,GO:0004672,GO:0004674,GO:0004709,GO:0005524,GO:0005739,GO:0005829,GO:0006464,GO:0007275,GO:0009968,GO:0030154,GO:0031434,GO:0032006,GO:0032434,GO:0033138,GO:0043066,GO:0046872,GO:0070374	MAPK cascade|protein kinase activity|protein serine/threonine kinase activity|MAP kinase kinase kinase activity|ATP binding|mitochondrion|cytosol|cellular protein modification process|multicellular organism development|negative regulation of signal transduction|cell differentiation|mitogen-activated protein kinase kinase binding|regulation of TOR signaling|regulation of proteasomal ubiquitin-depe…	path:hsa01521,path:hsa01522,path:hsa04010,path:hsa04012,path:hsa04068,path:hsa04270,path:hsa04650,path:hsa04720,path:hsa04726,path:hsa04730,path:hsa04810,path:hsa04910,path:hsa04914,path:hsa04928,path:hsa05034,path:hsa05160,path:hsa05200,path:hsa05205,path:hsa05210,path:hsa05211,path:hsa05212,path:hsa05213,path:hsa05214,path:hsa05215,path:hsa05218,path:hsa05219,path:hsa05220,path:hsa05221,path:hs…	EGFR tyrosine kinase inhibitor resistance|Endocrine resistance|MAPK signaling pathway|ErbB signaling pathway|FoxO signaling pathway|Vascular smooth muscle contraction|Natural killer cell mediated cytotoxicity|Long-term potentiation|Serotonergic synapse|Long-term depression|Regulation of actin cytoskeleton|Insulin signaling pathway|Progesterone-mediated oocyte maturation|Parathyroid hormone synthe…
NM_001256196.1	ARAF	circRNA_02235|Chr11:66639700_66640123_+	0.0006	0.023	3	hsa-miR-141-5p;hsa-miR-100-3p;hsa-miR-3614-5p	0.8677064662448981	0.0250946957391604	3.4482199999999996	3.34044	3.16887	3.9807099999999997	4.47074	3.9176	0.0	0.0	0.0	0.0423134211380546	0.0457212173643551	0.0551522810551418	GeneID:369,Genbank:NM_001256196.1,HGNC:HGNC:646,MIM:311010	A-Raf proto-oncogene, serine/threonine kinase	GO:0000165,GO:0004672,GO:0004674,GO:0004709,GO:0005524,GO:0005739,GO:0005829,GO:0006464,GO:0007275,GO:0009968,GO:0030154,GO:0031434,GO:0032006,GO:0032434,GO:0033138,GO:0043066,GO:0046872,GO:0070374	MAPK cascade|protein kinase activity|protein serine/threonine kinase activity|MAP kinase kinase kinase activity|ATP binding|mitochondrion|cytosol|cellular protein modification process|multicellular organism development|negative regulation of signal transduction|cell differentiation|mitogen-activated protein kinase kinase binding|regulation of TOR signaling|regulation of proteasomal ubiquitin-depe…	path:hsa01521,path:hsa01522,path:hsa04010,path:hsa04012,path:hsa04068,path:hsa04270,path:hsa04650,path:hsa04720,path:hsa04726,path:hsa04730,path:hsa04810,path:hsa04910,path:hsa04914,path:hsa04928,path:hsa05034,path:hsa05160,path:hsa05200,path:hsa05205,path:hsa05210,path:hsa05211,path:hsa05212,path:hsa05213,path:hsa05214,path:hsa05215,path:hsa05218,path:hsa05219,path:hsa05220,path:hsa05221,path:hs…	EGFR tyrosine kinase inhibitor resistance|Endocrine resistance|MAPK signaling pathway|ErbB signaling pathway|FoxO signaling pathway|Vascular smooth muscle contraction|Natural killer cell mediated cytotoxicity|Long-term potentiation|Serotonergic synapse|Long-term depression|Regulation of actin cytoskeleton|Insulin signaling pathway|Progesterone-mediated oocyte maturation|Parathyroid hormone synthe…
NM_001256196.1	ARAF	circRNA_03561|Chr14:31127785_31169468_-	0.0007	0.00091	5	hsa-miR-100-3p;novel943_mature;hsa-miR-296-3p;hsa-miR-3614-5p;hsa-miR-141-5p	0.9765862571703128	0.0008158872837758794	3.4482199999999996	3.34044	3.16887	3.9807099999999997	4.47074	3.9176	0.0	0.0	0.0	0.0528917764225682	0.10973092167445199	0.0459602342126182	GeneID:369,Genbank:NM_001256196.1,HGNC:HGNC:646,MIM:311010	A-Raf proto-oncogene, serine/threonine kinase	GO:0000165,GO:0004672,GO:0004674,GO:0004709,GO:0005524,GO:0005739,GO:0005829,GO:0006464,GO:0007275,GO:0009968,GO:0030154,GO:0031434,GO:0032006,GO:0032434,GO:0033138,GO:0043066,GO:0046872,GO:0070374	MAPK cascade|protein kinase activity|protein serine/threonine kinase activity|MAP kinase kinase kinase activity|ATP binding|mitochondrion|cytosol|cellular protein modification process|multicellular organism development|negative regulation of signal transduction|cell differentiation|mitogen-activated protein kinase kinase binding|regulation of TOR signaling|regulation of proteasomal ubiquitin-depe…	path:hsa01521,path:hsa01522,path:hsa04010,path:hsa04012,path:hsa04068,path:hsa04270,path:hsa04650,path:hsa04720,path:hsa04726,path:hsa04730,path:hsa04810,path:hsa04910,path:hsa04914,path:hsa04928,path:hsa05034,path:hsa05160,path:hsa05200,path:hsa05205,path:hsa05210,path:hsa05211,path:hsa05212,path:hsa05213,path:hsa05214,path:hsa05215,path:hsa05218,path:hsa05219,path:hsa05220,path:hsa05221,path:hs…	EGFR tyrosine kinase inhibitor resistance|Endocrine resistance|MAPK signaling pathway|ErbB signaling pathway|FoxO signaling pathway|Vascular smooth muscle contraction|Natural killer cell mediated cytotoxicity|Long-term potentiation|Serotonergic synapse|Long-term depression|Regulation of actin cytoskeleton|Insulin signaling pathway|Progesterone-mediated oocyte maturation|Parathyroid hormone synthe…
NM_001256196.1	ARAF	circRNA_07908|Chr22:38986298_39025349_+	0.0109	0.0008300000000000001	11	hsa-miR-100-3p;novel943_mature;hsa-miR-6724-5p;novel655_mature;hsa-miR-374b-3p;hsa-miR-296-3p;novel357_mature;hsa-miR-3614-5p;hsa-miR-141-5p;hsa-miR-92a-1-5p;novel296_mature	0.8354326826543781	0.03839516379036815	3.4482199999999996	3.34044	3.16887	3.9807099999999997	4.47074	3.9176	0.0	0.0688477365695579	0.0	0.2327238162593	0.18288486945742	0.18384093685047306	GeneID:369,Genbank:NM_001256196.1,HGNC:HGNC:646,MIM:311010	A-Raf proto-oncogene, serine/threonine kinase	GO:0000165,GO:0004672,GO:0004674,GO:0004709,GO:0005524,GO:0005739,GO:0005829,GO:0006464,GO:0007275,GO:0009968,GO:0030154,GO:0031434,GO:0032006,GO:0032434,GO:0033138,GO:0043066,GO:0046872,GO:0070374	MAPK cascade|protein kinase activity|protein serine/threonine kinase activity|MAP kinase kinase kinase activity|ATP binding|mitochondrion|cytosol|cellular protein modification process|multicellular organism development|negative regulation of signal transduction|cell differentiation|mitogen-activated protein kinase kinase binding|regulation of TOR signaling|regulation of proteasomal ubiquitin-depe…	path:hsa01521,path:hsa01522,path:hsa04010,path:hsa04012,path:hsa04068,path:hsa04270,path:hsa04650,path:hsa04720,path:hsa04726,path:hsa04730,path:hsa04810,path:hsa04910,path:hsa04914,path:hsa04928,path:hsa05034,path:hsa05160,path:hsa05200,path:hsa05205,path:hsa05210,path:hsa05211,path:hsa05212,path:hsa05213,path:hsa05214,path:hsa05215,path:hsa05218,path:hsa05219,path:hsa05220,path:hsa05221,path:hs…	EGFR tyrosine kinase inhibitor resistance|Endocrine resistance|MAPK signaling pathway|ErbB signaling pathway|FoxO signaling pathway|Vascular smooth muscle contraction|Natural killer cell mediated cytotoxicity|Long-term potentiation|Serotonergic synapse|Long-term depression|Regulation of actin cytoskeleton|Insulin signaling pathway|Progesterone-mediated oocyte maturation|Parathyroid hormone synthe…
NM_001256196.1	ARAF	circRNA_08408|Chr3:98849461_98881767_-	0.0005	0.027000000000000003	2	hsa-miR-141-5p;hsa-miR-92a-1-5p	0.9116831363142548	0.01135537265930658	3.4482199999999996	3.34044	3.16887	3.9807099999999997	4.47074	3.9176	0.320346673345409	0.258179012135842	0.448980189039675	0.6981714487779009	0.8869916168684879	0.6894035131892728	GeneID:369,Genbank:NM_001256196.1,HGNC:HGNC:646,MIM:311010	A-Raf proto-oncogene, serine/threonine kinase	GO:0000165,GO:0004672,GO:0004674,GO:0004709,GO:0005524,GO:0005739,GO:0005829,GO:0006464,GO:0007275,GO:0009968,GO:0030154,GO:0031434,GO:0032006,GO:0032434,GO:0033138,GO:0043066,GO:0046872,GO:0070374	MAPK cascade|protein kinase activity|protein serine/threonine kinase activity|MAP kinase kinase kinase activity|ATP binding|mitochondrion|cytosol|cellular protein modification process|multicellular organism development|negative regulation of signal transduction|cell differentiation|mitogen-activated protein kinase kinase binding|regulation of TOR signaling|regulation of proteasomal ubiquitin-depe…	path:hsa01521,path:hsa01522,path:hsa04010,path:hsa04012,path:hsa04068,path:hsa04270,path:hsa04650,path:hsa04720,path:hsa04726,path:hsa04730,path:hsa04810,path:hsa04910,path:hsa04914,path:hsa04928,path:hsa05034,path:hsa05160,path:hsa05200,path:hsa05205,path:hsa05210,path:hsa05211,path:hsa05212,path:hsa05213,path:hsa05214,path:hsa05215,path:hsa05218,path:hsa05219,path:hsa05220,path:hsa05221,path:hs…	EGFR tyrosine kinase inhibitor resistance|Endocrine resistance|MAPK signaling pathway|ErbB signaling pathway|FoxO signaling pathway|Vascular smooth muscle contraction|Natural killer cell mediated cytotoxicity|Long-term potentiation|Serotonergic synapse|Long-term depression|Regulation of actin cytoskeleton|Insulin signaling pathway|Progesterone-mediated oocyte maturation|Parathyroid hormone synthe…
NM_001256196.1	ARAF	circRNA_10837|Chr7:22266964_22318037_-	0.0008	0.0097	2	hsa-miR-100-3p;novel943_mature	0.9233643592234788	0.008584490775273913	3.4482199999999996	3.34044	3.16887	3.9807099999999997	4.47074	3.9176	0.0291224248495827	0.0172119341423895	0.0	0.0423134211380546	0.118875165147323	0.0919204684252364	GeneID:369,Genbank:NM_001256196.1,HGNC:HGNC:646,MIM:311010	A-Raf proto-oncogene, serine/threonine kinase	GO:0000165,GO:0004672,GO:0004674,GO:0004709,GO:0005524,GO:0005739,GO:0005829,GO:0006464,GO:0007275,GO:0009968,GO:0030154,GO:0031434,GO:0032006,GO:0032434,GO:0033138,GO:0043066,GO:0046872,GO:0070374	MAPK cascade|protein kinase activity|protein serine/threonine kinase activity|MAP kinase kinase kinase activity|ATP binding|mitochondrion|cytosol|cellular protein modification process|multicellular organism development|negative regulation of signal transduction|cell differentiation|mitogen-activated protein kinase kinase binding|regulation of TOR signaling|regulation of proteasomal ubiquitin-depe…	path:hsa01521,path:hsa01522,path:hsa04010,path:hsa04012,path:hsa04068,path:hsa04270,path:hsa04650,path:hsa04720,path:hsa04726,path:hsa04730,path:hsa04810,path:hsa04910,path:hsa04914,path:hsa04928,path:hsa05034,path:hsa05160,path:hsa05200,path:hsa05205,path:hsa05210,path:hsa05211,path:hsa05212,path:hsa05213,path:hsa05214,path:hsa05215,path:hsa05218,path:hsa05219,path:hsa05220,path:hsa05221,path:hs…	EGFR tyrosine kinase inhibitor resistance|Endocrine resistance|MAPK signaling pathway|ErbB signaling pathway|FoxO signaling pathway|Vascular smooth muscle contraction|Natural killer cell mediated cytotoxicity|Long-term potentiation|Serotonergic synapse|Long-term depression|Regulation of actin cytoskeleton|Insulin signaling pathway|Progesterone-mediated oocyte maturation|Parathyroid hormone synthe…
NM_001256196.1	ARAF	circRNA_11530|Chr8:37870420_37877551_-	0.0211	0.0039	5	hsa-miR-100-3p;novel871_mature;hsa-miR-6724-5p;novel655_mature;novel296_mature	0.8491361802060489	0.03242301605235907	3.4482199999999996	3.34044	3.16887	3.9807099999999997	4.47074	3.9176	0.0582448496991654	0.0	0.0352141324737	0.11636190812965	0.10973092167445199	0.10111251526776	GeneID:369,Genbank:NM_001256196.1,HGNC:HGNC:646,MIM:311010	A-Raf proto-oncogene, serine/threonine kinase	GO:0000165,GO:0004672,GO:0004674,GO:0004709,GO:0005524,GO:0005739,GO:0005829,GO:0006464,GO:0007275,GO:0009968,GO:0030154,GO:0031434,GO:0032006,GO:0032434,GO:0033138,GO:0043066,GO:0046872,GO:0070374	MAPK cascade|protein kinase activity|protein serine/threonine kinase activity|MAP kinase kinase kinase activity|ATP binding|mitochondrion|cytosol|cellular protein modification process|multicellular organism development|negative regulation of signal transduction|cell differentiation|mitogen-activated protein kinase kinase binding|regulation of TOR signaling|regulation of proteasomal ubiquitin-depe…	path:hsa01521,path:hsa01522,path:hsa04010,path:hsa04012,path:hsa04068,path:hsa04270,path:hsa04650,path:hsa04720,path:hsa04726,path:hsa04730,path:hsa04810,path:hsa04910,path:hsa04914,path:hsa04928,path:hsa05034,path:hsa05160,path:hsa05200,path:hsa05205,path:hsa05210,path:hsa05211,path:hsa05212,path:hsa05213,path:hsa05214,path:hsa05215,path:hsa05218,path:hsa05219,path:hsa05220,path:hsa05221,path:hs…	EGFR tyrosine kinase inhibitor resistance|Endocrine resistance|MAPK signaling pathway|ErbB signaling pathway|FoxO signaling pathway|Vascular smooth muscle contraction|Natural killer cell mediated cytotoxicity|Long-term potentiation|Serotonergic synapse|Long-term depression|Regulation of actin cytoskeleton|Insulin signaling pathway|Progesterone-mediated oocyte maturation|Parathyroid hormone synthe…
NM_001256196.1	ARAF	circRNA_11655|Chr8:63186147_63187745_+	0.0005	0.0037	4	hsa-miR-296-3p;hsa-miR-92a-1-5p;hsa-miR-3614-5p;novel943_mature	0.9708099789910376	0.0012656502041247682	3.4482199999999996	3.34044	3.16887	3.9807099999999997	4.47074	3.9176	0.0	0.0	0.0	0.0423134211380546	0.100586678201581	0.0551522810551418	GeneID:369,Genbank:NM_001256196.1,HGNC:HGNC:646,MIM:311010	A-Raf proto-oncogene, serine/threonine kinase	GO:0000165,GO:0004672,GO:0004674,GO:0004709,GO:0005524,GO:0005739,GO:0005829,GO:0006464,GO:0007275,GO:0009968,GO:0030154,GO:0031434,GO:0032006,GO:0032434,GO:0033138,GO:0043066,GO:0046872,GO:0070374	MAPK cascade|protein kinase activity|protein serine/threonine kinase activity|MAP kinase kinase kinase activity|ATP binding|mitochondrion|cytosol|cellular protein modification process|multicellular organism development|negative regulation of signal transduction|cell differentiation|mitogen-activated protein kinase kinase binding|regulation of TOR signaling|regulation of proteasomal ubiquitin-depe…	path:hsa01521,path:hsa01522,path:hsa04010,path:hsa04012,path:hsa04068,path:hsa04270,path:hsa04650,path:hsa04720,path:hsa04726,path:hsa04730,path:hsa04810,path:hsa04910,path:hsa04914,path:hsa04928,path:hsa05034,path:hsa05160,path:hsa05200,path:hsa05205,path:hsa05210,path:hsa05211,path:hsa05212,path:hsa05213,path:hsa05214,path:hsa05215,path:hsa05218,path:hsa05219,path:hsa05220,path:hsa05221,path:hs…	EGFR tyrosine kinase inhibitor resistance|Endocrine resistance|MAPK signaling pathway|ErbB signaling pathway|FoxO signaling pathway|Vascular smooth muscle contraction|Natural killer cell mediated cytotoxicity|Long-term potentiation|Serotonergic synapse|Long-term depression|Regulation of actin cytoskeleton|Insulin signaling pathway|Progesterone-mediated oocyte maturation|Parathyroid hormone synthe…
NM_001271970.1	HSP90AB1	circRNA_01071|Chr1:223954477_223962708_-	0.017	0.0001	13	novel779_mature;hsa-miR-100-3p;novel655_mature;hsa-let-7a-3p;hsa-miR-92a-1-5p;hsa-miR-296-3p;novel90_mature;novel357_mature;hsa-miR-195-3p;novel967_mature;novel597_mature;hsa-miR-141-5p;novel814_mature	0.9675418097373928	0.0015632032673070005	340.339	317.591	324.156	454.605	464.292	437.542	0.0	0.0	0.0	0.0423134211380546	0.0640097043100971	0.0367681873700945	GeneID:3326,Genbank:NM_001271970.1,HGNC:HGNC:5258,MIM:140572	heat shock protein 90 alpha family class B member 1	GO:0001890,GO:0002134,GO:0002135,GO:0003723,GO:0003725,GO:0005524,GO:0005525,GO:0005576,GO:0005634,GO:0005654,GO:0005737,GO:0005739,GO:0005765,GO:0005829,GO:0006457,GO:0006805,GO:0006986,GO:0007004,GO:0009651,GO:0009986,GO:0016020,GO:0016234,GO:0016323,GO:0016324,GO:0017098,GO:0019062,GO:0019887,GO:0019900,GO:0019901,GO:0023026,GO:0030235,GO:0030511,GO:0030911,GO:0031072,GO:0031396,GO:0031526,GO:…	placenta development|UTP binding|CTP binding|RNA binding|double-stranded RNA binding|ATP binding|GTP binding|extracellular region|nucleus|nucleoplasm|cytoplasm|mitochondrion|lysosomal membrane|cytosol|protein folding|xenobiotic metabolic process|response to unfolded protein|telomere maintenance via telomerase|response to salt stress|cell surface|membrane|inclusion body|basolateral plasma membrane…	path:hsa04141,path:hsa04151,path:hsa04217,path:hsa04612,path:hsa04621,path:hsa04657,path:hsa04659,path:hsa04914,path:hsa04915,path:hsa05200,path:hsa05215,path:hsa05418	Protein processing in endoplasmic reticulum|PI3K-Akt signaling pathway|Necroptosis|Antigen processing and presentation|NOD-like receptor signaling pathway|IL-17 signaling pathway|Th17 cell differentiation|Progesterone-mediated oocyte maturation|Estrogen signaling pathway|Pathways in cancer|Prostate cancer|Fluid shear stress and atherosclerosis
NM_001271970.1	HSP90AB1	circRNA_02235|Chr11:66639700_66640123_+	0.0017	0.019	4	hsa-miR-26a-2-3p;hsa-miR-141-5p;hsa-miR-26a-1-3p;hsa-miR-100-3p	0.958096012426902	0.002597125730355337	340.339	317.591	324.156	454.605	464.292	437.542	0.0	0.0	0.0	0.0423134211380546	0.0457212173643551	0.0551522810551418	GeneID:3326,Genbank:NM_001271970.1,HGNC:HGNC:5258,MIM:140572	heat shock protein 90 alpha family class B member 1	GO:0001890,GO:0002134,GO:0002135,GO:0003723,GO:0003725,GO:0005524,GO:0005525,GO:0005576,GO:0005634,GO:0005654,GO:0005737,GO:0005739,GO:0005765,GO:0005829,GO:0006457,GO:0006805,GO:0006986,GO:0007004,GO:0009651,GO:0009986,GO:0016020,GO:0016234,GO:0016323,GO:0016324,GO:0017098,GO:0019062,GO:0019887,GO:0019900,GO:0019901,GO:0023026,GO:0030235,GO:0030511,GO:0030911,GO:0031072,GO:0031396,GO:0031526,GO:…	placenta development|UTP binding|CTP binding|RNA binding|double-stranded RNA binding|ATP binding|GTP binding|extracellular region|nucleus|nucleoplasm|cytoplasm|mitochondrion|lysosomal membrane|cytosol|protein folding|xenobiotic metabolic process|response to unfolded protein|telomere maintenance via telomerase|response to salt stress|cell surface|membrane|inclusion body|basolateral plasma membrane…	path:hsa04141,path:hsa04151,path:hsa04217,path:hsa04612,path:hsa04621,path:hsa04657,path:hsa04659,path:hsa04914,path:hsa04915,path:hsa05200,path:hsa05215,path:hsa05418	Protein processing in endoplasmic reticulum|PI3K-Akt signaling pathway|Necroptosis|Antigen processing and presentation|NOD-like receptor signaling pathway|IL-17 signaling pathway|Th17 cell differentiation|Progesterone-mediated oocyte maturation|Estrogen signaling pathway|Pathways in cancer|Prostate cancer|Fluid shear stress and atherosclerosis
NM_001271970.1	HSP90AB1	circRNA_03561|Chr14:31127785_31169468_-	0.0008	0.016	5	hsa-miR-100-3p;hsa-miR-296-3p;hsa-miR-33b-3p;hsa-miR-141-5p;novel814_mature	0.9048793818650004	0.013141575549502012	340.339	317.591	324.156	454.605	464.292	437.542	0.0	0.0	0.0	0.0528917764225682	0.10973092167445199	0.0459602342126182	GeneID:3326,Genbank:NM_001271970.1,HGNC:HGNC:5258,MIM:140572	heat shock protein 90 alpha family class B member 1	GO:0001890,GO:0002134,GO:0002135,GO:0003723,GO:0003725,GO:0005524,GO:0005525,GO:0005576,GO:0005634,GO:0005654,GO:0005737,GO:0005739,GO:0005765,GO:0005829,GO:0006457,GO:0006805,GO:0006986,GO:0007004,GO:0009651,GO:0009986,GO:0016020,GO:0016234,GO:0016323,GO:0016324,GO:0017098,GO:0019062,GO:0019887,GO:0019900,GO:0019901,GO:0023026,GO:0030235,GO:0030511,GO:0030911,GO:0031072,GO:0031396,GO:0031526,GO:…	placenta development|UTP binding|CTP binding|RNA binding|double-stranded RNA binding|ATP binding|GTP binding|extracellular region|nucleus|nucleoplasm|cytoplasm|mitochondrion|lysosomal membrane|cytosol|protein folding|xenobiotic metabolic process|response to unfolded protein|telomere maintenance via telomerase|response to salt stress|cell surface|membrane|inclusion body|basolateral plasma membrane…	path:hsa04141,path:hsa04151,path:hsa04217,path:hsa04612,path:hsa04621,path:hsa04657,path:hsa04659,path:hsa04914,path:hsa04915,path:hsa05200,path:hsa05215,path:hsa05418	Protein processing in endoplasmic reticulum|PI3K-Akt signaling pathway|Necroptosis|Antigen processing and presentation|NOD-like receptor signaling pathway|IL-17 signaling pathway|Th17 cell differentiation|Progesterone-mediated oocyte maturation|Estrogen signaling pathway|Pathways in cancer|Prostate cancer|Fluid shear stress and atherosclerosis
NM_001271970.1	HSP90AB1	circRNA_04455|Chr16:4466153_4469465_-	0.0009	0.031	2	hsa-miR-141-5p;hsa-miR-1272	0.939770000350006	0.005332232521578444	340.339	317.591	324.156	454.605	464.292	437.542	0.0679523246490262	0.0430298353559737	0.05282119871055002	0.158675329267705	0.12801940862019398	0.165456843165425	GeneID:3326,Genbank:NM_001271970.1,HGNC:HGNC:5258,MIM:140572	heat shock protein 90 alpha family class B member 1	GO:0001890,GO:0002134,GO:0002135,GO:0003723,GO:0003725,GO:0005524,GO:0005525,GO:0005576,GO:0005634,GO:0005654,GO:0005737,GO:0005739,GO:0005765,GO:0005829,GO:0006457,GO:0006805,GO:0006986,GO:0007004,GO:0009651,GO:0009986,GO:0016020,GO:0016234,GO:0016323,GO:0016324,GO:0017098,GO:0019062,GO:0019887,GO:0019900,GO:0019901,GO:0023026,GO:0030235,GO:0030511,GO:0030911,GO:0031072,GO:0031396,GO:0031526,GO:…	placenta development|UTP binding|CTP binding|RNA binding|double-stranded RNA binding|ATP binding|GTP binding|extracellular region|nucleus|nucleoplasm|cytoplasm|mitochondrion|lysosomal membrane|cytosol|protein folding|xenobiotic metabolic process|response to unfolded protein|telomere maintenance via telomerase|response to salt stress|cell surface|membrane|inclusion body|basolateral plasma membrane…	path:hsa04141,path:hsa04151,path:hsa04217,path:hsa04612,path:hsa04621,path:hsa04657,path:hsa04659,path:hsa04914,path:hsa04915,path:hsa05200,path:hsa05215,path:hsa05418	Protein processing in endoplasmic reticulum|PI3K-Akt signaling pathway|Necroptosis|Antigen processing and presentation|NOD-like receptor signaling pathway|IL-17 signaling pathway|Th17 cell differentiation|Progesterone-mediated oocyte maturation|Estrogen signaling pathway|Pathways in cancer|Prostate cancer|Fluid shear stress and atherosclerosis
NM_001271970.1	HSP90AB1	circRNA_05982|Chr19:11113278_11113762_+	0.001	0.031	2	hsa-miR-141-5p;hsa-miR-92a-1-5p	0.9027461866056778	0.013727528252799905	340.339	317.591	324.156	454.605	464.292	437.542	0.0	0.0	0.0	0.0740484869915955	0.0365769738914841	0.0551522810551418	GeneID:3326,Genbank:NM_001271970.1,HGNC:HGNC:5258,MIM:140572	heat shock protein 90 alpha family class B member 1	GO:0001890,GO:0002134,GO:0002135,GO:0003723,GO:0003725,GO:0005524,GO:0005525,GO:0005576,GO:0005634,GO:0005654,GO:0005737,GO:0005739,GO:0005765,GO:0005829,GO:0006457,GO:0006805,GO:0006986,GO:0007004,GO:0009651,GO:0009986,GO:0016020,GO:0016234,GO:0016323,GO:0016324,GO:0017098,GO:0019062,GO:0019887,GO:0019900,GO:0019901,GO:0023026,GO:0030235,GO:0030511,GO:0030911,GO:0031072,GO:0031396,GO:0031526,GO:…	placenta development|UTP binding|CTP binding|RNA binding|double-stranded RNA binding|ATP binding|GTP binding|extracellular region|nucleus|nucleoplasm|cytoplasm|mitochondrion|lysosomal membrane|cytosol|protein folding|xenobiotic metabolic process|response to unfolded protein|telomere maintenance via telomerase|response to salt stress|cell surface|membrane|inclusion body|basolateral plasma membrane…	path:hsa04141,path:hsa04151,path:hsa04217,path:hsa04612,path:hsa04621,path:hsa04657,path:hsa04659,path:hsa04914,path:hsa04915,path:hsa05200,path:hsa05215,path:hsa05418	Protein processing in endoplasmic reticulum|PI3K-Akt signaling pathway|Necroptosis|Antigen processing and presentation|NOD-like receptor signaling pathway|IL-17 signaling pathway|Th17 cell differentiation|Progesterone-mediated oocyte maturation|Estrogen signaling pathway|Pathways in cancer|Prostate cancer|Fluid shear stress and atherosclerosis
NM_001271970.1	HSP90AB1	circRNA_07908|Chr22:38986298_39025349_+	0.04	0.00041	17	hsa-miR-100-3p;hsa-miR-3182;hsa-miR-26a-2-3p;novel655_mature;hsa-let-7a-3p;hsa-miR-92a-1-5p;hsa-miR-296-3p;novel90_mature;novel357_mature;hsa-miR-33b-3p;hsa-miR-195-3p;novel967_mature;novel597_mature;hsa-miR-141-5p;novel814_mature;hsa-miR-26a-1-3p;novel296_mature	0.9237859924215268	0.008491515039082966	340.339	317.591	324.156	454.605	464.292	437.542	0.0	0.0688477365695579	0.0	0.2327238162593	0.18288486945742	0.18384093685047306	GeneID:3326,Genbank:NM_001271970.1,HGNC:HGNC:5258,MIM:140572	heat shock protein 90 alpha family class B member 1	GO:0001890,GO:0002134,GO:0002135,GO:0003723,GO:0003725,GO:0005524,GO:0005525,GO:0005576,GO:0005634,GO:0005654,GO:0005737,GO:0005739,GO:0005765,GO:0005829,GO:0006457,GO:0006805,GO:0006986,GO:0007004,GO:0009651,GO:0009986,GO:0016020,GO:0016234,GO:0016323,GO:0016324,GO:0017098,GO:0019062,GO:0019887,GO:0019900,GO:0019901,GO:0023026,GO:0030235,GO:0030511,GO:0030911,GO:0031072,GO:0031396,GO:0031526,GO:…	placenta development|UTP binding|CTP binding|RNA binding|double-stranded RNA binding|ATP binding|GTP binding|extracellular region|nucleus|nucleoplasm|cytoplasm|mitochondrion|lysosomal membrane|cytosol|protein folding|xenobiotic metabolic process|response to unfolded protein|telomere maintenance via telomerase|response to salt stress|cell surface|membrane|inclusion body|basolateral plasma membrane…	path:hsa04141,path:hsa04151,path:hsa04217,path:hsa04612,path:hsa04621,path:hsa04657,path:hsa04659,path:hsa04914,path:hsa04915,path:hsa05200,path:hsa05215,path:hsa05418	Protein processing in endoplasmic reticulum|PI3K-Akt signaling pathway|Necroptosis|Antigen processing and presentation|NOD-like receptor signaling pathway|IL-17 signaling pathway|Th17 cell differentiation|Progesterone-mediated oocyte maturation|Estrogen signaling pathway|Pathways in cancer|Prostate cancer|Fluid shear stress and atherosclerosis
NM_001271970.1	HSP90AB1	circRNA_08101|Chr3:27411642_27424152_-	0.0086	0.018000000000000002	3	novel814_mature;hsa-miR-1272;hsa-miR-3182	0.9411597036098528	0.0050914128561420175	340.339	317.591	324.156	454.605	464.292	437.542	0.0	0.0	0.026410599355275004	0.0634701317070819	0.0731539477829681	0.0643443278976655	GeneID:3326,Genbank:NM_001271970.1,HGNC:HGNC:5258,MIM:140572	heat shock protein 90 alpha family class B member 1	GO:0001890,GO:0002134,GO:0002135,GO:0003723,GO:0003725,GO:0005524,GO:0005525,GO:0005576,GO:0005634,GO:0005654,GO:0005737,GO:0005739,GO:0005765,GO:0005829,GO:0006457,GO:0006805,GO:0006986,GO:0007004,GO:0009651,GO:0009986,GO:0016020,GO:0016234,GO:0016323,GO:0016324,GO:0017098,GO:0019062,GO:0019887,GO:0019900,GO:0019901,GO:0023026,GO:0030235,GO:0030511,GO:0030911,GO:0031072,GO:0031396,GO:0031526,GO:…	placenta development|UTP binding|CTP binding|RNA binding|double-stranded RNA binding|ATP binding|GTP binding|extracellular region|nucleus|nucleoplasm|cytoplasm|mitochondrion|lysosomal membrane|cytosol|protein folding|xenobiotic metabolic process|response to unfolded protein|telomere maintenance via telomerase|response to salt stress|cell surface|membrane|inclusion body|basolateral plasma membrane…	path:hsa04141,path:hsa04151,path:hsa04217,path:hsa04612,path:hsa04621,path:hsa04657,path:hsa04659,path:hsa04914,path:hsa04915,path:hsa05200,path:hsa05215,path:hsa05418	Protein processing in endoplasmic reticulum|PI3K-Akt signaling pathway|Necroptosis|Antigen processing and presentation|NOD-like receptor signaling pathway|IL-17 signaling pathway|Th17 cell differentiation|Progesterone-mediated oocyte maturation|Estrogen signaling pathway|Pathways in cancer|Prostate cancer|Fluid shear stress and atherosclerosis
NM_001277129.1	NLRP12	circRNA_04641|Chr16:56385919_56389375_-	0.0012	0.023	2	hsa-miR-1306-5p;novel969_mature	0.8559716443769436	0.029622376688238517	0.108287	0.0636244	0.0773587	0.00491011	0.0	0.0	0.126197174348192	0.146301440210311	0.12324946365794999	0.0634701317070819	0.0548654608372261	0.0827284215827127	GeneID:91662,Genbank:NM_001277129.1,HGNC:HGNC:22938,MIM:609648	NLR family pyrin domain containing 12	GO:0005524,GO:0005737,GO:0006919,GO:0007165,GO:0008588,GO:0008656,GO:0009968,GO:0031953,GO:0032088,GO:0036336,GO:0043122,GO:0043124,GO:0043281,GO:0045345,GO:0045381,GO:0045409,GO:0045751,GO:0050710,GO:0050711,GO:0050718,GO:0050728,GO:0050729,GO:0070373,GO:0071345,GO:1901223	ATP binding|cytoplasm|activation of cysteine-type endopeptidase activity involved in apoptotic process|signal transduction|release of cytoplasmic sequestered NF-kappaB|cysteine-type endopeptidase activator activity involved in apoptotic process|negative regulation of signal transduction|negative regulation of protein autophosphorylation|negative regulation of NF-kappaB transcription factor activi…	path:hsa04621	NOD-like receptor signaling pathway
NM_001277129.1	NLRP12	circRNA_04644|Chr16:56626880_56639329_+	0.0061	0.00015	7	novel939_mature;novel969_mature;novel823_mature>novel931_mature;novel874_mature;hsa-miR-642a-3p;hsa-miR-1306-5p;novel99_mature	0.8614301668488693	0.02747201682805513	0.108287	0.0636244	0.0773587	0.00491011	0.0	0.0	0.0776597995988871	0.0946656377831421	0.09683886430267499	0.0317350658535409	0.0	0.0275761405275709	GeneID:91662,Genbank:NM_001277129.1,HGNC:HGNC:22938,MIM:609648	NLR family pyrin domain containing 12	GO:0005524,GO:0005737,GO:0006919,GO:0007165,GO:0008588,GO:0008656,GO:0009968,GO:0031953,GO:0032088,GO:0036336,GO:0043122,GO:0043124,GO:0043281,GO:0045345,GO:0045381,GO:0045409,GO:0045751,GO:0050710,GO:0050711,GO:0050718,GO:0050728,GO:0050729,GO:0070373,GO:0071345,GO:1901223	ATP binding|cytoplasm|activation of cysteine-type endopeptidase activity involved in apoptotic process|signal transduction|release of cytoplasmic sequestered NF-kappaB|cysteine-type endopeptidase activator activity involved in apoptotic process|negative regulation of signal transduction|negative regulation of protein autophosphorylation|negative regulation of NF-kappaB transcription factor activi…	path:hsa04621	NOD-like receptor signaling pathway
NM_001277129.1	NLRP12	circRNA_06568|Chr2:61256384_61325457_-	0.0002	0.0057	3	novel939_mature;novel478_mature;novel99_mature	0.8377366801568991	0.03735793074271068	0.108287	0.0636244	0.0773587	0.00491011	0.0	0.0	0.5727410220417929	0.6626594644819951	0.554622586460775	0.423134211380546	0.301760034604743	0.257377311590662	GeneID:91662,Genbank:NM_001277129.1,HGNC:HGNC:22938,MIM:609648	NLR family pyrin domain containing 12	GO:0005524,GO:0005737,GO:0006919,GO:0007165,GO:0008588,GO:0008656,GO:0009968,GO:0031953,GO:0032088,GO:0036336,GO:0043122,GO:0043124,GO:0043281,GO:0045345,GO:0045381,GO:0045409,GO:0045751,GO:0050710,GO:0050711,GO:0050718,GO:0050728,GO:0050729,GO:0070373,GO:0071345,GO:1901223	ATP binding|cytoplasm|activation of cysteine-type endopeptidase activity involved in apoptotic process|signal transduction|release of cytoplasmic sequestered NF-kappaB|cysteine-type endopeptidase activator activity involved in apoptotic process|negative regulation of signal transduction|negative regulation of protein autophosphorylation|negative regulation of NF-kappaB transcription factor activi…	path:hsa04621	NOD-like receptor signaling pathway
NM_001277129.1	NLRP12	circRNA_08494|Chr3:123931102_123949132_-	0.0005	0.00063	3	novel478_mature;novel72_star;novel874_mature	0.8889135984025771	0.017824869355388802	0.108287	0.0636244	0.0773587	0.00491011	0.0	0.0	0.0388298997994436	0.0172119341423895	0.05282119871055002	0.0	0.0	0.0	GeneID:91662,Genbank:NM_001277129.1,HGNC:HGNC:22938,MIM:609648	NLR family pyrin domain containing 12	GO:0005524,GO:0005737,GO:0006919,GO:0007165,GO:0008588,GO:0008656,GO:0009968,GO:0031953,GO:0032088,GO:0036336,GO:0043122,GO:0043124,GO:0043281,GO:0045345,GO:0045381,GO:0045409,GO:0045751,GO:0050710,GO:0050711,GO:0050718,GO:0050728,GO:0050729,GO:0070373,GO:0071345,GO:1901223	ATP binding|cytoplasm|activation of cysteine-type endopeptidase activity involved in apoptotic process|signal transduction|release of cytoplasmic sequestered NF-kappaB|cysteine-type endopeptidase activator activity involved in apoptotic process|negative regulation of signal transduction|negative regulation of protein autophosphorylation|negative regulation of NF-kappaB transcription factor activi…	path:hsa04621	NOD-like receptor signaling pathway
NM_001277129.1	NLRP12	circRNA_09218|Chr4:82878730_82881940_-	0.0047	0.0081	2	novel939_mature;novel99_mature	0.8387666188487989	0.03689857692686361	0.108287	0.0636244	0.0773587	0.00491011	0.0	0.0	0.0776597995988871	0.0946656377831421	0.114445930539525	0.0423134211380546	0.018288486945742	0.0183840936850473	GeneID:91662,Genbank:NM_001277129.1,HGNC:HGNC:22938,MIM:609648	NLR family pyrin domain containing 12	GO:0005524,GO:0005737,GO:0006919,GO:0007165,GO:0008588,GO:0008656,GO:0009968,GO:0031953,GO:0032088,GO:0036336,GO:0043122,GO:0043124,GO:0043281,GO:0045345,GO:0045381,GO:0045409,GO:0045751,GO:0050710,GO:0050711,GO:0050718,GO:0050728,GO:0050729,GO:0070373,GO:0071345,GO:1901223	ATP binding|cytoplasm|activation of cysteine-type endopeptidase activity involved in apoptotic process|signal transduction|release of cytoplasmic sequestered NF-kappaB|cysteine-type endopeptidase activator activity involved in apoptotic process|negative regulation of signal transduction|negative regulation of protein autophosphorylation|negative regulation of NF-kappaB transcription factor activi…	path:hsa04621	NOD-like receptor signaling pathway
NM_001282526.1	POLR3F	circRNA_04644|Chr16:56626880_56639329_+	0.0006	0.00088	5	novel939_mature;novel823_mature>novel931_mature;novel1055_mature;novel630_mature;hsa-miR-1306-5p	0.9395171533476238	0.005376633697873735	4.05904	4.224419999999999	3.5830300000000004	1.38582	1.26678	1.51359	0.0776597995988871	0.0946656377831421	0.09683886430267499	0.0317350658535409	0.0	0.0275761405275709	GeneID:10621,Genbank:NM_001282526.1,HGNC:HGNC:15763,MIM:617455	RNA polymerase III subunit F	GO:0003690,GO:0003899,GO:0005654,GO:0005666,GO:0005829,GO:0006359,GO:0006383,GO:0032481,GO:0032728,GO:0045087,GO:0045089,GO:0051607	double-stranded DNA binding|DNA-directed 5'-3' RNA polymerase activity|nucleoplasm|DNA-directed RNA polymerase III complex|cytosol|regulation of transcription from RNA polymerase III promoter|transcription from RNA polymerase III promoter|positive regulation of type I interferon production|positive regulation of interferon-beta production|innate immune response|positive regulation of innate immun…	path:hsa00230,path:hsa00240,path:hsa03020,path:hsa04623	Purine metabolism|Pyrimidine metabolism|RNA polymerase|Cytosolic DNA-sensing pathway
NM_001282526.1	POLR3F	circRNA_05460|Chr17:72592203_72649268_-	0.0007	0.00022	5	novel939_mature;novel823_mature>novel931_mature;novel1055_mature;hsa-miR-154-5p;novel630_mature	0.9563867969597392	0.0028116886320676943	4.05904	4.224419999999999	3.5830300000000004	1.38582	1.26678	1.51359	0.0291224248495827	0.0516358024271684	0.0352141324737	0.0	0.0	0.0	GeneID:10621,Genbank:NM_001282526.1,HGNC:HGNC:15763,MIM:617455	RNA polymerase III subunit F	GO:0003690,GO:0003899,GO:0005654,GO:0005666,GO:0005829,GO:0006359,GO:0006383,GO:0032481,GO:0032728,GO:0045087,GO:0045089,GO:0051607	double-stranded DNA binding|DNA-directed 5'-3' RNA polymerase activity|nucleoplasm|DNA-directed RNA polymerase III complex|cytosol|regulation of transcription from RNA polymerase III promoter|transcription from RNA polymerase III promoter|positive regulation of type I interferon production|positive regulation of interferon-beta production|innate immune response|positive regulation of innate immun…	path:hsa00230,path:hsa00240,path:hsa03020,path:hsa04623	Purine metabolism|Pyrimidine metabolism|RNA polymerase|Cytosolic DNA-sensing pathway
NM_001282526.1	POLR3F	circRNA_06568|Chr2:61256384_61325457_-	0.0	0.027999999999999997	2	novel939_mature;novel1055_mature	0.9243707775087964	0.008363377711499123	4.05904	4.224419999999999	3.5830300000000004	1.38582	1.26678	1.51359	0.5727410220417929	0.6626594644819951	0.554622586460775	0.423134211380546	0.301760034604743	0.257377311590662	GeneID:10621,Genbank:NM_001282526.1,HGNC:HGNC:15763,MIM:617455	RNA polymerase III subunit F	GO:0003690,GO:0003899,GO:0005654,GO:0005666,GO:0005829,GO:0006359,GO:0006383,GO:0032481,GO:0032728,GO:0045087,GO:0045089,GO:0051607	double-stranded DNA binding|DNA-directed 5'-3' RNA polymerase activity|nucleoplasm|DNA-directed RNA polymerase III complex|cytosol|regulation of transcription from RNA polymerase III promoter|transcription from RNA polymerase III promoter|positive regulation of type I interferon production|positive regulation of interferon-beta production|innate immune response|positive regulation of innate immun…	path:hsa00230,path:hsa00240,path:hsa03020,path:hsa04623	Purine metabolism|Pyrimidine metabolism|RNA polymerase|Cytosolic DNA-sensing pathway
NM_001282884.1	POLR3H	circRNA_00314|Chr1:35470863_35479212_-	0.0057	0.011000000000000001	2	novel478_mature;novel1055_mature	0.8369042497511994	0.03773114389924629	6.59405	6.96683	6.4996	1.37763	1.1089799999999999	1.54855	0.0388298997994436	0.0258179012135842	0.0704282649474	0.0	0.0	0.0	GeneID:171568,Genbank:NM_001282884.1,HGNC:HGNC:30349	RNA polymerase III subunit H	GO:0003677,GO:0003899,GO:0005654,GO:0005666,GO:0005813,GO:0005829,GO:0006139,GO:0006383,GO:0006384,GO:0032481,GO:0043231,GO:0045087,GO:0051607	DNA binding|DNA-directed 5'-3' RNA polymerase activity|nucleoplasm|DNA-directed RNA polymerase III complex|centrosome|cytosol|nucleobase-containing compound metabolic process|transcription from RNA polymerase III promoter|transcription initiation from RNA polymerase III promoter|positive regulation of type I interferon production|intracellular membrane-bounded organelle|innate immune response|def…	path:hsa00230,path:hsa00240,path:hsa03020,path:hsa04623	Purine metabolism|Pyrimidine metabolism|RNA polymerase|Cytosolic DNA-sensing pathway
NM_001282884.1	POLR3H	circRNA_01233|Chr1:246437148_246440124_-	0.0016	0.0011	3	novel284_mature;novel630_mature;novel939_mature	0.8308990821811911	0.04047495005774997	6.59405	6.96683	6.4996	1.37763	1.1089799999999999	1.54855	0.0194149498997218	0.0258179012135842	0.05282119871055002	0.0	0.0	0.0	GeneID:171568,Genbank:NM_001282884.1,HGNC:HGNC:30349	RNA polymerase III subunit H	GO:0003677,GO:0003899,GO:0005654,GO:0005666,GO:0005813,GO:0005829,GO:0006139,GO:0006383,GO:0006384,GO:0032481,GO:0043231,GO:0045087,GO:0051607	DNA binding|DNA-directed 5'-3' RNA polymerase activity|nucleoplasm|DNA-directed RNA polymerase III complex|centrosome|cytosol|nucleobase-containing compound metabolic process|transcription from RNA polymerase III promoter|transcription initiation from RNA polymerase III promoter|positive regulation of type I interferon production|intracellular membrane-bounded organelle|innate immune response|def…	path:hsa00230,path:hsa00240,path:hsa03020,path:hsa04623	Purine metabolism|Pyrimidine metabolism|RNA polymerase|Cytosolic DNA-sensing pathway
NM_001282884.1	POLR3H	circRNA_04641|Chr16:56385919_56389375_-	0.0187	0.0011	3	novel991_mature;hsa-miR-1306-5p;novel969_mature	0.9669546540788476	0.0016199496561795966	6.59405	6.96683	6.4996	1.37763	1.1089799999999999	1.54855	0.126197174348192	0.146301440210311	0.12324946365794999	0.0634701317070819	0.0548654608372261	0.0827284215827127	GeneID:171568,Genbank:NM_001282884.1,HGNC:HGNC:30349	RNA polymerase III subunit H	GO:0003677,GO:0003899,GO:0005654,GO:0005666,GO:0005813,GO:0005829,GO:0006139,GO:0006383,GO:0006384,GO:0032481,GO:0043231,GO:0045087,GO:0051607	DNA binding|DNA-directed 5'-3' RNA polymerase activity|nucleoplasm|DNA-directed RNA polymerase III complex|centrosome|cytosol|nucleobase-containing compound metabolic process|transcription from RNA polymerase III promoter|transcription initiation from RNA polymerase III promoter|positive regulation of type I interferon production|intracellular membrane-bounded organelle|innate immune response|def…	path:hsa00230,path:hsa00240,path:hsa03020,path:hsa04623	Purine metabolism|Pyrimidine metabolism|RNA polymerase|Cytosolic DNA-sensing pathway
NM_001282884.1	POLR3H	circRNA_04644|Chr16:56626880_56639329_+	0.0061	3.1e-06	9	novel939_mature;novel969_mature;novel284_mature;novel1055_mature;hsa-miR-4665-5p;novel630_mature;hsa-miR-1306-5p;novel81_mature;novel99_mature	0.9594467606112947	0.00243350161374824	6.59405	6.96683	6.4996	1.37763	1.1089799999999999	1.54855	0.0776597995988871	0.0946656377831421	0.09683886430267499	0.0317350658535409	0.0	0.0275761405275709	GeneID:171568,Genbank:NM_001282884.1,HGNC:HGNC:30349	RNA polymerase III subunit H	GO:0003677,GO:0003899,GO:0005654,GO:0005666,GO:0005813,GO:0005829,GO:0006139,GO:0006383,GO:0006384,GO:0032481,GO:0043231,GO:0045087,GO:0051607	DNA binding|DNA-directed 5'-3' RNA polymerase activity|nucleoplasm|DNA-directed RNA polymerase III complex|centrosome|cytosol|nucleobase-containing compound metabolic process|transcription from RNA polymerase III promoter|transcription initiation from RNA polymerase III promoter|positive regulation of type I interferon production|intracellular membrane-bounded organelle|innate immune response|def…	path:hsa00230,path:hsa00240,path:hsa03020,path:hsa04623	Purine metabolism|Pyrimidine metabolism|RNA polymerase|Cytosolic DNA-sensing pathway
NM_001282884.1	POLR3H	circRNA_05460|Chr17:72592203_72649268_-	0.0076	8.4e-05	7	novel939_mature;novel991_mature;novel284_mature;novel1055_mature;hsa-miR-4665-5p;novel630_mature;novel99_mature	0.9577766155579692	0.002636583066063789	6.59405	6.96683	6.4996	1.37763	1.1089799999999999	1.54855	0.0291224248495827	0.0516358024271684	0.0352141324737	0.0	0.0	0.0	GeneID:171568,Genbank:NM_001282884.1,HGNC:HGNC:30349	RNA polymerase III subunit H	GO:0003677,GO:0003899,GO:0005654,GO:0005666,GO:0005813,GO:0005829,GO:0006139,GO:0006383,GO:0006384,GO:0032481,GO:0043231,GO:0045087,GO:0051607	DNA binding|DNA-directed 5'-3' RNA polymerase activity|nucleoplasm|DNA-directed RNA polymerase III complex|centrosome|cytosol|nucleobase-containing compound metabolic process|transcription from RNA polymerase III promoter|transcription initiation from RNA polymerase III promoter|positive regulation of type I interferon production|intracellular membrane-bounded organelle|innate immune response|def…	path:hsa00230,path:hsa00240,path:hsa03020,path:hsa04623	Purine metabolism|Pyrimidine metabolism|RNA polymerase|Cytosolic DNA-sensing pathway
NM_001282884.1	POLR3H	circRNA_06568|Chr2:61256384_61325457_-	0.0003	0.00045	4	novel939_mature;novel478_mature;novel1055_mature;novel99_mature	0.9216045385652708	0.008977869250769452	6.59405	6.96683	6.4996	1.37763	1.1089799999999999	1.54855	0.5727410220417929	0.6626594644819951	0.554622586460775	0.423134211380546	0.301760034604743	0.257377311590662	GeneID:171568,Genbank:NM_001282884.1,HGNC:HGNC:30349	RNA polymerase III subunit H	GO:0003677,GO:0003899,GO:0005654,GO:0005666,GO:0005813,GO:0005829,GO:0006139,GO:0006383,GO:0006384,GO:0032481,GO:0043231,GO:0045087,GO:0051607	DNA binding|DNA-directed 5'-3' RNA polymerase activity|nucleoplasm|DNA-directed RNA polymerase III complex|centrosome|cytosol|nucleobase-containing compound metabolic process|transcription from RNA polymerase III promoter|transcription initiation from RNA polymerase III promoter|positive regulation of type I interferon production|intracellular membrane-bounded organelle|innate immune response|def…	path:hsa00230,path:hsa00240,path:hsa03020,path:hsa04623	Purine metabolism|Pyrimidine metabolism|RNA polymerase|Cytosolic DNA-sensing pathway
NM_001282884.1	POLR3H	circRNA_08494|Chr3:123931102_123949132_-	0.0002	0.032	2	novel478_mature;novel72_star	0.8403881719579638	0.03618077314621846	6.59405	6.96683	6.4996	1.37763	1.1089799999999999	1.54855	0.0388298997994436	0.0172119341423895	0.05282119871055002	0.0	0.0	0.0	GeneID:171568,Genbank:NM_001282884.1,HGNC:HGNC:30349	RNA polymerase III subunit H	GO:0003677,GO:0003899,GO:0005654,GO:0005666,GO:0005813,GO:0005829,GO:0006139,GO:0006383,GO:0006384,GO:0032481,GO:0043231,GO:0045087,GO:0051607	DNA binding|DNA-directed 5'-3' RNA polymerase activity|nucleoplasm|DNA-directed RNA polymerase III complex|centrosome|cytosol|nucleobase-containing compound metabolic process|transcription from RNA polymerase III promoter|transcription initiation from RNA polymerase III promoter|positive regulation of type I interferon production|intracellular membrane-bounded organelle|innate immune response|def…	path:hsa00230,path:hsa00240,path:hsa03020,path:hsa04623	Purine metabolism|Pyrimidine metabolism|RNA polymerase|Cytosolic DNA-sensing pathway
NM_001282884.1	POLR3H	circRNA_09218|Chr4:82878730_82881940_-	0.0056	0.011000000000000001	2	novel939_mature;novel99_mature	0.9289186404988359	0.007399268097700516	6.59405	6.96683	6.4996	1.37763	1.1089799999999999	1.54855	0.0776597995988871	0.0946656377831421	0.114445930539525	0.0423134211380546	0.018288486945742	0.0183840936850473	GeneID:171568,Genbank:NM_001282884.1,HGNC:HGNC:30349	RNA polymerase III subunit H	GO:0003677,GO:0003899,GO:0005654,GO:0005666,GO:0005813,GO:0005829,GO:0006139,GO:0006383,GO:0006384,GO:0032481,GO:0043231,GO:0045087,GO:0051607	DNA binding|DNA-directed 5'-3' RNA polymerase activity|nucleoplasm|DNA-directed RNA polymerase III complex|centrosome|cytosol|nucleobase-containing compound metabolic process|transcription from RNA polymerase III promoter|transcription initiation from RNA polymerase III promoter|positive regulation of type I interferon production|intracellular membrane-bounded organelle|innate immune response|def…	path:hsa00230,path:hsa00240,path:hsa03020,path:hsa04623	Purine metabolism|Pyrimidine metabolism|RNA polymerase|Cytosolic DNA-sensing pathway
NM_001284259.1	KIF20B	circRNA_01233|Chr1:246437148_246440124_-	0.0005	0.009000000000000001	2	novel284_mature;novel939_mature	0.8987465560671476	0.014859351550491747	3.99608	4.0344	4.53956	2.55924	1.7219	2.34302	0.0194149498997218	0.0258179012135842	0.05282119871055002	0.0	0.0	0.0	GeneID:9585,Genbank:NM_001284259.1,HGNC:HGNC:7212,MIM:605498	kinesin family member 20B	GO:0001843,GO:0005524,GO:0005634,GO:0005654,GO:0005730,GO:0005737,GO:0005813,GO:0005871,GO:0005874,GO:0007018,GO:0007050,GO:0007088,GO:0008017,GO:0008284,GO:0008574,GO:0016887,GO:0030424,GO:0030426,GO:0030496,GO:0032467,GO:0035372,GO:0042803,GO:0048471,GO:0048812,GO:0050699,GO:0051233,GO:0051301,GO:0070938,GO:0090316,GO:0097431,GO:1903438,GO:1990023,GO:2000114,GO:2001224	neural tube closure|ATP binding|nucleus|nucleoplasm|nucleolus|cytoplasm|centrosome|kinesin complex|microtubule|microtubule-based movement|cell cycle arrest|regulation of mitotic nuclear division|microtubule binding|positive regulation of cell proliferation|ATP-dependent microtubule motor activity, plus-end-directed|ATPase activity|axon|growth cone|midbody|positive regulation of cytokinesis|protei…
NM_001284259.1	KIF20B	circRNA_02391|Chr11:102205893_102209564_+	0.0008	0.0031	2	novel939_mature;novel908_mature	0.9334562534905948	0.006494775108821035	3.99608	4.0344	4.53956	2.55924	1.7219	2.34302	0.0388298997994436	0.0430298353559737	0.0352141324737	0.0	0.0	0.0	GeneID:9585,Genbank:NM_001284259.1,HGNC:HGNC:7212,MIM:605498	kinesin family member 20B	GO:0001843,GO:0005524,GO:0005634,GO:0005654,GO:0005730,GO:0005737,GO:0005813,GO:0005871,GO:0005874,GO:0007018,GO:0007050,GO:0007088,GO:0008017,GO:0008284,GO:0008574,GO:0016887,GO:0030424,GO:0030426,GO:0030496,GO:0032467,GO:0035372,GO:0042803,GO:0048471,GO:0048812,GO:0050699,GO:0051233,GO:0051301,GO:0070938,GO:0090316,GO:0097431,GO:1903438,GO:1990023,GO:2000114,GO:2001224	neural tube closure|ATP binding|nucleus|nucleoplasm|nucleolus|cytoplasm|centrosome|kinesin complex|microtubule|microtubule-based movement|cell cycle arrest|regulation of mitotic nuclear division|microtubule binding|positive regulation of cell proliferation|ATP-dependent microtubule motor activity, plus-end-directed|ATPase activity|axon|growth cone|midbody|positive regulation of cytokinesis|protei…
NM_001284259.1	KIF20B	circRNA_02701|Chr12:46261296_46261851_-	0.0009	0.0031	2	hsa-miR-642a-3p;hsa-miR-30a-3p	0.8833233888522014	0.019625962851457256	3.99608	4.0344	4.53956	2.55924	1.7219	2.34302	0.0679523246490262	0.0602417694983632	0.14966006301322501	0.0423134211380546	0.0	0.0	GeneID:9585,Genbank:NM_001284259.1,HGNC:HGNC:7212,MIM:605498	kinesin family member 20B	GO:0001843,GO:0005524,GO:0005634,GO:0005654,GO:0005730,GO:0005737,GO:0005813,GO:0005871,GO:0005874,GO:0007018,GO:0007050,GO:0007088,GO:0008017,GO:0008284,GO:0008574,GO:0016887,GO:0030424,GO:0030426,GO:0030496,GO:0032467,GO:0035372,GO:0042803,GO:0048471,GO:0048812,GO:0050699,GO:0051233,GO:0051301,GO:0070938,GO:0090316,GO:0097431,GO:1903438,GO:1990023,GO:2000114,GO:2001224	neural tube closure|ATP binding|nucleus|nucleoplasm|nucleolus|cytoplasm|centrosome|kinesin complex|microtubule|microtubule-based movement|cell cycle arrest|regulation of mitotic nuclear division|microtubule binding|positive regulation of cell proliferation|ATP-dependent microtubule motor activity, plus-end-directed|ATPase activity|axon|growth cone|midbody|positive regulation of cytokinesis|protei…
NM_001284259.1	KIF20B	circRNA_03771|Chr14:75046376_75049718_-	0.0004	0.0031	2	hsa-miR-30a-3p;hsa-miR-642a-3p	0.8893737230207391	0.017680327970673527	3.99608	4.0344	4.53956	2.55924	1.7219	2.34302	0.0485373747493045	0.0860596707119474	0.10564239742110001	0.0317350658535409	0.018288486945742	0.0	GeneID:9585,Genbank:NM_001284259.1,HGNC:HGNC:7212,MIM:605498	kinesin family member 20B	GO:0001843,GO:0005524,GO:0005634,GO:0005654,GO:0005730,GO:0005737,GO:0005813,GO:0005871,GO:0005874,GO:0007018,GO:0007050,GO:0007088,GO:0008017,GO:0008284,GO:0008574,GO:0016887,GO:0030424,GO:0030426,GO:0030496,GO:0032467,GO:0035372,GO:0042803,GO:0048471,GO:0048812,GO:0050699,GO:0051233,GO:0051301,GO:0070938,GO:0090316,GO:0097431,GO:1903438,GO:1990023,GO:2000114,GO:2001224	neural tube closure|ATP binding|nucleus|nucleoplasm|nucleolus|cytoplasm|centrosome|kinesin complex|microtubule|microtubule-based movement|cell cycle arrest|regulation of mitotic nuclear division|microtubule binding|positive regulation of cell proliferation|ATP-dependent microtubule motor activity, plus-end-directed|ATPase activity|axon|growth cone|midbody|positive regulation of cytokinesis|protei…
NM_001284259.1	KIF20B	circRNA_04644|Chr16:56626880_56639329_+	0.0052	6.4e-07	7	novel939_mature;hsa-miR-30a-3p;novel284_mature;novel874_mature;novel908_mature;hsa-miR-642a-3p;novel99_mature	0.9889327424927734	0.00018304850106826872	3.99608	4.0344	4.53956	2.55924	1.7219	2.34302	0.0776597995988871	0.0946656377831421	0.09683886430267499	0.0317350658535409	0.0	0.0275761405275709	GeneID:9585,Genbank:NM_001284259.1,HGNC:HGNC:7212,MIM:605498	kinesin family member 20B	GO:0001843,GO:0005524,GO:0005634,GO:0005654,GO:0005730,GO:0005737,GO:0005813,GO:0005871,GO:0005874,GO:0007018,GO:0007050,GO:0007088,GO:0008017,GO:0008284,GO:0008574,GO:0016887,GO:0030424,GO:0030426,GO:0030496,GO:0032467,GO:0035372,GO:0042803,GO:0048471,GO:0048812,GO:0050699,GO:0051233,GO:0051301,GO:0070938,GO:0090316,GO:0097431,GO:1903438,GO:1990023,GO:2000114,GO:2001224	neural tube closure|ATP binding|nucleus|nucleoplasm|nucleolus|cytoplasm|centrosome|kinesin complex|microtubule|microtubule-based movement|cell cycle arrest|regulation of mitotic nuclear division|microtubule binding|positive regulation of cell proliferation|ATP-dependent microtubule motor activity, plus-end-directed|ATPase activity|axon|growth cone|midbody|positive regulation of cytokinesis|protei…
NM_001284259.1	KIF20B	circRNA_05460|Chr17:72592203_72649268_-	0.0016	0.00022	5	novel939_mature;novel284_mature;novel874_mature;hsa-miR-642a-3p;novel99_mature	0.8916542309317198	0.01697228354809533	3.99608	4.0344	4.53956	2.55924	1.7219	2.34302	0.0291224248495827	0.0516358024271684	0.0352141324737	0.0	0.0	0.0	GeneID:9585,Genbank:NM_001284259.1,HGNC:HGNC:7212,MIM:605498	kinesin family member 20B	GO:0001843,GO:0005524,GO:0005634,GO:0005654,GO:0005730,GO:0005737,GO:0005813,GO:0005871,GO:0005874,GO:0007018,GO:0007050,GO:0007088,GO:0008017,GO:0008284,GO:0008574,GO:0016887,GO:0030424,GO:0030426,GO:0030496,GO:0032467,GO:0035372,GO:0042803,GO:0048471,GO:0048812,GO:0050699,GO:0051233,GO:0051301,GO:0070938,GO:0090316,GO:0097431,GO:1903438,GO:1990023,GO:2000114,GO:2001224	neural tube closure|ATP binding|nucleus|nucleoplasm|nucleolus|cytoplasm|centrosome|kinesin complex|microtubule|microtubule-based movement|cell cycle arrest|regulation of mitotic nuclear division|microtubule binding|positive regulation of cell proliferation|ATP-dependent microtubule motor activity, plus-end-directed|ATPase activity|axon|growth cone|midbody|positive regulation of cytokinesis|protei…
NM_001284259.1	KIF20B	circRNA_06568|Chr2:61256384_61325457_-	0.0003	0.0013	3	novel939_mature;hsa-miR-30a-3p;novel99_mature	0.8911203189528086	0.017136804815563227	3.99608	4.0344	4.53956	2.55924	1.7219	2.34302	0.5727410220417929	0.6626594644819951	0.554622586460775	0.423134211380546	0.301760034604743	0.257377311590662	GeneID:9585,Genbank:NM_001284259.1,HGNC:HGNC:7212,MIM:605498	kinesin family member 20B	GO:0001843,GO:0005524,GO:0005634,GO:0005654,GO:0005730,GO:0005737,GO:0005813,GO:0005871,GO:0005874,GO:0007018,GO:0007050,GO:0007088,GO:0008017,GO:0008284,GO:0008574,GO:0016887,GO:0030424,GO:0030426,GO:0030496,GO:0032467,GO:0035372,GO:0042803,GO:0048471,GO:0048812,GO:0050699,GO:0051233,GO:0051301,GO:0070938,GO:0090316,GO:0097431,GO:1903438,GO:1990023,GO:2000114,GO:2001224	neural tube closure|ATP binding|nucleus|nucleoplasm|nucleolus|cytoplasm|centrosome|kinesin complex|microtubule|microtubule-based movement|cell cycle arrest|regulation of mitotic nuclear division|microtubule binding|positive regulation of cell proliferation|ATP-dependent microtubule motor activity, plus-end-directed|ATPase activity|axon|growth cone|midbody|positive regulation of cytokinesis|protei…
NM_001284259.1	KIF20B	circRNA_09218|Chr4:82878730_82881940_-	0.003	0.0031	2	novel939_mature;novel99_mature	0.9728116568915298	0.0010987601082845515	3.99608	4.0344	4.53956	2.55924	1.7219	2.34302	0.0776597995988871	0.0946656377831421	0.114445930539525	0.0423134211380546	0.018288486945742	0.0183840936850473	GeneID:9585,Genbank:NM_001284259.1,HGNC:HGNC:7212,MIM:605498	kinesin family member 20B	GO:0001843,GO:0005524,GO:0005634,GO:0005654,GO:0005730,GO:0005737,GO:0005813,GO:0005871,GO:0005874,GO:0007018,GO:0007050,GO:0007088,GO:0008017,GO:0008284,GO:0008574,GO:0016887,GO:0030424,GO:0030426,GO:0030496,GO:0032467,GO:0035372,GO:0042803,GO:0048471,GO:0048812,GO:0050699,GO:0051233,GO:0051301,GO:0070938,GO:0090316,GO:0097431,GO:1903438,GO:1990023,GO:2000114,GO:2001224	neural tube closure|ATP binding|nucleus|nucleoplasm|nucleolus|cytoplasm|centrosome|kinesin complex|microtubule|microtubule-based movement|cell cycle arrest|regulation of mitotic nuclear division|microtubule binding|positive regulation of cell proliferation|ATP-dependent microtubule motor activity, plus-end-directed|ATPase activity|axon|growth cone|midbody|positive regulation of cytokinesis|protei…
NM_001289152.1	MICA	circRNA_00927|Chr1:180984677_180993425_-	0.0013	0.032	2	novel90_mature;hsa-miR-141-5p	0.8596857619849543	0.028150868734895886	3.48841	3.02562	3.1964099999999998	5.27864	5.1070400000000005	4.87256	0.0776597995988871	0.0516358024271684	0.061624731828974995	0.29619394796638204	0.12801940862019398	0.22060912422056692	GeneID:100507436,Genbank:NM_001289152.1,HGNC:HGNC:7090,IMGT/GENE-DB:MICA,MIM:600169	MHC class I polypeptide-related sequence A	GO:0001913,GO:0002418,GO:0005615,GO:0005737,GO:0005886,GO:0005887,GO:0006974,GO:0009408,GO:0009986,GO:0016032,GO:0019835,GO:0032815,GO:0042267,GO:0042742,GO:0045953,GO:0046629,GO:0046703,GO:0050776,GO:0051607	T cell mediated cytotoxicity|immune response to tumor cell|extracellular space|cytoplasm|plasma membrane|integral component of plasma membrane|cellular response to DNA damage stimulus|response to heat|cell surface|viral process|cytolysis|negative regulation of natural killer cell activation|natural killer cell mediated cytotoxicity|defense response to bacterium|negative regulation of natural kill…	path:hsa04650,path:hsa05167	Natural killer cell mediated cytotoxicity|Kaposi sarcoma-associated herpesvirus infection
NM_001289152.1	MICA	circRNA_01071|Chr1:223954477_223962708_-	0.0049	0.021	7	novel779_mature;hsa-miR-10b-3p;hsa-miR-573;hsa-miR-548p;novel90_mature;novel357_mature;hsa-miR-141-5p	0.9385261343478596	0.005552398256783674	3.48841	3.02562	3.1964099999999998	5.27864	5.1070400000000005	4.87256	0.0	0.0	0.0	0.0423134211380546	0.0640097043100971	0.0367681873700945	GeneID:100507436,Genbank:NM_001289152.1,HGNC:HGNC:7090,IMGT/GENE-DB:MICA,MIM:600169	MHC class I polypeptide-related sequence A	GO:0001913,GO:0002418,GO:0005615,GO:0005737,GO:0005886,GO:0005887,GO:0006974,GO:0009408,GO:0009986,GO:0016032,GO:0019835,GO:0032815,GO:0042267,GO:0042742,GO:0045953,GO:0046629,GO:0046703,GO:0050776,GO:0051607	T cell mediated cytotoxicity|immune response to tumor cell|extracellular space|cytoplasm|plasma membrane|integral component of plasma membrane|cellular response to DNA damage stimulus|response to heat|cell surface|viral process|cytolysis|negative regulation of natural killer cell activation|natural killer cell mediated cytotoxicity|defense response to bacterium|negative regulation of natural kill…	path:hsa04650,path:hsa05167	Natural killer cell mediated cytotoxicity|Kaposi sarcoma-associated herpesvirus infection
NM_001289152.1	MICA	circRNA_04421|Chr16:696773_697419_-	0.0009	0.0041	3	hsa-miR-141-5p;novel779_mature;hsa-miR-548p	0.8631590661251192	0.02680695834622254	3.48841	3.02562	3.1964099999999998	5.27864	5.1070400000000005	4.87256	0.0291224248495827	0.0	0.0	0.0634701317070819	0.146307895565936	0.11030456211028399	GeneID:100507436,Genbank:NM_001289152.1,HGNC:HGNC:7090,IMGT/GENE-DB:MICA,MIM:600169	MHC class I polypeptide-related sequence A	GO:0001913,GO:0002418,GO:0005615,GO:0005737,GO:0005886,GO:0005887,GO:0006974,GO:0009408,GO:0009986,GO:0016032,GO:0019835,GO:0032815,GO:0042267,GO:0042742,GO:0045953,GO:0046629,GO:0046703,GO:0050776,GO:0051607	T cell mediated cytotoxicity|immune response to tumor cell|extracellular space|cytoplasm|plasma membrane|integral component of plasma membrane|cellular response to DNA damage stimulus|response to heat|cell surface|viral process|cytolysis|negative regulation of natural killer cell activation|natural killer cell mediated cytotoxicity|defense response to bacterium|negative regulation of natural kill…	path:hsa04650,path:hsa05167	Natural killer cell mediated cytotoxicity|Kaposi sarcoma-associated herpesvirus infection
NM_001289152.1	MICA	circRNA_06181|Chr19:47264603_47264946_+	0.0018	0.0096	3	hsa-miR-6724-5p;novel90_mature;hsa-miR-10b-3p	0.8549178377974177	0.030046345525061836	3.48841	3.02562	3.1964099999999998	5.27864	5.1070400000000005	4.87256	0.0	0.0	0.0	0.0634701317070819	0.018288486945742	0.0459602342126182	GeneID:100507436,Genbank:NM_001289152.1,HGNC:HGNC:7090,IMGT/GENE-DB:MICA,MIM:600169	MHC class I polypeptide-related sequence A	GO:0001913,GO:0002418,GO:0005615,GO:0005737,GO:0005886,GO:0005887,GO:0006974,GO:0009408,GO:0009986,GO:0016032,GO:0019835,GO:0032815,GO:0042267,GO:0042742,GO:0045953,GO:0046629,GO:0046703,GO:0050776,GO:0051607	T cell mediated cytotoxicity|immune response to tumor cell|extracellular space|cytoplasm|plasma membrane|integral component of plasma membrane|cellular response to DNA damage stimulus|response to heat|cell surface|viral process|cytolysis|negative regulation of natural killer cell activation|natural killer cell mediated cytotoxicity|defense response to bacterium|negative regulation of natural kill…	path:hsa04650,path:hsa05167	Natural killer cell mediated cytotoxicity|Kaposi sarcoma-associated herpesvirus infection
NM_001289152.1	MICA	circRNA_08408|Chr3:98849461_98881767_-	0.0006	0.032	2	hsa-miR-141-5p;hsa-miR-573	0.9187506503696952	0.00963400318659151	3.48841	3.02562	3.1964099999999998	5.27864	5.1070400000000005	4.87256	0.320346673345409	0.258179012135842	0.448980189039675	0.6981714487779009	0.8869916168684879	0.6894035131892728	GeneID:100507436,Genbank:NM_001289152.1,HGNC:HGNC:7090,IMGT/GENE-DB:MICA,MIM:600169	MHC class I polypeptide-related sequence A	GO:0001913,GO:0002418,GO:0005615,GO:0005737,GO:0005886,GO:0005887,GO:0006974,GO:0009408,GO:0009986,GO:0016032,GO:0019835,GO:0032815,GO:0042267,GO:0042742,GO:0045953,GO:0046629,GO:0046703,GO:0050776,GO:0051607	T cell mediated cytotoxicity|immune response to tumor cell|extracellular space|cytoplasm|plasma membrane|integral component of plasma membrane|cellular response to DNA damage stimulus|response to heat|cell surface|viral process|cytolysis|negative regulation of natural killer cell activation|natural killer cell mediated cytotoxicity|defense response to bacterium|negative regulation of natural kill…	path:hsa04650,path:hsa05167	Natural killer cell mediated cytotoxicity|Kaposi sarcoma-associated herpesvirus infection
NM_001289152.1	MICA	circRNA_11306|Chr7:140334429_140337349_-	0.0027	0.0011	3	novel357_mature;hsa-miR-10b-3p;hsa-miR-548p	0.8560625851510406	0.029585922892712044	3.48841	3.02562	3.1964099999999998	5.27864	5.1070400000000005	4.87256	0.0	0.0	0.0	0.0528917764225682	0.0914424347287101	0.0275761405275709	GeneID:100507436,Genbank:NM_001289152.1,HGNC:HGNC:7090,IMGT/GENE-DB:MICA,MIM:600169	MHC class I polypeptide-related sequence A	GO:0001913,GO:0002418,GO:0005615,GO:0005737,GO:0005886,GO:0005887,GO:0006974,GO:0009408,GO:0009986,GO:0016032,GO:0019835,GO:0032815,GO:0042267,GO:0042742,GO:0045953,GO:0046629,GO:0046703,GO:0050776,GO:0051607	T cell mediated cytotoxicity|immune response to tumor cell|extracellular space|cytoplasm|plasma membrane|integral component of plasma membrane|cellular response to DNA damage stimulus|response to heat|cell surface|viral process|cytolysis|negative regulation of natural killer cell activation|natural killer cell mediated cytotoxicity|defense response to bacterium|negative regulation of natural kill…	path:hsa04650,path:hsa05167	Natural killer cell mediated cytotoxicity|Kaposi sarcoma-associated herpesvirus infection
NM_001289160.1	MICB	circRNA_07644|Chr21:15014344_15043574_-	0.0034	0.02	2	hsa-miR-148a-5p;hsa-miR-10b-3p	0.9162467145735174	0.01022817079477125	3.59162	3.5350699999999997	3.00838	5.9409199999999975	5.20369	5.258859999999999	0.116489699398331	0.146301440210311	0.132052996776375	0.433712566665059	0.228606086821775	0.367681873700945	GeneID:4277,Genbank:NM_001289160.1,HGNC:HGNC:7091,IMGT/GENE-DB:MICB,MIM:602436	MHC class I polypeptide-related sequence B	GO:0001913,GO:0002429,GO:0005886,GO:0006979,GO:0009408,GO:0009986,GO:0016021,GO:0016032,GO:0019835,GO:0032526,GO:0042267,GO:0046629,GO:0046703,GO:0050689,GO:0050776	T cell mediated cytotoxicity|immune response-activating cell surface receptor signaling pathway|plasma membrane|response to oxidative stress|response to heat|cell surface|integral component of membrane|viral process|cytolysis|response to retinoic acid|natural killer cell mediated cytotoxicity|gamma-delta T cell activation|natural killer cell lectin-like receptor binding|negative regulation of def…	path:hsa04650,path:hsa05167	Natural killer cell mediated cytotoxicity|Kaposi sarcoma-associated herpesvirus infection
NM_001289160.1	MICB	circRNA_07908|Chr22:38986298_39025349_+	0.013999999999999999	0.027000000000000003	12	hsa-miR-503-5p;hsa-miR-10b-3p;hsa-miR-1257;novel943_mature;hsa-miR-6724-5p;hsa-miR-3182;novel740_mature;novel331_mature;hsa-miR-548p;novel483_mature;hsa-miR-141-5p;hsa-miR-148a-5p	0.97175764416736	0.0011851825099627757	3.59162	3.5350699999999997	3.00838	5.9409199999999975	5.20369	5.258859999999999	0.0	0.0688477365695579	0.0	0.2327238162593	0.18288486945742	0.18384093685047306	GeneID:4277,Genbank:NM_001289160.1,HGNC:HGNC:7091,IMGT/GENE-DB:MICB,MIM:602436	MHC class I polypeptide-related sequence B	GO:0001913,GO:0002429,GO:0005886,GO:0006979,GO:0009408,GO:0009986,GO:0016021,GO:0016032,GO:0019835,GO:0032526,GO:0042267,GO:0046629,GO:0046703,GO:0050689,GO:0050776	T cell mediated cytotoxicity|immune response-activating cell surface receptor signaling pathway|plasma membrane|response to oxidative stress|response to heat|cell surface|integral component of membrane|viral process|cytolysis|response to retinoic acid|natural killer cell mediated cytotoxicity|gamma-delta T cell activation|natural killer cell lectin-like receptor binding|negative regulation of def…	path:hsa04650,path:hsa05167	Natural killer cell mediated cytotoxicity|Kaposi sarcoma-associated herpesvirus infection
NM_001291968.1	CA1	circRNA_02701|Chr12:46261296_46261851_-	0.0	0.017	1	hsa-miR-30a-3p	0.8619634768449042	0.027266042990522377	0.04756130000000002	0.146109	0.16558900000000001	0.054760800000000005	0.0	0.0	0.0679523246490262	0.0602417694983632	0.14966006301322501	0.0423134211380546	0.0	0.0	GeneID:759,Genbank:NM_001291968.1,HGNC:HGNC:1368,MIM:114800	carbonic anhydrase 1	GO:0004064,GO:0004089,GO:0005829,GO:0006730,GO:0008270,GO:0015701,GO:0016836,GO:0035722,GO:0070062	arylesterase activity|carbonate dehydratase activity|cytosol|one-carbon metabolic process|zinc ion binding|bicarbonate transport|hydro-lyase activity|interleukin-12-mediated signaling pathway|extracellular exosome	path:hsa00910	Nitrogen metabolism
NM_001291968.1	CA1	circRNA_03771|Chr14:75046376_75049718_-	0.0	0.017	1	hsa-miR-30a-3p	0.973485171900723	0.001045233722910672	0.04756130000000002	0.146109	0.16558900000000001	0.054760800000000005	0.0	0.0	0.0485373747493045	0.0860596707119474	0.10564239742110001	0.0317350658535409	0.018288486945742	0.0	GeneID:759,Genbank:NM_001291968.1,HGNC:HGNC:1368,MIM:114800	carbonic anhydrase 1	GO:0004064,GO:0004089,GO:0005829,GO:0006730,GO:0008270,GO:0015701,GO:0016836,GO:0035722,GO:0070062	arylesterase activity|carbonate dehydratase activity|cytosol|one-carbon metabolic process|zinc ion binding|bicarbonate transport|hydro-lyase activity|interleukin-12-mediated signaling pathway|extracellular exosome	path:hsa00910	Nitrogen metabolism
NM_001291968.1	CA1	circRNA_06568|Chr2:61256384_61325457_-	0.0	0.043	1	hsa-miR-30a-3p	0.8298838160308357	0.04094773405432613	0.04756130000000002	0.146109	0.16558900000000001	0.054760800000000005	0.0	0.0	0.5727410220417929	0.6626594644819951	0.554622586460775	0.423134211380546	0.301760034604743	0.257377311590662	GeneID:759,Genbank:NM_001291968.1,HGNC:HGNC:1368,MIM:114800	carbonic anhydrase 1	GO:0004064,GO:0004089,GO:0005829,GO:0006730,GO:0008270,GO:0015701,GO:0016836,GO:0035722,GO:0070062	arylesterase activity|carbonate dehydratase activity|cytosol|one-carbon metabolic process|zinc ion binding|bicarbonate transport|hydro-lyase activity|interleukin-12-mediated signaling pathway|extracellular exosome	path:hsa00910	Nitrogen metabolism
NM_001296.4	ACKR2	circRNA_00635|Chr1:93876268_93877862_-	0.0001	0.0085	1	novel908_mature	0.9566758576255224	0.0027748126659178445	0.0959561	0.116352	0.20067000000000002	0.00928584	0.0078899	0.0968702	0.0582448496991654	0.0430298353559737	0.07923179806582499	0.0	0.0	0.0459602342126182	GeneID:1238,Genbank:NM_001296.4,HGNC:HGNC:1565,MIM:602648	atypical chemokine receptor 2	GO:0004950,GO:0005044,GO:0005654,GO:0005769,GO:0005829,GO:0005884,GO:0005886,GO:0005887,GO:0006935,GO:0006954,GO:0006955,GO:0007186,GO:0007275,GO:0016493,GO:0019957,GO:0031965,GO:0043231,GO:0055037	chemokine receptor activity|scavenger receptor activity|nucleoplasm|early endosome|cytosol|actin filament|plasma membrane|integral component of plasma membrane|chemotaxis|inflammatory response|immune response|G-protein coupled receptor signaling pathway|multicellular organism development|C-C chemokine receptor activity|C-C chemokine binding|nuclear membrane|intracellular membrane-bounded organell…
NM_001296.4	ACKR2	circRNA_01996|Chr11:5345773_5346910_-	0.0001	0.0085	1	novel908_mature	0.8541724263197848	0.03034796051884683	0.0959561	0.116352	0.20067000000000002	0.00928584	0.0078899	0.0968702	0.116489699398331	0.0774537036407526	0.10564239742110001	0.0	0.0	0.0643443278976655	GeneID:1238,Genbank:NM_001296.4,HGNC:HGNC:1565,MIM:602648	atypical chemokine receptor 2	GO:0004950,GO:0005044,GO:0005654,GO:0005769,GO:0005829,GO:0005884,GO:0005886,GO:0005887,GO:0006935,GO:0006954,GO:0006955,GO:0007186,GO:0007275,GO:0016493,GO:0019957,GO:0031965,GO:0043231,GO:0055037	chemokine receptor activity|scavenger receptor activity|nucleoplasm|early endosome|cytosol|actin filament|plasma membrane|integral component of plasma membrane|chemotaxis|inflammatory response|immune response|G-protein coupled receptor signaling pathway|multicellular organism development|C-C chemokine receptor activity|C-C chemokine binding|nuclear membrane|intracellular membrane-bounded organell…
NM_001297640.1	C1RL	circRNA_01233|Chr1:246437148_246440124_-	0.0007	0.023	2	novel284_mature;novel939_mature	0.8470642960585256	0.03329546252114626	6.688789999999999	6.7131	6.75408	2.3961	2.05938	2.8632400000000002	0.0194149498997218	0.0258179012135842	0.05282119871055002	0.0	0.0	0.0	GeneID:51279,Genbank:NM_001297640.1,HGNC:HGNC:21265,MIM:608974	complement C1r subcomponent like	GO:0004252,GO:0005615,GO:0006958,GO:0045087,GO:0070062	serine-type endopeptidase activity|extracellular space|complement activation, classical pathway|innate immune response|extracellular exosome
NM_001297640.1	C1RL	circRNA_04641|Chr16:56385919_56389375_-	0.0012	0.023	2	hsa-miR-1306-5p;novel969_mature	0.9670834620872129	0.0016074151930430478	6.688789999999999	6.7131	6.75408	2.3961	2.05938	2.8632400000000002	0.126197174348192	0.146301440210311	0.12324946365794999	0.0634701317070819	0.0548654608372261	0.0827284215827127	GeneID:51279,Genbank:NM_001297640.1,HGNC:HGNC:21265,MIM:608974	complement C1r subcomponent like	GO:0004252,GO:0005615,GO:0006958,GO:0045087,GO:0070062	serine-type endopeptidase activity|extracellular space|complement activation, classical pathway|innate immune response|extracellular exosome
NM_001297640.1	C1RL	circRNA_04644|Chr16:56626880_56639329_+	0.0069	2.8e-07	9	novel939_mature;novel969_mature;hsa-miR-1275;novel823_mature>novel931_mature;novel284_mature;novel47_mature;hsa-miR-1306-5p;novel81_mature;novel99_mature	0.9659364184258088	0.0017207289277407455	6.688789999999999	6.7131	6.75408	2.3961	2.05938	2.8632400000000002	0.0776597995988871	0.0946656377831421	0.09683886430267499	0.0317350658535409	0.0	0.0275761405275709	GeneID:51279,Genbank:NM_001297640.1,HGNC:HGNC:21265,MIM:608974	complement C1r subcomponent like	GO:0004252,GO:0005615,GO:0006958,GO:0045087,GO:0070062	serine-type endopeptidase activity|extracellular space|complement activation, classical pathway|innate immune response|extracellular exosome
NM_001297640.1	C1RL	circRNA_05460|Chr17:72592203_72649268_-	0.0027	0.00032	6	novel939_mature;novel284_mature;novel823_mature>novel931_mature;hsa-miR-7706;novel47_mature;novel99_mature	0.9392456024569998	0.0054245200494086685	6.688789999999999	6.7131	6.75408	2.3961	2.05938	2.8632400000000002	0.0291224248495827	0.0516358024271684	0.0352141324737	0.0	0.0	0.0	GeneID:51279,Genbank:NM_001297640.1,HGNC:HGNC:21265,MIM:608974	complement C1r subcomponent like	GO:0004252,GO:0005615,GO:0006958,GO:0045087,GO:0070062	serine-type endopeptidase activity|extracellular space|complement activation, classical pathway|innate immune response|extracellular exosome
NM_001297640.1	C1RL	circRNA_06568|Chr2:61256384_61325457_-	0.0002	0.0057	3	novel939_mature;novel478_mature;novel99_mature	0.8953489503489963	0.015854702399027476	6.688789999999999	6.7131	6.75408	2.3961	2.05938	2.8632400000000002	0.5727410220417929	0.6626594644819951	0.554622586460775	0.423134211380546	0.301760034604743	0.257377311590662	GeneID:51279,Genbank:NM_001297640.1,HGNC:HGNC:21265,MIM:608974	complement C1r subcomponent like	GO:0004252,GO:0005615,GO:0006958,GO:0045087,GO:0070062	serine-type endopeptidase activity|extracellular space|complement activation, classical pathway|innate immune response|extracellular exosome
NM_001297640.1	C1RL	circRNA_09218|Chr4:82878730_82881940_-	0.0047	0.0081	2	novel939_mature;novel99_mature	0.9284327972099896	0.00749951801456905	6.688789999999999	6.7131	6.75408	2.3961	2.05938	2.8632400000000002	0.0776597995988871	0.0946656377831421	0.114445930539525	0.0423134211380546	0.018288486945742	0.0183840936850473	GeneID:51279,Genbank:NM_001297640.1,HGNC:HGNC:21265,MIM:608974	complement C1r subcomponent like	GO:0004252,GO:0005615,GO:0006958,GO:0045087,GO:0070062	serine-type endopeptidase activity|extracellular space|complement activation, classical pathway|innate immune response|extracellular exosome
NM_001297640.1	C1RL	circRNA_12646|ChrX:10566888_10567603_-	0.0008	0.0081	2	novel823_mature>novel931_mature;novel99_mature	0.8457057633891579	0.033873447992185536	6.688789999999999	6.7131	6.75408	2.3961	2.05938	2.8632400000000002	0.0194149498997218	0.0602417694983632	0.0352141324737	0.0	0.0	0.0	GeneID:51279,Genbank:NM_001297640.1,HGNC:HGNC:21265,MIM:608974	complement C1r subcomponent like	GO:0004252,GO:0005615,GO:0006958,GO:0045087,GO:0070062	serine-type endopeptidase activity|extracellular space|complement activation, classical pathway|innate immune response|extracellular exosome
NM_001300857.1	FOSL1	circRNA_01071|Chr1:223954477_223962708_-	0.0083	0.013999999999999999	9	novel779_mature;hsa-miR-1257;novel740_mature;hsa-miR-135b-3p;hsa-miR-296-3p;novel90_mature;hsa-miR-141-5p;hsa-miR-92a-1-5p;hsa-miR-148a-5p	0.8649424580272317	0.02612904824131987	39.34	40.96100000000001	40.2776	52.2914	58.9509	64.4297	0.0	0.0	0.0	0.0423134211380546	0.0640097043100971	0.0367681873700945	GeneID:8061,Genbank:NM_001300857.1,HGNC:HGNC:13718,MIM:136515	FOS like 1, AP-1 transcription factor subunit			path:hsa04310,path:hsa04380,path:hsa04657,path:hsa05166	Wnt signaling pathway|Osteoclast differentiation|IL-17 signaling pathway|Human T-cell leukemia virus 1 infection
NM_001300857.1	FOSL1	circRNA_04405|Chr15:100564692_100565265_-	0.001	0.011000000000000001	3	hsa-miR-141-5p;hsa-miR-92a-1-5p;hsa-miR-135b-3p	0.8791046741536429	0.021040036030606776	39.34	40.96100000000001	40.2776	52.2914	58.9509	64.4297	0.0	0.0	0.0	0.0317350658535409	0.0640097043100971	0.0367681873700945	GeneID:8061,Genbank:NM_001300857.1,HGNC:HGNC:13718,MIM:136515	FOS like 1, AP-1 transcription factor subunit			path:hsa04310,path:hsa04380,path:hsa04657,path:hsa05166	Wnt signaling pathway|Osteoclast differentiation|IL-17 signaling pathway|Human T-cell leukemia virus 1 infection
NM_001300857.1	FOSL1	circRNA_04421|Chr16:696773_697419_-	0.001	0.011000000000000001	3	hsa-miR-141-5p;novel779_mature;hsa-miR-135b-3p	0.9103389847447202	0.011698249656097393	39.34	40.96100000000001	40.2776	52.2914	58.9509	64.4297	0.0291224248495827	0.0	0.0	0.0634701317070819	0.146307895565936	0.11030456211028399	GeneID:8061,Genbank:NM_001300857.1,HGNC:HGNC:13718,MIM:136515	FOS like 1, AP-1 transcription factor subunit			path:hsa04310,path:hsa04380,path:hsa04657,path:hsa05166	Wnt signaling pathway|Osteoclast differentiation|IL-17 signaling pathway|Human T-cell leukemia virus 1 infection
NM_001300857.1	FOSL1	circRNA_07908|Chr22:38986298_39025349_+	0.0296	0.015	13	hsa-miR-1257;hsa-miR-3182;hsa-miR-26a-2-3p;novel740_mature;hsa-miR-135b-3p;hsa-miR-296-3p;novel90_mature;hsa-miR-33b-3p;hsa-miR-4521;novel483_mature;hsa-miR-141-5p;hsa-miR-92a-1-5p;hsa-miR-148a-5p	0.8425156915917453	0.03524905272089203	39.34	40.96100000000001	40.2776	52.2914	58.9509	64.4297	0.0	0.0688477365695579	0.0	0.2327238162593	0.18288486945742	0.18384093685047306	GeneID:8061,Genbank:NM_001300857.1,HGNC:HGNC:13718,MIM:136515	FOS like 1, AP-1 transcription factor subunit			path:hsa04310,path:hsa04380,path:hsa04657,path:hsa05166	Wnt signaling pathway|Osteoclast differentiation|IL-17 signaling pathway|Human T-cell leukemia virus 1 infection
NM_001300857.1	FOSL1	circRNA_11015|Chr7:73476868_73478569_-	0.0141	0.0043	5	novel779_mature;novel740_mature;hsa-miR-135b-3p;hsa-miR-296-3p;hsa-miR-32-3p	0.8649424580272317	0.02612904824131987	39.34	40.96100000000001	40.2776	52.2914	58.9509	64.4297	0.0	0.0	0.0	0.0423134211380546	0.0640097043100971	0.0367681873700945	GeneID:8061,Genbank:NM_001300857.1,HGNC:HGNC:13718,MIM:136515	FOS like 1, AP-1 transcription factor subunit			path:hsa04310,path:hsa04380,path:hsa04657,path:hsa05166	Wnt signaling pathway|Osteoclast differentiation|IL-17 signaling pathway|Human T-cell leukemia virus 1 infection
NM_001302493.1	LINC01835	circRNA_05982|Chr19:11113278_11113762_+	0.0	0.034	1	hsa-miR-92a-1-5p	0.8587478725391721	0.028519102496541993	4.51963	4.2419	3.80416	6.09534	5.74559	4.95974	0.0	0.0	0.0	0.0740484869915955	0.0365769738914841	0.0551522810551418	GeneID:102724279,Genbank:NM_001302493.1,HGNC:HGNC:52651	long intergenic non-protein coding RNA 1835	GO:0005581,GO:0006910,GO:0006955,GO:0008329,GO:0016021,GO:0030169,GO:0030246,GO:0034138,GO:0046872,GO:0060355,GO:0071360	collagen trimer|phagocytosis, recognition|immune response|signaling pattern recognition receptor activity|integral component of membrane|low-density lipoprotein particle binding|carbohydrate binding|toll-like receptor 3 signaling pathway|metal ion binding|positive regulation of cell adhesion molecule production|cellular response to exogenous dsRNA
NM_001302493.1	LINC01835	circRNA_06128|Chr19:38917724_38918813_-	0.0	0.034	1	hsa-miR-92a-1-5p	0.8993882523891211	0.01467485317206997	4.51963	4.2419	3.80416	6.09534	5.74559	4.95974	0.0194149498997218	0.0258179012135842	0.01760706623685	0.13751861869867701	0.0731539477829681	0.0827284215827127	GeneID:102724279,Genbank:NM_001302493.1,HGNC:HGNC:52651	long intergenic non-protein coding RNA 1835	GO:0005581,GO:0006910,GO:0006955,GO:0008329,GO:0016021,GO:0030169,GO:0030246,GO:0034138,GO:0046872,GO:0060355,GO:0071360	collagen trimer|phagocytosis, recognition|immune response|signaling pattern recognition receptor activity|integral component of membrane|low-density lipoprotein particle binding|carbohydrate binding|toll-like receptor 3 signaling pathway|metal ion binding|positive regulation of cell adhesion molecule production|cellular response to exogenous dsRNA
NM_001302493.1	LINC01835	circRNA_06970|Chr2:168063500_168129758_-	0.0002	0.017	1	hsa-miR-6724-5p	0.9250959327518936	0.008205799833150881	4.51963	4.2419	3.80416	6.09534	5.74559	4.95974	0.15531959919777402	0.0	0.12324946365794999	0.476025987803114	0.429779443224938	0.20222503053552	GeneID:102724279,Genbank:NM_001302493.1,HGNC:HGNC:52651	long intergenic non-protein coding RNA 1835	GO:0005581,GO:0006910,GO:0006955,GO:0008329,GO:0016021,GO:0030169,GO:0030246,GO:0034138,GO:0046872,GO:0060355,GO:0071360	collagen trimer|phagocytosis, recognition|immune response|signaling pattern recognition receptor activity|integral component of membrane|low-density lipoprotein particle binding|carbohydrate binding|toll-like receptor 3 signaling pathway|metal ion binding|positive regulation of cell adhesion molecule production|cellular response to exogenous dsRNA
NM_001303501.1	CNN2	circRNA_01071|Chr1:223954477_223962708_-	0.0124	0.0087	9	novel779_mature;hsa-miR-100-3p;novel740_mature;novel655_mature;hsa-miR-27b-5p;hsa-miR-3614-5p;hsa-miR-141-5p;hsa-miR-92a-1-5p;hsa-miR-222-5p	0.9803547092079709	0.0005751152487357055	31.2115	32.0037	33.2866	49.5249	51.4998	45.498999999999995	0.0	0.0	0.0	0.0423134211380546	0.0640097043100971	0.0367681873700945	GeneID:1265,Genbank:NM_001303501.1,HGNC:HGNC:2156,MIM:602373	calponin 2	GO:0001725,GO:0003779,GO:0005516,GO:0005576,GO:0005856,GO:0005911,GO:0005925,GO:0007010,GO:0016020,GO:0031032,GO:0032970,GO:0035580,GO:0035722,GO:0043312,GO:0045296,GO:0070062,GO:0071260,GO:1904724	stress fiber|actin binding|calmodulin binding|extracellular region|cytoskeleton|cell-cell junction|focal adhesion|cytoskeleton organization|membrane|actomyosin structure organization|regulation of actin filament-based process|specific granule lumen|interleukin-12-mediated signaling pathway|neutrophil degranulation|cadherin binding|extracellular exosome|cellular response to mechanical stimulus|ter…
NM_001303501.1	CNN2	circRNA_03561|Chr14:31127785_31169468_-	0.0013	0.0058	5	hsa-miR-100-3p;novel943_mature;hsa-miR-3614-5p;hsa-miR-141-5p;hsa-miR-222-5p	0.9282973177184608	0.007527590378305706	31.2115	32.0037	33.2866	49.5249	51.4998	45.498999999999995	0.0	0.0	0.0	0.0528917764225682	0.10973092167445199	0.0459602342126182	GeneID:1265,Genbank:NM_001303501.1,HGNC:HGNC:2156,MIM:602373	calponin 2	GO:0001725,GO:0003779,GO:0005516,GO:0005576,GO:0005856,GO:0005911,GO:0005925,GO:0007010,GO:0016020,GO:0031032,GO:0032970,GO:0035580,GO:0035722,GO:0043312,GO:0045296,GO:0070062,GO:0071260,GO:1904724	stress fiber|actin binding|calmodulin binding|extracellular region|cytoskeleton|cell-cell junction|focal adhesion|cytoskeleton organization|membrane|actomyosin structure organization|regulation of actin filament-based process|specific granule lumen|interleukin-12-mediated signaling pathway|neutrophil degranulation|cadherin binding|extracellular exosome|cellular response to mechanical stimulus|ter…
NM_001303501.1	CNN2	circRNA_05982|Chr19:11113278_11113762_+	0.0008	0.02	2	hsa-miR-141-5p;hsa-miR-92a-1-5p	0.8847129170874618	0.019170520493752747	31.2115	32.0037	33.2866	49.5249	51.4998	45.498999999999995	0.0	0.0	0.0	0.0740484869915955	0.0365769738914841	0.0551522810551418	GeneID:1265,Genbank:NM_001303501.1,HGNC:HGNC:2156,MIM:602373	calponin 2	GO:0001725,GO:0003779,GO:0005516,GO:0005576,GO:0005856,GO:0005911,GO:0005925,GO:0007010,GO:0016020,GO:0031032,GO:0032970,GO:0035580,GO:0035722,GO:0043312,GO:0045296,GO:0070062,GO:0071260,GO:1904724	stress fiber|actin binding|calmodulin binding|extracellular region|cytoskeleton|cell-cell junction|focal adhesion|cytoskeleton organization|membrane|actomyosin structure organization|regulation of actin filament-based process|specific granule lumen|interleukin-12-mediated signaling pathway|neutrophil degranulation|cadherin binding|extracellular exosome|cellular response to mechanical stimulus|ter…
NM_001303501.1	CNN2	circRNA_07908|Chr22:38986298_39025349_+	0.0174	0.0067	13	novel408_mature;hsa-miR-100-3p;novel943_mature;hsa-miR-6724-5p;novel740_mature;novel655_mature;hsa-miR-27b-5p;hsa-miR-3614-5p;novel555_mature;hsa-miR-92a-1-5p;hsa-miR-141-5p;hsa-miR-222-5p;novel296_mature	0.9337236011850788	0.006443279996162929	31.2115	32.0037	33.2866	49.5249	51.4998	45.498999999999995	0.0	0.0688477365695579	0.0	0.2327238162593	0.18288486945742	0.18384093685047306	GeneID:1265,Genbank:NM_001303501.1,HGNC:HGNC:2156,MIM:602373	calponin 2	GO:0001725,GO:0003779,GO:0005516,GO:0005576,GO:0005856,GO:0005911,GO:0005925,GO:0007010,GO:0016020,GO:0031032,GO:0032970,GO:0035580,GO:0035722,GO:0043312,GO:0045296,GO:0070062,GO:0071260,GO:1904724	stress fiber|actin binding|calmodulin binding|extracellular region|cytoskeleton|cell-cell junction|focal adhesion|cytoskeleton organization|membrane|actomyosin structure organization|regulation of actin filament-based process|specific granule lumen|interleukin-12-mediated signaling pathway|neutrophil degranulation|cadherin binding|extracellular exosome|cellular response to mechanical stimulus|ter…
NM_001303501.1	CNN2	circRNA_11530|Chr8:37870420_37877551_-	0.0298	0.022000000000000002	5	hsa-miR-100-3p;hsa-miR-6724-5p;novel655_mature;hsa-miR-222-5p;novel296_mature	0.8979489411422032	0.015090226697522843	31.2115	32.0037	33.2866	49.5249	51.4998	45.498999999999995	0.0582448496991654	0.0	0.0352141324737	0.11636190812965	0.10973092167445199	0.10111251526776	GeneID:1265,Genbank:NM_001303501.1,HGNC:HGNC:2156,MIM:602373	calponin 2	GO:0001725,GO:0003779,GO:0005516,GO:0005576,GO:0005856,GO:0005911,GO:0005925,GO:0007010,GO:0016020,GO:0031032,GO:0032970,GO:0035580,GO:0035722,GO:0043312,GO:0045296,GO:0070062,GO:0071260,GO:1904724	stress fiber|actin binding|calmodulin binding|extracellular region|cytoskeleton|cell-cell junction|focal adhesion|cytoskeleton organization|membrane|actomyosin structure organization|regulation of actin filament-based process|specific granule lumen|interleukin-12-mediated signaling pathway|neutrophil degranulation|cadherin binding|extracellular exosome|cellular response to mechanical stimulus|ter…
NM_001304495.1	TRIM35	circRNA_04641|Chr16:56385919_56389375_-	0.0173	0.00085	3	novel991_mature;hsa-miR-1306-5p;novel969_mature	0.9583173347469988	0.002569956213424688	5.87397	5.84889	5.851	2.19353	1.9774900000000002	2.33926	0.126197174348192	0.146301440210311	0.12324946365794999	0.0634701317070819	0.0548654608372261	0.0827284215827127	GeneID:23087,Genbank:NM_001304495.1,HGNC:HGNC:16285,MIM:617007	tripartite motif containing 35	GO:0005634,GO:0005737,GO:0006915,GO:0008270,GO:0043065,GO:0045087,GO:0045930,GO:1902187	nucleus|cytoplasm|apoptotic process|zinc ion binding|positive regulation of apoptotic process|innate immune response|negative regulation of mitotic cell cycle|negative regulation of viral release from host cell
NM_001304495.1	TRIM35	circRNA_04644|Chr16:56626880_56639329_+	0.0055	1e-06	9	novel939_mature;novel969_mature;novel823_mature>novel931_mature;novel1055_mature;novel47_mature;hsa-miR-4665-5p;hsa-miR-1306-5p;novel81_mature;novel99_mature	0.9596717251197868	0.0024067602889565345	5.87397	5.84889	5.851	2.19353	1.9774900000000002	2.33926	0.0776597995988871	0.0946656377831421	0.09683886430267499	0.0317350658535409	0.0	0.0275761405275709	GeneID:23087,Genbank:NM_001304495.1,HGNC:HGNC:16285,MIM:617007	tripartite motif containing 35	GO:0005634,GO:0005737,GO:0006915,GO:0008270,GO:0043065,GO:0045087,GO:0045930,GO:1902187	nucleus|cytoplasm|apoptotic process|zinc ion binding|positive regulation of apoptotic process|innate immune response|negative regulation of mitotic cell cycle|negative regulation of viral release from host cell
NM_001304495.1	TRIM35	circRNA_05460|Chr17:72592203_72649268_-	0.0063	1.8000000000000001e-06	8	novel939_mature;novel991_mature;novel823_mature>novel931_mature;novel1055_mature;hsa-miR-154-5p;novel47_mature;hsa-miR-4665-5p;novel99_mature	0.9418682578817752	0.004970726880707111	5.87397	5.84889	5.851	2.19353	1.9774900000000002	2.33926	0.0291224248495827	0.0516358024271684	0.0352141324737	0.0	0.0	0.0	GeneID:23087,Genbank:NM_001304495.1,HGNC:HGNC:16285,MIM:617007	tripartite motif containing 35	GO:0005634,GO:0005737,GO:0006915,GO:0008270,GO:0043065,GO:0045087,GO:0045930,GO:1902187	nucleus|cytoplasm|apoptotic process|zinc ion binding|positive regulation of apoptotic process|innate immune response|negative regulation of mitotic cell cycle|negative regulation of viral release from host cell
NM_001304495.1	TRIM35	circRNA_06568|Chr2:61256384_61325457_-	0.0002	0.0075	3	novel939_mature;novel1055_mature;novel99_mature	0.9092514445440132	0.011979279672249706	5.87397	5.84889	5.851	2.19353	1.9774900000000002	2.33926	0.5727410220417929	0.6626594644819951	0.554622586460775	0.423134211380546	0.301760034604743	0.257377311590662	GeneID:23087,Genbank:NM_001304495.1,HGNC:HGNC:16285,MIM:617007	tripartite motif containing 35	GO:0005634,GO:0005737,GO:0006915,GO:0008270,GO:0043065,GO:0045087,GO:0045930,GO:1902187	nucleus|cytoplasm|apoptotic process|zinc ion binding|positive regulation of apoptotic process|innate immune response|negative regulation of mitotic cell cycle|negative regulation of viral release from host cell
NM_001304495.1	TRIM35	circRNA_09218|Chr4:82878730_82881940_-	0.0051	0.0097	2	novel939_mature;novel99_mature	0.932422791829025	0.006695716885389763	5.87397	5.84889	5.851	2.19353	1.9774900000000002	2.33926	0.0776597995988871	0.0946656377831421	0.114445930539525	0.0423134211380546	0.018288486945742	0.0183840936850473	GeneID:23087,Genbank:NM_001304495.1,HGNC:HGNC:16285,MIM:617007	tripartite motif containing 35	GO:0005634,GO:0005737,GO:0006915,GO:0008270,GO:0043065,GO:0045087,GO:0045930,GO:1902187	nucleus|cytoplasm|apoptotic process|zinc ion binding|positive regulation of apoptotic process|innate immune response|negative regulation of mitotic cell cycle|negative regulation of viral release from host cell
NM_001304495.1	TRIM35	circRNA_12646|ChrX:10566888_10567603_-	0.0008	0.0097	2	novel823_mature>novel931_mature;novel99_mature	0.8462856145278694	0.033626178070499016	5.87397	5.84889	5.851	2.19353	1.9774900000000002	2.33926	0.0194149498997218	0.0602417694983632	0.0352141324737	0.0	0.0	0.0	GeneID:23087,Genbank:NM_001304495.1,HGNC:HGNC:16285,MIM:617007	tripartite motif containing 35	GO:0005634,GO:0005737,GO:0006915,GO:0008270,GO:0043065,GO:0045087,GO:0045930,GO:1902187	nucleus|cytoplasm|apoptotic process|zinc ion binding|positive regulation of apoptotic process|innate immune response|negative regulation of mitotic cell cycle|negative regulation of viral release from host cell
NM_001304579.1	SMPDL3B	circRNA_04644|Chr16:56626880_56639329_+	0.0002	0.011000000000000001	3	novel284_mature;hsa-miR-1306-5p;novel99_mature	0.9700143051171431	0.0013352321491126508	3.05024	3.3270800000000005	3.54998	1.3022200000000002	1.11299	1.14632	0.0776597995988871	0.0946656377831421	0.09683886430267499	0.0317350658535409	0.0	0.0275761405275709	GeneID:27293,Genbank:NM_001304579.1,HGNC:HGNC:21416,MIM:617737	sphingomyelin phosphodiesterase acid like 3B	GO:0004767,GO:0005615,GO:0005886,GO:0006685,GO:0006954,GO:0008081,GO:0016798,GO:0031225,GO:0034122,GO:0045087,GO:0046466,GO:0046872,GO:0050728,GO:0070062	sphingomyelin phosphodiesterase activity|extracellular space|plasma membrane|sphingomyelin catabolic process|inflammatory response|phosphoric diester hydrolase activity|hydrolase activity, acting on glycosyl bonds|anchored component of membrane|negative regulation of toll-like receptor signaling pathway|innate immune response|membrane lipid catabolic process|metal ion binding|negative regulation …
NM_001316307.1	RAC3	circRNA_02227|Chr11:65894014_65897006_-	0.0008	0.028999999999999998	2	hsa-miR-6724-5p;hsa-miR-3614-5p	0.9501574802783744	0.003664503851294757	14.9899	12.8399	14.3994	19.5233	19.6619	18.9203	0.0194149498997218	0.0	0.0	0.0634701317070819	0.100586678201581	0.0827284215827127	GeneID:5881,Genbank:NM_001316307.1,HGNC:HGNC:9803,MIM:602050	Rac family small GTPase 3			path:hsa04010,path:hsa04014,path:hsa04015,path:hsa04024,path:hsa04071,path:hsa04310,path:hsa04360,path:hsa04370,path:hsa04510,path:hsa04520,path:hsa04650,path:hsa04662,path:hsa04664,path:hsa04810,path:hsa05163,path:hsa05170,path:hsa05200,path:hsa05210,path:hsa05212,path:hsa05231,path:hsa05416,path:hsa05418	MAPK signaling pathway|Ras signaling pathway|Rap1 signaling pathway|cAMP signaling pathway|Sphingolipid signaling pathway|Wnt signaling pathway|Axon guidance|VEGF signaling pathway|Focal adhesion|Adherens junction|Natural killer cell mediated cytotoxicity|B cell receptor signaling pathway|Fc epsilon RI signaling pathway|Regulation of actin cytoskeleton|Human cytomegalovirus infection|Human immuno…
NM_001316332.1	MAP2K3	circRNA_00267|Chr1:31915895_31919658_-	0.0001	0.0043	2	hsa-miR-296-3p;hsa-miR-374a-3p	0.8442297082748037	0.03450674060593433	12.4065	12.8045	10.5136	14.5424	15.4323	12.9255	0.5533260721420711	0.6024176949836321	0.58103318581605	1.32229441056421	1.1796074080003602	0.8824364968822691	GeneID:5606,Genbank:NM_001316332.1,HGNC:HGNC:6843,MIM:602315	mitogen-activated protein kinase kinase 3	GO:0000187,GO:0004674,GO:0004708,GO:0004713,GO:0005524,GO:0005654,GO:0005737,GO:0005829,GO:0006954,GO:0007165,GO:0007346,GO:0016020,GO:0019901,GO:0023014,GO:0031098,GO:0032147,GO:0035897,GO:0042035,GO:0042981,GO:0045860,GO:0045893,GO:0060048	activation of MAPK activity|protein serine/threonine kinase activity|MAP kinase kinase activity|protein tyrosine kinase activity|ATP binding|nucleoplasm|cytoplasm|cytosol|inflammatory response|signal transduction|regulation of mitotic cell cycle|membrane|protein kinase binding|signal transduction by protein phosphorylation|stress-activated protein kinase signaling cascade|activation of protein ki…	path:hsa04010,path:hsa04015,path:hsa04218,path:hsa04620,path:hsa04664,path:hsa04668,path:hsa04714,path:hsa04750,path:hsa04912,path:hsa05014,path:hsa05145,path:hsa05164,path:hsa05169,path:hsa05170	MAPK signaling pathway|Rap1 signaling pathway|Cellular senescence|Toll-like receptor signaling pathway|Fc epsilon RI signaling pathway|TNF signaling pathway|Thermogenesis|Inflammatory mediator regulation of TRP channels|GnRH signaling pathway|Amyotrophic lateral sclerosis (ALS)|Toxoplasmosis|Influenza A|Epstein-Barr virus infection|Human immunodeficiency virus 1 infection
NM_001317061.2	RIPK1	circRNA_04644|Chr16:56626880_56639329_+	0.0061	5.7999999999999994e-05	7	novel284_mature;novel823_mature>novel931_mature;novel47_mature;novel874_mature;novel908_mature;novel630_mature;hsa-miR-642a-3p	0.959495645650163	0.0024276783049603772	4.41596	4.27426	4.0271099999999995	1.9435	1.41875	1.8741299999999999	0.0776597995988871	0.0946656377831421	0.09683886430267499	0.0317350658535409	0.0	0.0275761405275709	GeneID:8737,Genbank:NM_001317061.2,HGNC:HGNC:10019,MIM:603453	receptor interacting serine/threonine kinase 1			path:hsa04064,path:hsa04210,path:hsa04217,path:hsa04620,path:hsa04621,path:hsa04622,path:hsa04623,path:hsa04668,path:hsa05160,path:hsa05163,path:hsa05169,path:hsa05170	NF-kappa B signaling pathway|Apoptosis|Necroptosis|Toll-like receptor signaling pathway|NOD-like receptor signaling pathway|RIG-I-like receptor signaling pathway|Cytosolic DNA-sensing pathway|TNF signaling pathway|Hepatitis C|Human cytomegalovirus infection|Epstein-Barr virus infection|Human immunodeficiency virus 1 infection
NM_001317061.2	RIPK1	circRNA_05460|Chr17:72592203_72649268_-	0.0023	7.000000000000001e-06	7	novel644_mature;novel284_mature;novel823_mature>novel931_mature;novel47_mature;novel874_mature;novel630_mature;hsa-miR-642a-3p	0.9293483547404794	0.0073111481484382625	4.41596	4.27426	4.0271099999999995	1.9435	1.41875	1.8741299999999999	0.0291224248495827	0.0516358024271684	0.0352141324737	0.0	0.0	0.0	GeneID:8737,Genbank:NM_001317061.2,HGNC:HGNC:10019,MIM:603453	receptor interacting serine/threonine kinase 1			path:hsa04064,path:hsa04210,path:hsa04217,path:hsa04620,path:hsa04621,path:hsa04622,path:hsa04623,path:hsa04668,path:hsa05160,path:hsa05163,path:hsa05169,path:hsa05170	NF-kappa B signaling pathway|Apoptosis|Necroptosis|Toll-like receptor signaling pathway|NOD-like receptor signaling pathway|RIG-I-like receptor signaling pathway|Cytosolic DNA-sensing pathway|TNF signaling pathway|Hepatitis C|Human cytomegalovirus infection|Epstein-Barr virus infection|Human immunodeficiency virus 1 infection
NM_001317061.2	RIPK1	circRNA_08494|Chr3:123931102_123949132_-	0.0002	0.019	2	novel874_mature;novel72_star	0.8339519167970688	0.0390688128561992	4.41596	4.27426	4.0271099999999995	1.9435	1.41875	1.8741299999999999	0.0388298997994436	0.0172119341423895	0.05282119871055002	0.0	0.0	0.0	GeneID:8737,Genbank:NM_001317061.2,HGNC:HGNC:10019,MIM:603453	receptor interacting serine/threonine kinase 1			path:hsa04064,path:hsa04210,path:hsa04217,path:hsa04620,path:hsa04621,path:hsa04622,path:hsa04623,path:hsa04668,path:hsa05160,path:hsa05163,path:hsa05169,path:hsa05170	NF-kappa B signaling pathway|Apoptosis|Necroptosis|Toll-like receptor signaling pathway|NOD-like receptor signaling pathway|RIG-I-like receptor signaling pathway|Cytosolic DNA-sensing pathway|TNF signaling pathway|Hepatitis C|Human cytomegalovirus infection|Epstein-Barr virus infection|Human immunodeficiency virus 1 infection
NM_001321282.1	TRPM4	circRNA_01071|Chr1:223954477_223962708_-	0.0075	0.00057	9	novel779_mature;hsa-let-7a-2-3p;hsa-miR-135b-3p;hsa-miR-296-3p;novel90_mature;hsa-miR-3614-5p;hsa-miR-141-5p;hsa-miR-92a-1-5p;hsa-miR-222-5p	0.901593033778795	0.014049413365846959	5.91105	5.28829	4.66005	7.21185	7.260639999999999	6.87144	0.0	0.0	0.0	0.0423134211380546	0.0640097043100971	0.0367681873700945	GeneID:54795,Genbank:NM_001321282.1,HGNC:HGNC:17993,MIM:606936	transient receptor potential cation channel subfamily M member 4	GO:0002250,GO:0002407,GO:0002724,GO:0005227,GO:0005262,GO:0005272,GO:0005516,GO:0005524,GO:0005654,GO:0005783,GO:0005794,GO:0005829,GO:0005886,GO:0007204,GO:0008284,GO:0010460,GO:0016925,GO:0019722,GO:0030502,GO:0034706,GO:0035774,GO:0042310,GO:0043025,GO:0045600,GO:0045668,GO:0045907,GO:0070588,GO:0086045,GO:0086047,GO:0086048,GO:0086091,GO:0090263,GO:0098719,GO:0098911,GO:1903949,GO:1904179,GO:…	adaptive immune response|dendritic cell chemotaxis|regulation of T cell cytokine production|calcium activated cation channel activity|calcium channel activity|sodium channel activity|calmodulin binding|ATP binding|nucleoplasm|endoplasmic reticulum|Golgi apparatus|cytosol|plasma membrane|positive regulation of cytosolic calcium ion concentration|positive regulation of cell proliferation|positive r…	path:hsa04911	Insulin secretion
NM_001321282.1	TRPM4	circRNA_02227|Chr11:65894014_65897006_-	0.0022	0.0041	3	hsa-miR-296-3p;hsa-miR-6724-5p;hsa-miR-3614-5p	0.9305601329029296	0.007065426834764048	5.91105	5.28829	4.66005	7.21185	7.260639999999999	6.87144	0.0194149498997218	0.0	0.0	0.0634701317070819	0.100586678201581	0.0827284215827127	GeneID:54795,Genbank:NM_001321282.1,HGNC:HGNC:17993,MIM:606936	transient receptor potential cation channel subfamily M member 4	GO:0002250,GO:0002407,GO:0002724,GO:0005227,GO:0005262,GO:0005272,GO:0005516,GO:0005524,GO:0005654,GO:0005783,GO:0005794,GO:0005829,GO:0005886,GO:0007204,GO:0008284,GO:0010460,GO:0016925,GO:0019722,GO:0030502,GO:0034706,GO:0035774,GO:0042310,GO:0043025,GO:0045600,GO:0045668,GO:0045907,GO:0070588,GO:0086045,GO:0086047,GO:0086048,GO:0086091,GO:0090263,GO:0098719,GO:0098911,GO:1903949,GO:1904179,GO:…	adaptive immune response|dendritic cell chemotaxis|regulation of T cell cytokine production|calcium activated cation channel activity|calcium channel activity|sodium channel activity|calmodulin binding|ATP binding|nucleoplasm|endoplasmic reticulum|Golgi apparatus|cytosol|plasma membrane|positive regulation of cytosolic calcium ion concentration|positive regulation of cell proliferation|positive r…	path:hsa04911	Insulin secretion
NM_001321282.1	TRPM4	circRNA_02235|Chr11:66639700_66640123_+	0.0007	0.028999999999999998	3	hsa-miR-26a-2-3p;hsa-miR-141-5p;hsa-miR-3614-5p	0.8929230172952971	0.016584375823830478	5.91105	5.28829	4.66005	7.21185	7.260639999999999	6.87144	0.0	0.0	0.0	0.0423134211380546	0.0457212173643551	0.0551522810551418	GeneID:54795,Genbank:NM_001321282.1,HGNC:HGNC:17993,MIM:606936	transient receptor potential cation channel subfamily M member 4	GO:0002250,GO:0002407,GO:0002724,GO:0005227,GO:0005262,GO:0005272,GO:0005516,GO:0005524,GO:0005654,GO:0005783,GO:0005794,GO:0005829,GO:0005886,GO:0007204,GO:0008284,GO:0010460,GO:0016925,GO:0019722,GO:0030502,GO:0034706,GO:0035774,GO:0042310,GO:0043025,GO:0045600,GO:0045668,GO:0045907,GO:0070588,GO:0086045,GO:0086047,GO:0086048,GO:0086091,GO:0090263,GO:0098719,GO:0098911,GO:1903949,GO:1904179,GO:…	adaptive immune response|dendritic cell chemotaxis|regulation of T cell cytokine production|calcium activated cation channel activity|calcium channel activity|sodium channel activity|calmodulin binding|ATP binding|nucleoplasm|endoplasmic reticulum|Golgi apparatus|cytosol|plasma membrane|positive regulation of cytosolic calcium ion concentration|positive regulation of cell proliferation|positive r…	path:hsa04911	Insulin secretion
NM_001321282.1	TRPM4	circRNA_03561|Chr14:31127785_31169468_-	0.0007	0.013999999999999999	4	hsa-miR-296-3p;hsa-miR-141-5p;hsa-miR-222-5p;hsa-miR-3614-5p	0.8397591883116505	0.03645841550233202	5.91105	5.28829	4.66005	7.21185	7.260639999999999	6.87144	0.0	0.0	0.0	0.0528917764225682	0.10973092167445199	0.0459602342126182	GeneID:54795,Genbank:NM_001321282.1,HGNC:HGNC:17993,MIM:606936	transient receptor potential cation channel subfamily M member 4	GO:0002250,GO:0002407,GO:0002724,GO:0005227,GO:0005262,GO:0005272,GO:0005516,GO:0005524,GO:0005654,GO:0005783,GO:0005794,GO:0005829,GO:0005886,GO:0007204,GO:0008284,GO:0010460,GO:0016925,GO:0019722,GO:0030502,GO:0034706,GO:0035774,GO:0042310,GO:0043025,GO:0045600,GO:0045668,GO:0045907,GO:0070588,GO:0086045,GO:0086047,GO:0086048,GO:0086091,GO:0090263,GO:0098719,GO:0098911,GO:1903949,GO:1904179,GO:…	adaptive immune response|dendritic cell chemotaxis|regulation of T cell cytokine production|calcium activated cation channel activity|calcium channel activity|sodium channel activity|calmodulin binding|ATP binding|nucleoplasm|endoplasmic reticulum|Golgi apparatus|cytosol|plasma membrane|positive regulation of cytosolic calcium ion concentration|positive regulation of cell proliferation|positive r…	path:hsa04911	Insulin secretion
NM_001321282.1	TRPM4	circRNA_04405|Chr15:100564692_100565265_-	0.0007	0.0041	3	hsa-miR-141-5p;hsa-miR-92a-1-5p;hsa-miR-135b-3p	0.8645872313930125	0.026263420754228068	5.91105	5.28829	4.66005	7.21185	7.260639999999999	6.87144	0.0	0.0	0.0	0.0317350658535409	0.0640097043100971	0.0367681873700945	GeneID:54795,Genbank:NM_001321282.1,HGNC:HGNC:17993,MIM:606936	transient receptor potential cation channel subfamily M member 4	GO:0002250,GO:0002407,GO:0002724,GO:0005227,GO:0005262,GO:0005272,GO:0005516,GO:0005524,GO:0005654,GO:0005783,GO:0005794,GO:0005829,GO:0005886,GO:0007204,GO:0008284,GO:0010460,GO:0016925,GO:0019722,GO:0030502,GO:0034706,GO:0035774,GO:0042310,GO:0043025,GO:0045600,GO:0045668,GO:0045907,GO:0070588,GO:0086045,GO:0086047,GO:0086048,GO:0086091,GO:0090263,GO:0098719,GO:0098911,GO:1903949,GO:1904179,GO:…	adaptive immune response|dendritic cell chemotaxis|regulation of T cell cytokine production|calcium activated cation channel activity|calcium channel activity|sodium channel activity|calmodulin binding|ATP binding|nucleoplasm|endoplasmic reticulum|Golgi apparatus|cytosol|plasma membrane|positive regulation of cytosolic calcium ion concentration|positive regulation of cell proliferation|positive r…	path:hsa04911	Insulin secretion
NM_001321282.1	TRPM4	circRNA_04421|Chr16:696773_697419_-	0.0007	0.0041	3	hsa-miR-141-5p;novel779_mature;hsa-miR-135b-3p	0.8721237462645127	0.02348296665315573	5.91105	5.28829	4.66005	7.21185	7.260639999999999	6.87144	0.0291224248495827	0.0	0.0	0.0634701317070819	0.146307895565936	0.11030456211028399	GeneID:54795,Genbank:NM_001321282.1,HGNC:HGNC:17993,MIM:606936	transient receptor potential cation channel subfamily M member 4	GO:0002250,GO:0002407,GO:0002724,GO:0005227,GO:0005262,GO:0005272,GO:0005516,GO:0005524,GO:0005654,GO:0005783,GO:0005794,GO:0005829,GO:0005886,GO:0007204,GO:0008284,GO:0010460,GO:0016925,GO:0019722,GO:0030502,GO:0034706,GO:0035774,GO:0042310,GO:0043025,GO:0045600,GO:0045668,GO:0045907,GO:0070588,GO:0086045,GO:0086047,GO:0086048,GO:0086091,GO:0090263,GO:0098719,GO:0098911,GO:1903949,GO:1904179,GO:…	adaptive immune response|dendritic cell chemotaxis|regulation of T cell cytokine production|calcium activated cation channel activity|calcium channel activity|sodium channel activity|calmodulin binding|ATP binding|nucleoplasm|endoplasmic reticulum|Golgi apparatus|cytosol|plasma membrane|positive regulation of cytosolic calcium ion concentration|positive regulation of cell proliferation|positive r…	path:hsa04911	Insulin secretion
NM_001321282.1	TRPM4	circRNA_05982|Chr19:11113278_11113762_+	0.0006	0.011000000000000001	2	hsa-miR-141-5p;hsa-miR-92a-1-5p	0.8544372045276217	0.030240660496583693	5.91105	5.28829	4.66005	7.21185	7.260639999999999	6.87144	0.0	0.0	0.0	0.0740484869915955	0.0365769738914841	0.0551522810551418	GeneID:54795,Genbank:NM_001321282.1,HGNC:HGNC:17993,MIM:606936	transient receptor potential cation channel subfamily M member 4	GO:0002250,GO:0002407,GO:0002724,GO:0005227,GO:0005262,GO:0005272,GO:0005516,GO:0005524,GO:0005654,GO:0005783,GO:0005794,GO:0005829,GO:0005886,GO:0007204,GO:0008284,GO:0010460,GO:0016925,GO:0019722,GO:0030502,GO:0034706,GO:0035774,GO:0042310,GO:0043025,GO:0045600,GO:0045668,GO:0045907,GO:0070588,GO:0086045,GO:0086047,GO:0086048,GO:0086091,GO:0090263,GO:0098719,GO:0098911,GO:1903949,GO:1904179,GO:…	adaptive immune response|dendritic cell chemotaxis|regulation of T cell cytokine production|calcium activated cation channel activity|calcium channel activity|sodium channel activity|calmodulin binding|ATP binding|nucleoplasm|endoplasmic reticulum|Golgi apparatus|cytosol|plasma membrane|positive regulation of cytosolic calcium ion concentration|positive regulation of cell proliferation|positive r…	path:hsa04911	Insulin secretion
NM_001321282.1	TRPM4	circRNA_07908|Chr22:38986298_39025349_+	0.0171	0.0034	11	hsa-miR-26a-2-3p;hsa-miR-6724-5p;hsa-let-7a-2-3p;hsa-miR-135b-3p;hsa-miR-374b-3p;novel90_mature;hsa-miR-296-3p;hsa-miR-3614-5p;hsa-miR-141-5p;hsa-miR-92a-1-5p;hsa-miR-222-5p	0.8877675704225334	0.01818733089613413	5.91105	5.28829	4.66005	7.21185	7.260639999999999	6.87144	0.0	0.0688477365695579	0.0	0.2327238162593	0.18288486945742	0.18384093685047306	GeneID:54795,Genbank:NM_001321282.1,HGNC:HGNC:17993,MIM:606936	transient receptor potential cation channel subfamily M member 4	GO:0002250,GO:0002407,GO:0002724,GO:0005227,GO:0005262,GO:0005272,GO:0005516,GO:0005524,GO:0005654,GO:0005783,GO:0005794,GO:0005829,GO:0005886,GO:0007204,GO:0008284,GO:0010460,GO:0016925,GO:0019722,GO:0030502,GO:0034706,GO:0035774,GO:0042310,GO:0043025,GO:0045600,GO:0045668,GO:0045907,GO:0070588,GO:0086045,GO:0086047,GO:0086048,GO:0086091,GO:0090263,GO:0098719,GO:0098911,GO:1903949,GO:1904179,GO:…	adaptive immune response|dendritic cell chemotaxis|regulation of T cell cytokine production|calcium activated cation channel activity|calcium channel activity|sodium channel activity|calmodulin binding|ATP binding|nucleoplasm|endoplasmic reticulum|Golgi apparatus|cytosol|plasma membrane|positive regulation of cytosolic calcium ion concentration|positive regulation of cell proliferation|positive r…	path:hsa04911	Insulin secretion
NM_001321282.1	TRPM4	circRNA_08408|Chr3:98849461_98881767_-	0.0005	0.032	2	hsa-miR-141-5p;hsa-miR-92a-1-5p	0.8153388184705426	0.04800117770202935	5.91105	5.28829	4.66005	7.21185	7.260639999999999	6.87144	0.320346673345409	0.258179012135842	0.448980189039675	0.6981714487779009	0.8869916168684879	0.6894035131892728	GeneID:54795,Genbank:NM_001321282.1,HGNC:HGNC:17993,MIM:606936	transient receptor potential cation channel subfamily M member 4	GO:0002250,GO:0002407,GO:0002724,GO:0005227,GO:0005262,GO:0005272,GO:0005516,GO:0005524,GO:0005654,GO:0005783,GO:0005794,GO:0005829,GO:0005886,GO:0007204,GO:0008284,GO:0010460,GO:0016925,GO:0019722,GO:0030502,GO:0034706,GO:0035774,GO:0042310,GO:0043025,GO:0045600,GO:0045668,GO:0045907,GO:0070588,GO:0086045,GO:0086047,GO:0086048,GO:0086091,GO:0090263,GO:0098719,GO:0098911,GO:1903949,GO:1904179,GO:…	adaptive immune response|dendritic cell chemotaxis|regulation of T cell cytokine production|calcium activated cation channel activity|calcium channel activity|sodium channel activity|calmodulin binding|ATP binding|nucleoplasm|endoplasmic reticulum|Golgi apparatus|cytosol|plasma membrane|positive regulation of cytosolic calcium ion concentration|positive regulation of cell proliferation|positive r…	path:hsa04911	Insulin secretion
NM_001321282.1	TRPM4	circRNA_08922|Chr4:3086939_3107423_+	0.0007	0.032	2	hsa-miR-26a-2-3p;novel779_mature	0.953880080092784	0.003141520899450144	5.91105	5.28829	4.66005	7.21185	7.260639999999999	6.87144	0.0485373747493045	0.0	0.0	0.0846268422761092	0.10973092167445199	0.0643443278976655	GeneID:54795,Genbank:NM_001321282.1,HGNC:HGNC:17993,MIM:606936	transient receptor potential cation channel subfamily M member 4	GO:0002250,GO:0002407,GO:0002724,GO:0005227,GO:0005262,GO:0005272,GO:0005516,GO:0005524,GO:0005654,GO:0005783,GO:0005794,GO:0005829,GO:0005886,GO:0007204,GO:0008284,GO:0010460,GO:0016925,GO:0019722,GO:0030502,GO:0034706,GO:0035774,GO:0042310,GO:0043025,GO:0045600,GO:0045668,GO:0045907,GO:0070588,GO:0086045,GO:0086047,GO:0086048,GO:0086091,GO:0090263,GO:0098719,GO:0098911,GO:1903949,GO:1904179,GO:…	adaptive immune response|dendritic cell chemotaxis|regulation of T cell cytokine production|calcium activated cation channel activity|calcium channel activity|sodium channel activity|calmodulin binding|ATP binding|nucleoplasm|endoplasmic reticulum|Golgi apparatus|cytosol|plasma membrane|positive regulation of cytosolic calcium ion concentration|positive regulation of cell proliferation|positive r…	path:hsa04911	Insulin secretion
NM_001321282.1	TRPM4	circRNA_10638|Chr6:147205971_147239270_+	0.0006	0.032	2	hsa-miR-296-3p;hsa-let-7a-2-3p	0.9483663730340004	0.003930218714233268	5.91105	5.28829	4.66005	7.21185	7.260639999999999	6.87144	0.0388298997994436	0.0258179012135842	0.0	0.126940263414164	0.0914424347287101	0.0735363747401891	GeneID:54795,Genbank:NM_001321282.1,HGNC:HGNC:17993,MIM:606936	transient receptor potential cation channel subfamily M member 4	GO:0002250,GO:0002407,GO:0002724,GO:0005227,GO:0005262,GO:0005272,GO:0005516,GO:0005524,GO:0005654,GO:0005783,GO:0005794,GO:0005829,GO:0005886,GO:0007204,GO:0008284,GO:0010460,GO:0016925,GO:0019722,GO:0030502,GO:0034706,GO:0035774,GO:0042310,GO:0043025,GO:0045600,GO:0045668,GO:0045907,GO:0070588,GO:0086045,GO:0086047,GO:0086048,GO:0086091,GO:0090263,GO:0098719,GO:0098911,GO:1903949,GO:1904179,GO:…	adaptive immune response|dendritic cell chemotaxis|regulation of T cell cytokine production|calcium activated cation channel activity|calcium channel activity|sodium channel activity|calmodulin binding|ATP binding|nucleoplasm|endoplasmic reticulum|Golgi apparatus|cytosol|plasma membrane|positive regulation of cytosolic calcium ion concentration|positive regulation of cell proliferation|positive r…	path:hsa04911	Insulin secretion
NM_001321282.1	TRPM4	circRNA_11655|Chr8:63186147_63187745_+	0.0003	0.044000000000000004	3	hsa-miR-296-3p;hsa-miR-92a-1-5p;hsa-miR-3614-5p	0.8377931570437006	0.037332672872017816	5.91105	5.28829	4.66005	7.21185	7.260639999999999	6.87144	0.0	0.0	0.0	0.0423134211380546	0.100586678201581	0.0551522810551418	GeneID:54795,Genbank:NM_001321282.1,HGNC:HGNC:17993,MIM:606936	transient receptor potential cation channel subfamily M member 4	GO:0002250,GO:0002407,GO:0002724,GO:0005227,GO:0005262,GO:0005272,GO:0005516,GO:0005524,GO:0005654,GO:0005783,GO:0005794,GO:0005829,GO:0005886,GO:0007204,GO:0008284,GO:0010460,GO:0016925,GO:0019722,GO:0030502,GO:0034706,GO:0035774,GO:0042310,GO:0043025,GO:0045600,GO:0045668,GO:0045907,GO:0070588,GO:0086045,GO:0086047,GO:0086048,GO:0086091,GO:0090263,GO:0098719,GO:0098911,GO:1903949,GO:1904179,GO:…	adaptive immune response|dendritic cell chemotaxis|regulation of T cell cytokine production|calcium activated cation channel activity|calcium channel activity|sodium channel activity|calmodulin binding|ATP binding|nucleoplasm|endoplasmic reticulum|Golgi apparatus|cytosol|plasma membrane|positive regulation of cytosolic calcium ion concentration|positive regulation of cell proliferation|positive r…	path:hsa04911	Insulin secretion
NM_001323506.1	OSMR	circRNA_00314|Chr1:35470863_35479212_-	0.0057	0.011000000000000001	2	novel478_mature;novel1055_mature	0.8868895403141629	0.01846739787711801	15.4631	13.7463	15.0483	7.99268	7.91822	9.27668	0.0388298997994436	0.0258179012135842	0.0704282649474	0.0	0.0	0.0	GeneID:9180,Genbank:NM_001323506.1,HGNC:HGNC:8507,MIM:601743	oncostatin M receptor	GO:0002675,GO:0004896,GO:0005886,GO:0005900,GO:0008284,GO:0016324,GO:0019221,GO:0019838,GO:0034097,GO:0038165	positive regulation of acute inflammatory response|cytokine receptor activity|plasma membrane|oncostatin-M receptor complex|positive regulation of cell proliferation|apical plasma membrane|cytokine-mediated signaling pathway|growth factor binding|response to cytokine|oncostatin-M-mediated signaling pathway	path:hsa04060,path:hsa04151,path:hsa04630	Cytokine-cytokine receptor interaction|PI3K-Akt signaling pathway|Jak-STAT signaling pathway
NM_001323506.1	OSMR	circRNA_01233|Chr1:246437148_246440124_-	0.0008	0.032	2	novel284_mature;novel939_mature	0.8378749210416709	0.03729612017994141	15.4631	13.7463	15.0483	7.99268	7.91822	9.27668	0.0194149498997218	0.0258179012135842	0.05282119871055002	0.0	0.0	0.0	GeneID:9180,Genbank:NM_001323506.1,HGNC:HGNC:8507,MIM:601743	oncostatin M receptor	GO:0002675,GO:0004896,GO:0005886,GO:0005900,GO:0008284,GO:0016324,GO:0019221,GO:0019838,GO:0034097,GO:0038165	positive regulation of acute inflammatory response|cytokine receptor activity|plasma membrane|oncostatin-M receptor complex|positive regulation of cell proliferation|apical plasma membrane|cytokine-mediated signaling pathway|growth factor binding|response to cytokine|oncostatin-M-mediated signaling pathway	path:hsa04060,path:hsa04151,path:hsa04630	Cytokine-cytokine receptor interaction|PI3K-Akt signaling pathway|Jak-STAT signaling pathway
NM_001323506.1	OSMR	circRNA_02391|Chr11:102205893_102209564_+	0.0015	0.011000000000000001	2	novel939_mature;novel908_mature	0.9575841319851875	0.002660503470835432	15.4631	13.7463	15.0483	7.99268	7.91822	9.27668	0.0388298997994436	0.0430298353559737	0.0352141324737	0.0	0.0	0.0	GeneID:9180,Genbank:NM_001323506.1,HGNC:HGNC:8507,MIM:601743	oncostatin M receptor	GO:0002675,GO:0004896,GO:0005886,GO:0005900,GO:0008284,GO:0016324,GO:0019221,GO:0019838,GO:0034097,GO:0038165	positive regulation of acute inflammatory response|cytokine receptor activity|plasma membrane|oncostatin-M receptor complex|positive regulation of cell proliferation|apical plasma membrane|cytokine-mediated signaling pathway|growth factor binding|response to cytokine|oncostatin-M-mediated signaling pathway	path:hsa04060,path:hsa04151,path:hsa04630	Cytokine-cytokine receptor interaction|PI3K-Akt signaling pathway|Jak-STAT signaling pathway
NM_001323506.1	OSMR	circRNA_04644|Chr16:56626880_56639329_+	0.0103	3.1e-06	9	novel939_mature;novel284_mature;novel1055_mature;novel874_mature;novel908_mature;hsa-miR-935;hsa-miR-642a-3p;novel81_mature;novel99_mature	0.9277854374326197	0.007634117154727974	15.4631	13.7463	15.0483	7.99268	7.91822	9.27668	0.0776597995988871	0.0946656377831421	0.09683886430267499	0.0317350658535409	0.0	0.0275761405275709	GeneID:9180,Genbank:NM_001323506.1,HGNC:HGNC:8507,MIM:601743	oncostatin M receptor	GO:0002675,GO:0004896,GO:0005886,GO:0005900,GO:0008284,GO:0016324,GO:0019221,GO:0019838,GO:0034097,GO:0038165	positive regulation of acute inflammatory response|cytokine receptor activity|plasma membrane|oncostatin-M receptor complex|positive regulation of cell proliferation|apical plasma membrane|cytokine-mediated signaling pathway|growth factor binding|response to cytokine|oncostatin-M-mediated signaling pathway	path:hsa04060,path:hsa04151,path:hsa04630	Cytokine-cytokine receptor interaction|PI3K-Akt signaling pathway|Jak-STAT signaling pathway
NM_001323506.1	OSMR	circRNA_05460|Chr17:72592203_72649268_-	0.0061	8.4e-05	7	novel939_mature;novel991_mature;novel284_mature;novel1055_mature;novel874_mature;hsa-miR-642a-3p;novel99_mature	0.8713622615883234	0.02375717433823956	15.4631	13.7463	15.0483	7.99268	7.91822	9.27668	0.0291224248495827	0.0516358024271684	0.0352141324737	0.0	0.0	0.0	GeneID:9180,Genbank:NM_001323506.1,HGNC:HGNC:8507,MIM:601743	oncostatin M receptor	GO:0002675,GO:0004896,GO:0005886,GO:0005900,GO:0008284,GO:0016324,GO:0019221,GO:0019838,GO:0034097,GO:0038165	positive regulation of acute inflammatory response|cytokine receptor activity|plasma membrane|oncostatin-M receptor complex|positive regulation of cell proliferation|apical plasma membrane|cytokine-mediated signaling pathway|growth factor binding|response to cytokine|oncostatin-M-mediated signaling pathway	path:hsa04060,path:hsa04151,path:hsa04630	Cytokine-cytokine receptor interaction|PI3K-Akt signaling pathway|Jak-STAT signaling pathway
NM_001323506.1	OSMR	circRNA_06568|Chr2:61256384_61325457_-	0.0003	0.00045	4	novel939_mature;novel478_mature;novel1055_mature;novel99_mature	0.8297999022660676	0.04098692545221709	15.4631	13.7463	15.0483	7.99268	7.91822	9.27668	0.5727410220417929	0.6626594644819951	0.554622586460775	0.423134211380546	0.301760034604743	0.257377311590662	GeneID:9180,Genbank:NM_001323506.1,HGNC:HGNC:8507,MIM:601743	oncostatin M receptor	GO:0002675,GO:0004896,GO:0005886,GO:0005900,GO:0008284,GO:0016324,GO:0019221,GO:0019838,GO:0034097,GO:0038165	positive regulation of acute inflammatory response|cytokine receptor activity|plasma membrane|oncostatin-M receptor complex|positive regulation of cell proliferation|apical plasma membrane|cytokine-mediated signaling pathway|growth factor binding|response to cytokine|oncostatin-M-mediated signaling pathway	path:hsa04060,path:hsa04151,path:hsa04630	Cytokine-cytokine receptor interaction|PI3K-Akt signaling pathway|Jak-STAT signaling pathway
NM_001323506.1	OSMR	circRNA_08494|Chr3:123931102_123949132_-	0.0005	0.0011	3	novel478_mature;novel72_star;novel874_mature	0.9128012098005468	0.011073929892875627	15.4631	13.7463	15.0483	7.99268	7.91822	9.27668	0.0388298997994436	0.0172119341423895	0.05282119871055002	0.0	0.0	0.0	GeneID:9180,Genbank:NM_001323506.1,HGNC:HGNC:8507,MIM:601743	oncostatin M receptor	GO:0002675,GO:0004896,GO:0005886,GO:0005900,GO:0008284,GO:0016324,GO:0019221,GO:0019838,GO:0034097,GO:0038165	positive regulation of acute inflammatory response|cytokine receptor activity|plasma membrane|oncostatin-M receptor complex|positive regulation of cell proliferation|apical plasma membrane|cytokine-mediated signaling pathway|growth factor binding|response to cytokine|oncostatin-M-mediated signaling pathway	path:hsa04060,path:hsa04151,path:hsa04630	Cytokine-cytokine receptor interaction|PI3K-Akt signaling pathway|Jak-STAT signaling pathway
NM_001323506.1	OSMR	circRNA_09218|Chr4:82878730_82881940_-	0.0056	0.011000000000000001	2	novel939_mature;novel99_mature	0.8910049162176376	0.01717246554350734	15.4631	13.7463	15.0483	7.99268	7.91822	9.27668	0.0776597995988871	0.0946656377831421	0.114445930539525	0.0423134211380546	0.018288486945742	0.0183840936850473	GeneID:9180,Genbank:NM_001323506.1,HGNC:HGNC:8507,MIM:601743	oncostatin M receptor	GO:0002675,GO:0004896,GO:0005886,GO:0005900,GO:0008284,GO:0016324,GO:0019221,GO:0019838,GO:0034097,GO:0038165	positive regulation of acute inflammatory response|cytokine receptor activity|plasma membrane|oncostatin-M receptor complex|positive regulation of cell proliferation|apical plasma membrane|cytokine-mediated signaling pathway|growth factor binding|response to cytokine|oncostatin-M-mediated signaling pathway	path:hsa04060,path:hsa04151,path:hsa04630	Cytokine-cytokine receptor interaction|PI3K-Akt signaling pathway|Jak-STAT signaling pathway
NM_001328648.1	PIK3R3	circRNA_01487|Chr10:48401612_48410168_+	0.0001	0.034	1	hsa-miR-642a-3p	0.8247274633745366	0.04338846648382719	0.48139799999999994	0.6432770000000001	0.495659	0.12108900000000004	0.11041	0.0811033	0.0776597995988871	0.0774537036407526	0.114445930539525	0.0423134211380546	0.0457212173643551	0.0183840936850473	GeneID:8503,Genbank:NM_001328648.1,HGNC:HGNC:8981,MIM:606076	phosphoinositide-3-kinase regulatory subunit 3	GO:0001784,GO:0005829,GO:0005942,GO:0006661,GO:0008286,GO:0016303,GO:0043551,GO:0046935,GO:2001275	phosphotyrosine residue binding|cytosol|phosphatidylinositol 3-kinase complex|phosphatidylinositol biosynthetic process|insulin receptor signaling pathway|1-phosphatidylinositol-3-kinase activity|regulation of phosphatidylinositol 3-kinase activity|1-phosphatidylinositol-3-kinase regulator activity|positive regulation of glucose import in response to insulin stimulus	path:hsa01521,path:hsa01522,path:hsa01524,path:hsa04012,path:hsa04014,path:hsa04015,path:hsa04024,path:hsa04062,path:hsa04066,path:hsa04068,path:hsa04070,path:hsa04071,path:hsa04072,path:hsa04140,path:hsa04150,path:hsa04151,path:hsa04152,path:hsa04210,path:hsa04211,path:hsa04213,path:hsa04218,path:hsa04360,path:hsa04370,path:hsa04380,path:hsa04510,path:hsa04550,path:hsa04611,path:hsa04620,path:hs…	EGFR tyrosine kinase inhibitor resistance|Endocrine resistance|Platinum drug resistance|ErbB signaling pathway|Ras signaling pathway|Rap1 signaling pathway|cAMP signaling pathway|Chemokine signaling pathway|HIF-1 signaling pathway|FoxO signaling pathway|Phosphatidylinositol signaling system|Sphingolipid signaling pathway|Phospholipase D signaling pathway|Autophagy - animal|mTOR signaling pathway|…
NM_001328648.1	PIK3R3	circRNA_04644|Chr16:56626880_56639329_+	0.0003	0.011000000000000001	3	hsa-miR-642a-3p;novel99_mature;hsa-miR-4665-5p	0.937852443852258	0.0056734612674789065	0.48139799999999994	0.6432770000000001	0.495659	0.12108900000000004	0.11041	0.0811033	0.0776597995988871	0.0946656377831421	0.09683886430267499	0.0317350658535409	0.0	0.0275761405275709	GeneID:8503,Genbank:NM_001328648.1,HGNC:HGNC:8981,MIM:606076	phosphoinositide-3-kinase regulatory subunit 3	GO:0001784,GO:0005829,GO:0005942,GO:0006661,GO:0008286,GO:0016303,GO:0043551,GO:0046935,GO:2001275	phosphotyrosine residue binding|cytosol|phosphatidylinositol 3-kinase complex|phosphatidylinositol biosynthetic process|insulin receptor signaling pathway|1-phosphatidylinositol-3-kinase activity|regulation of phosphatidylinositol 3-kinase activity|1-phosphatidylinositol-3-kinase regulator activity|positive regulation of glucose import in response to insulin stimulus	path:hsa01521,path:hsa01522,path:hsa01524,path:hsa04012,path:hsa04014,path:hsa04015,path:hsa04024,path:hsa04062,path:hsa04066,path:hsa04068,path:hsa04070,path:hsa04071,path:hsa04072,path:hsa04140,path:hsa04150,path:hsa04151,path:hsa04152,path:hsa04210,path:hsa04211,path:hsa04213,path:hsa04218,path:hsa04360,path:hsa04370,path:hsa04380,path:hsa04510,path:hsa04550,path:hsa04611,path:hsa04620,path:hs…	EGFR tyrosine kinase inhibitor resistance|Endocrine resistance|Platinum drug resistance|ErbB signaling pathway|Ras signaling pathway|Rap1 signaling pathway|cAMP signaling pathway|Chemokine signaling pathway|HIF-1 signaling pathway|FoxO signaling pathway|Phosphatidylinositol signaling system|Sphingolipid signaling pathway|Phospholipase D signaling pathway|Autophagy - animal|mTOR signaling pathway|…
NM_001328648.1	PIK3R3	circRNA_05460|Chr17:72592203_72649268_-	0.0007	0.00014	4	hsa-miR-642a-3p;hsa-miR-7706;novel99_mature;hsa-miR-4665-5p	0.992132596792722	9.260056931367192e-05	0.48139799999999994	0.6432770000000001	0.495659	0.12108900000000004	0.11041	0.0811033	0.0291224248495827	0.0516358024271684	0.0352141324737	0.0	0.0	0.0	GeneID:8503,Genbank:NM_001328648.1,HGNC:HGNC:8981,MIM:606076	phosphoinositide-3-kinase regulatory subunit 3	GO:0001784,GO:0005829,GO:0005942,GO:0006661,GO:0008286,GO:0016303,GO:0043551,GO:0046935,GO:2001275	phosphotyrosine residue binding|cytosol|phosphatidylinositol 3-kinase complex|phosphatidylinositol biosynthetic process|insulin receptor signaling pathway|1-phosphatidylinositol-3-kinase activity|regulation of phosphatidylinositol 3-kinase activity|1-phosphatidylinositol-3-kinase regulator activity|positive regulation of glucose import in response to insulin stimulus	path:hsa01521,path:hsa01522,path:hsa01524,path:hsa04012,path:hsa04014,path:hsa04015,path:hsa04024,path:hsa04062,path:hsa04066,path:hsa04068,path:hsa04070,path:hsa04071,path:hsa04072,path:hsa04140,path:hsa04150,path:hsa04151,path:hsa04152,path:hsa04210,path:hsa04211,path:hsa04213,path:hsa04218,path:hsa04360,path:hsa04370,path:hsa04380,path:hsa04510,path:hsa04550,path:hsa04611,path:hsa04620,path:hs…	EGFR tyrosine kinase inhibitor resistance|Endocrine resistance|Platinum drug resistance|ErbB signaling pathway|Ras signaling pathway|Rap1 signaling pathway|cAMP signaling pathway|Chemokine signaling pathway|HIF-1 signaling pathway|FoxO signaling pathway|Phosphatidylinositol signaling system|Sphingolipid signaling pathway|Phospholipase D signaling pathway|Autophagy - animal|mTOR signaling pathway|…
NM_001330166.1	UNC119	circRNA_02235|Chr11:66639700_66640123_+	0.0008	0.028999999999999998	3	hsa-miR-26a-2-3p;hsa-miR-26a-1-3p;hsa-miR-3614-5p	0.9684363445036314	0.001478673650103739	6.46495	6.4408900000000004	6.80766	7.34395	7.53907	7.81036	0.0	0.0	0.0	0.0423134211380546	0.0457212173643551	0.0551522810551418	GeneID:9094,Genbank:NM_001330166.1,HGNC:HGNC:12565,MIM:604011	unc-119 lipid binding chaperone	GO:0000281,GO:0000922,GO:0005813,GO:0005829,GO:0006897,GO:0007268,GO:0007601,GO:0007602,GO:0008289,GO:0030182,GO:0042953,GO:0045171,GO:0051233,GO:0061098,GO:1900186,GO:2001287	mitotic cytokinesis|spindle pole|centrosome|cytosol|endocytosis|chemical synaptic transmission|visual perception|phototransduction|lipid binding|neuron differentiation|lipoprotein transport|intercellular bridge|spindle midzone|positive regulation of protein tyrosine kinase activity|negative regulation of clathrin-dependent endocytosis|negative regulation of caveolin-mediated endocytosis
NM_001346091.1	TNFRSF1A	circRNA_03561|Chr14:31127785_31169468_-	0.0	0.019	2	novel943_mature;hsa-miR-548p	0.9447926134128848	0.004487651231311251	32.7592	34.2724	32.4403	35.5369	42.5358	38.3927	0.0	0.0	0.0	0.0528917764225682	0.10973092167445199	0.0459602342126182	GeneID:7132,Genbank:NM_001346091.1,HGNC:HGNC:11916,MIM:191190	TNF receptor superfamily member 1A			path:hsa04010,path:hsa04060,path:hsa04064,path:hsa04071,path:hsa04150,path:hsa04210,path:hsa04215,path:hsa04217,path:hsa04380,path:hsa04668,path:hsa04920,path:hsa04931,path:hsa04932,path:hsa05010,path:hsa05014,path:hsa05142,path:hsa05145,path:hsa05152,path:hsa05160,path:hsa05163,path:hsa05164,path:hsa05165,path:hsa05166,path:hsa05167,path:hsa05168,path:hsa05170,path:hsa05418	MAPK signaling pathway|Cytokine-cytokine receptor interaction|NF-kappa B signaling pathway|Sphingolipid signaling pathway|mTOR signaling pathway|Apoptosis|Apoptosis - multiple species|Necroptosis|Osteoclast differentiation|TNF signaling pathway|Adipocytokine signaling pathway|Insulin resistance|Non-alcoholic fatty liver disease (NAFLD)|Alzheimer disease|Amyotrophic lateral sclerosis (ALS)|Chagas …
NM_001346091.1	TNFRSF1A	circRNA_08095|Chr3:27376716_27424152_-	0.0001	0.043	2	hsa-miR-130a-5p;hsa-miR-548p	0.9148426150036404	0.010568899009100352	32.7592	34.2724	32.4403	35.5369	42.5358	38.3927	0.0	0.0	0.0	0.0423134211380546	0.0822981912558391	0.0827284215827127	GeneID:7132,Genbank:NM_001346091.1,HGNC:HGNC:11916,MIM:191190	TNF receptor superfamily member 1A			path:hsa04010,path:hsa04060,path:hsa04064,path:hsa04071,path:hsa04150,path:hsa04210,path:hsa04215,path:hsa04217,path:hsa04380,path:hsa04668,path:hsa04920,path:hsa04931,path:hsa04932,path:hsa05010,path:hsa05014,path:hsa05142,path:hsa05145,path:hsa05152,path:hsa05160,path:hsa05163,path:hsa05164,path:hsa05165,path:hsa05166,path:hsa05167,path:hsa05168,path:hsa05170,path:hsa05418	MAPK signaling pathway|Cytokine-cytokine receptor interaction|NF-kappa B signaling pathway|Sphingolipid signaling pathway|mTOR signaling pathway|Apoptosis|Apoptosis - multiple species|Necroptosis|Osteoclast differentiation|TNF signaling pathway|Adipocytokine signaling pathway|Insulin resistance|Non-alcoholic fatty liver disease (NAFLD)|Alzheimer disease|Amyotrophic lateral sclerosis (ALS)|Chagas …
NM_001346091.1	TNFRSF1A	circRNA_11655|Chr8:63186147_63187745_+	0.0003	0.012	2	hsa-miR-130a-5p;novel943_mature	0.9729282457017894	0.0010893996491427027	32.7592	34.2724	32.4403	35.5369	42.5358	38.3927	0.0	0.0	0.0	0.0423134211380546	0.100586678201581	0.0551522810551418	GeneID:7132,Genbank:NM_001346091.1,HGNC:HGNC:11916,MIM:191190	TNF receptor superfamily member 1A			path:hsa04010,path:hsa04060,path:hsa04064,path:hsa04071,path:hsa04150,path:hsa04210,path:hsa04215,path:hsa04217,path:hsa04380,path:hsa04668,path:hsa04920,path:hsa04931,path:hsa04932,path:hsa05010,path:hsa05014,path:hsa05142,path:hsa05145,path:hsa05152,path:hsa05160,path:hsa05163,path:hsa05164,path:hsa05165,path:hsa05166,path:hsa05167,path:hsa05168,path:hsa05170,path:hsa05418	MAPK signaling pathway|Cytokine-cytokine receptor interaction|NF-kappa B signaling pathway|Sphingolipid signaling pathway|mTOR signaling pathway|Apoptosis|Apoptosis - multiple species|Necroptosis|Osteoclast differentiation|TNF signaling pathway|Adipocytokine signaling pathway|Insulin resistance|Non-alcoholic fatty liver disease (NAFLD)|Alzheimer disease|Amyotrophic lateral sclerosis (ALS)|Chagas …
NM_001346432.1	LGR4	circRNA_01071|Chr1:223954477_223962708_-	0.0046	0.0041	8	novel779_mature;hsa-miR-100-3p;novel367_mature;novel655_mature;hsa-let-7a-3p;hsa-miR-548p;novel357_mature;hsa-miR-92a-1-5p	0.8969326377561493	0.015386885569567053	1.31184	1.1001	1.03245	1.95617	1.9304700000000001	1.4123700000000001	0.0	0.0	0.0	0.0423134211380546	0.0640097043100971	0.0367681873700945	GeneID:55366,Genbank:NM_001346432.1,HGNC:HGNC:13299,MIM:606666	leucine rich repeat containing G protein-coupled receptor 4	GO:0001649,GO:0001942,GO:0004888,GO:0004930,GO:0005886,GO:0005887,GO:0007283,GO:0016500,GO:0030282,GO:0030539,GO:0032922,GO:0034122,GO:0036335,GO:0045087,GO:0045892,GO:0045893,GO:0046849,GO:0048565,GO:0050710,GO:0061290,GO:0072202,GO:0072224,GO:0072282,GO:0090190,GO:0090263,GO:2001013	osteoblast differentiation|hair follicle development|transmembrane signaling receptor activity|G-protein coupled receptor activity|plasma membrane|integral component of plasma membrane|spermatogenesis|protein-hormone receptor activity|bone mineralization|male genitalia development|circadian regulation of gene expression|negative regulation of toll-like receptor signaling pathway|intestinal stem c…
NM_001346432.1	LGR4	circRNA_06967|Chr2:168012634_168075231_-	0.0006	0.032	2	hsa-miR-6724-5p;novel367_mature	0.8722105437381403	0.02345180751402391	1.31184	1.1001	1.03245	1.95617	1.9304700000000001	1.4123700000000001	0.0291224248495827	0.0	0.0352141324737	0.0952051975606228	0.100586678201581	0.0827284215827127	GeneID:55366,Genbank:NM_001346432.1,HGNC:HGNC:13299,MIM:606666	leucine rich repeat containing G protein-coupled receptor 4	GO:0001649,GO:0001942,GO:0004888,GO:0004930,GO:0005886,GO:0005887,GO:0007283,GO:0016500,GO:0030282,GO:0030539,GO:0032922,GO:0034122,GO:0036335,GO:0045087,GO:0045892,GO:0045893,GO:0046849,GO:0048565,GO:0050710,GO:0061290,GO:0072202,GO:0072224,GO:0072282,GO:0090190,GO:0090263,GO:2001013	osteoblast differentiation|hair follicle development|transmembrane signaling receptor activity|G-protein coupled receptor activity|plasma membrane|integral component of plasma membrane|spermatogenesis|protein-hormone receptor activity|bone mineralization|male genitalia development|circadian regulation of gene expression|negative regulation of toll-like receptor signaling pathway|intestinal stem c…
NM_001346432.1	LGR4	circRNA_07908|Chr22:38986298_39025349_+	0.0127	0.019	10	hsa-miR-100-3p;hsa-miR-6724-5p;novel367_mature;novel655_mature;hsa-let-7a-3p;hsa-miR-374a-3p;hsa-miR-548p;novel357_mature;novel483_mature;hsa-miR-92a-1-5p	0.8328988342195356	0.03955123322484458	1.31184	1.1001	1.03245	1.95617	1.9304700000000001	1.4123700000000001	0.0	0.0688477365695579	0.0	0.2327238162593	0.18288486945742	0.18384093685047306	GeneID:55366,Genbank:NM_001346432.1,HGNC:HGNC:13299,MIM:606666	leucine rich repeat containing G protein-coupled receptor 4	GO:0001649,GO:0001942,GO:0004888,GO:0004930,GO:0005886,GO:0005887,GO:0007283,GO:0016500,GO:0030282,GO:0030539,GO:0032922,GO:0034122,GO:0036335,GO:0045087,GO:0045892,GO:0045893,GO:0046849,GO:0048565,GO:0050710,GO:0061290,GO:0072202,GO:0072224,GO:0072282,GO:0090190,GO:0090263,GO:2001013	osteoblast differentiation|hair follicle development|transmembrane signaling receptor activity|G-protein coupled receptor activity|plasma membrane|integral component of plasma membrane|spermatogenesis|protein-hormone receptor activity|bone mineralization|male genitalia development|circadian regulation of gene expression|negative regulation of toll-like receptor signaling pathway|intestinal stem c…
NM_001346432.1	LGR4	circRNA_10841|Chr7:22308339_22318037_-	0.0013	0.032	2	hsa-miR-374a-3p;hsa-miR-100-3p	0.9885971362339159	0.0001942966226989957	1.31184	1.1001	1.03245	1.95617	1.9304700000000001	1.4123700000000001	0.087367274548748	0.0602417694983632	0.026410599355275004	0.179832039836732	0.19202911293029096	0.11030456211028399	GeneID:55366,Genbank:NM_001346432.1,HGNC:HGNC:13299,MIM:606666	leucine rich repeat containing G protein-coupled receptor 4	GO:0001649,GO:0001942,GO:0004888,GO:0004930,GO:0005886,GO:0005887,GO:0007283,GO:0016500,GO:0030282,GO:0030539,GO:0032922,GO:0034122,GO:0036335,GO:0045087,GO:0045892,GO:0045893,GO:0046849,GO:0048565,GO:0050710,GO:0061290,GO:0072202,GO:0072224,GO:0072282,GO:0090190,GO:0090263,GO:2001013	osteoblast differentiation|hair follicle development|transmembrane signaling receptor activity|G-protein coupled receptor activity|plasma membrane|integral component of plasma membrane|spermatogenesis|protein-hormone receptor activity|bone mineralization|male genitalia development|circadian regulation of gene expression|negative regulation of toll-like receptor signaling pathway|intestinal stem c…
NM_001346432.1	LGR4	circRNA_11306|Chr7:140334429_140337349_-	0.0014	0.032	2	novel357_mature;hsa-miR-548p	0.9124728568572776	0.011156228423851723	1.31184	1.1001	1.03245	1.95617	1.9304700000000001	1.4123700000000001	0.0	0.0	0.0	0.0528917764225682	0.0914424347287101	0.0275761405275709	GeneID:55366,Genbank:NM_001346432.1,HGNC:HGNC:13299,MIM:606666	leucine rich repeat containing G protein-coupled receptor 4	GO:0001649,GO:0001942,GO:0004888,GO:0004930,GO:0005886,GO:0005887,GO:0007283,GO:0016500,GO:0030282,GO:0030539,GO:0032922,GO:0034122,GO:0036335,GO:0045087,GO:0045892,GO:0045893,GO:0046849,GO:0048565,GO:0050710,GO:0061290,GO:0072202,GO:0072224,GO:0072282,GO:0090190,GO:0090263,GO:2001013	osteoblast differentiation|hair follicle development|transmembrane signaling receptor activity|G-protein coupled receptor activity|plasma membrane|integral component of plasma membrane|spermatogenesis|protein-hormone receptor activity|bone mineralization|male genitalia development|circadian regulation of gene expression|negative regulation of toll-like receptor signaling pathway|intestinal stem c…
NM_001346432.1	LGR4	circRNA_11530|Chr8:37870420_37877551_-	0.002	0.038	4	novel655_mature;hsa-miR-6724-5p;hsa-miR-1252-5p;hsa-miR-100-3p	0.8743975483149825	0.022673213180477658	1.31184	1.1001	1.03245	1.95617	1.9304700000000001	1.4123700000000001	0.0582448496991654	0.0	0.0352141324737	0.11636190812965	0.10973092167445199	0.10111251526776	GeneID:55366,Genbank:NM_001346432.1,HGNC:HGNC:13299,MIM:606666	leucine rich repeat containing G protein-coupled receptor 4	GO:0001649,GO:0001942,GO:0004888,GO:0004930,GO:0005886,GO:0005887,GO:0007283,GO:0016500,GO:0030282,GO:0030539,GO:0032922,GO:0034122,GO:0036335,GO:0045087,GO:0045892,GO:0045893,GO:0046849,GO:0048565,GO:0050710,GO:0061290,GO:0072202,GO:0072224,GO:0072282,GO:0090190,GO:0090263,GO:2001013	osteoblast differentiation|hair follicle development|transmembrane signaling receptor activity|G-protein coupled receptor activity|plasma membrane|integral component of plasma membrane|spermatogenesis|protein-hormone receptor activity|bone mineralization|male genitalia development|circadian regulation of gene expression|negative regulation of toll-like receptor signaling pathway|intestinal stem c…
NM_001350120.1	SEMA3C	circRNA_00267|Chr1:31915895_31919658_-	0.0026	0.0085	4	hsa-miR-3614-5p;hsa-miR-374a-3p;hsa-miR-10b-3p;hsa-miR-573	0.9365890133566656	0.005903943534933733	1.58742	1.2879	1.14494	2.7277	2.47237	2.31445	0.5533260721420711	0.6024176949836321	0.58103318581605	1.32229441056421	1.1796074080003602	0.8824364968822691	GeneID:10512,Genbank:NM_001350120.1,HGNC:HGNC:10725,MIM:602645	semaphorin 3C	GO:0001755,GO:0001756,GO:0001974,GO:0003148,GO:0003215,GO:0003350,GO:0005615,GO:0006955,GO:0007411,GO:0009791,GO:0021915,GO:0030215,GO:0038191,GO:0042493,GO:0050919,GO:0060174,GO:0060666,GO:0070062,GO:0071526,GO:0140074,GO:1905312	neural crest cell migration|somitogenesis|blood vessel remodeling|outflow tract septum morphogenesis|cardiac right ventricle morphogenesis|pulmonary myocardium development|extracellular space|immune response|axon guidance|post-embryonic development|neural tube development|semaphorin receptor binding|neuropilin binding|response to drug|negative chemotaxis|limb bud formation|dichotomous subdivision…	path:hsa04360	Axon guidance
NM_001350120.1	SEMA3C	circRNA_01071|Chr1:223954477_223962708_-	0.018000000000000002	0.0021	13	hsa-miR-10b-3p;novel367_mature;novel740_mature;hsa-let-7a-3p;hsa-miR-573;hsa-miR-130a-5p;hsa-miR-16-2-3p;hsa-miR-548p;hsa-miR-195-3p;hsa-miR-3614-5p;novel597_mature;hsa-miR-141-5p;novel814_mature	0.9070938423857056	0.012546368920090494	1.58742	1.2879	1.14494	2.7277	2.47237	2.31445	0.0	0.0	0.0	0.0423134211380546	0.0640097043100971	0.0367681873700945	GeneID:10512,Genbank:NM_001350120.1,HGNC:HGNC:10725,MIM:602645	semaphorin 3C	GO:0001755,GO:0001756,GO:0001974,GO:0003148,GO:0003215,GO:0003350,GO:0005615,GO:0006955,GO:0007411,GO:0009791,GO:0021915,GO:0030215,GO:0038191,GO:0042493,GO:0050919,GO:0060174,GO:0060666,GO:0070062,GO:0071526,GO:0140074,GO:1905312	neural crest cell migration|somitogenesis|blood vessel remodeling|outflow tract septum morphogenesis|cardiac right ventricle morphogenesis|pulmonary myocardium development|extracellular space|immune response|axon guidance|post-embryonic development|neural tube development|semaphorin receptor binding|neuropilin binding|response to drug|negative chemotaxis|limb bud formation|dichotomous subdivision…	path:hsa04360	Axon guidance
NM_001350120.1	SEMA3C	circRNA_02855|Chr12:71769800_71774022_+	0.0078	0.048	2	hsa-miR-16-2-3p;hsa-miR-195-3p	0.8308996971628472	0.040474664454545665	1.58742	1.2879	1.14494	2.7277	2.47237	2.31445	0.0	0.0	0.0	0.0740484869915955	0.018288486945742	0.0643443278976655	GeneID:10512,Genbank:NM_001350120.1,HGNC:HGNC:10725,MIM:602645	semaphorin 3C	GO:0001755,GO:0001756,GO:0001974,GO:0003148,GO:0003215,GO:0003350,GO:0005615,GO:0006955,GO:0007411,GO:0009791,GO:0021915,GO:0030215,GO:0038191,GO:0042493,GO:0050919,GO:0060174,GO:0060666,GO:0070062,GO:0071526,GO:0140074,GO:1905312	neural crest cell migration|somitogenesis|blood vessel remodeling|outflow tract septum morphogenesis|cardiac right ventricle morphogenesis|pulmonary myocardium development|extracellular space|immune response|axon guidance|post-embryonic development|neural tube development|semaphorin receptor binding|neuropilin binding|response to drug|negative chemotaxis|limb bud formation|dichotomous subdivision…	path:hsa04360	Axon guidance
NM_001350120.1	SEMA3C	circRNA_03561|Chr14:31127785_31169468_-	0.0024	0.0079	6	hsa-miR-10b-3p;novel943_mature;hsa-miR-548p;hsa-miR-3614-5p;hsa-miR-141-5p;novel814_mature	0.8234955258695789	0.04398134894544088	1.58742	1.2879	1.14494	2.7277	2.47237	2.31445	0.0	0.0	0.0	0.0528917764225682	0.10973092167445199	0.0459602342126182	GeneID:10512,Genbank:NM_001350120.1,HGNC:HGNC:10725,MIM:602645	semaphorin 3C	GO:0001755,GO:0001756,GO:0001974,GO:0003148,GO:0003215,GO:0003350,GO:0005615,GO:0006955,GO:0007411,GO:0009791,GO:0021915,GO:0030215,GO:0038191,GO:0042493,GO:0050919,GO:0060174,GO:0060666,GO:0070062,GO:0071526,GO:0140074,GO:1905312	neural crest cell migration|somitogenesis|blood vessel remodeling|outflow tract septum morphogenesis|cardiac right ventricle morphogenesis|pulmonary myocardium development|extracellular space|immune response|axon guidance|post-embryonic development|neural tube development|semaphorin receptor binding|neuropilin binding|response to drug|negative chemotaxis|limb bud formation|dichotomous subdivision…	path:hsa04360	Axon guidance
NM_001350120.1	SEMA3C	circRNA_03973|Chr15:41069570_41074565_-	0.0105	0.002	4	hsa-miR-32-3p;hsa-miR-141-5p;hsa-let-7a-3p;hsa-miR-573	0.8739952878630807	0.02281548100203661	1.58742	1.2879	1.14494	2.7277	2.47237	2.31445	0.0	0.0	0.0	0.0317350658535409	0.0548654608372261	0.0459602342126182	GeneID:10512,Genbank:NM_001350120.1,HGNC:HGNC:10725,MIM:602645	semaphorin 3C	GO:0001755,GO:0001756,GO:0001974,GO:0003148,GO:0003215,GO:0003350,GO:0005615,GO:0006955,GO:0007411,GO:0009791,GO:0021915,GO:0030215,GO:0038191,GO:0042493,GO:0050919,GO:0060174,GO:0060666,GO:0070062,GO:0071526,GO:0140074,GO:1905312	neural crest cell migration|somitogenesis|blood vessel remodeling|outflow tract septum morphogenesis|cardiac right ventricle morphogenesis|pulmonary myocardium development|extracellular space|immune response|axon guidance|post-embryonic development|neural tube development|semaphorin receptor binding|neuropilin binding|response to drug|negative chemotaxis|limb bud formation|dichotomous subdivision…	path:hsa04360	Axon guidance
NM_001350120.1	SEMA3C	circRNA_04948|Chr17:12054889_12113360_+	0.0055	0.042	4	hsa-miR-3614-5p;novel943_mature;hsa-miR-573;hsa-miR-450b-5p	0.8151146534232541	0.04811395694122455	1.58742	1.2879	1.14494	2.7277	2.47237	2.31445	0.0	0.0	0.0	0.0846268422761092	0.0731539477829681	0.14707274948037802	GeneID:10512,Genbank:NM_001350120.1,HGNC:HGNC:10725,MIM:602645	semaphorin 3C	GO:0001755,GO:0001756,GO:0001974,GO:0003148,GO:0003215,GO:0003350,GO:0005615,GO:0006955,GO:0007411,GO:0009791,GO:0021915,GO:0030215,GO:0038191,GO:0042493,GO:0050919,GO:0060174,GO:0060666,GO:0070062,GO:0071526,GO:0140074,GO:1905312	neural crest cell migration|somitogenesis|blood vessel remodeling|outflow tract septum morphogenesis|cardiac right ventricle morphogenesis|pulmonary myocardium development|extracellular space|immune response|axon guidance|post-embryonic development|neural tube development|semaphorin receptor binding|neuropilin binding|response to drug|negative chemotaxis|limb bud formation|dichotomous subdivision…	path:hsa04360	Axon guidance
NM_001350120.1	SEMA3C	circRNA_06967|Chr2:168012634_168075231_-	0.0051	0.01	3	hsa-miR-6724-5p;novel740_mature;novel367_mature	0.9244534313537602	0.008345343188794093	1.58742	1.2879	1.14494	2.7277	2.47237	2.31445	0.0291224248495827	0.0	0.0352141324737	0.0952051975606228	0.100586678201581	0.0827284215827127	GeneID:10512,Genbank:NM_001350120.1,HGNC:HGNC:10725,MIM:602645	semaphorin 3C	GO:0001755,GO:0001756,GO:0001974,GO:0003148,GO:0003215,GO:0003350,GO:0005615,GO:0006955,GO:0007411,GO:0009791,GO:0021915,GO:0030215,GO:0038191,GO:0042493,GO:0050919,GO:0060174,GO:0060666,GO:0070062,GO:0071526,GO:0140074,GO:1905312	neural crest cell migration|somitogenesis|blood vessel remodeling|outflow tract septum morphogenesis|cardiac right ventricle morphogenesis|pulmonary myocardium development|extracellular space|immune response|axon guidance|post-embryonic development|neural tube development|semaphorin receptor binding|neuropilin binding|response to drug|negative chemotaxis|limb bud formation|dichotomous subdivision…	path:hsa04360	Axon guidance
NM_001350120.1	SEMA3C	circRNA_07908|Chr22:38986298_39025349_+	0.0718	0.0018	19	hsa-miR-10b-3p;novel367_mature;hsa-miR-573;hsa-miR-130a-5p;hsa-miR-3614-5p;hsa-miR-6724-5p;hsa-miR-16-2-3p;hsa-miR-141-5p;novel814_mature;novel740_mature;hsa-let-7a-3p;hsa-miR-548p;hsa-miR-195-3p;novel597_mature;novel943_mature;hsa-miR-26a-2-3p;hsa-miR-374a-3p;hsa-miR-374b-3p;hsa-miR-25-5p	0.932865465870713	0.006609279303364649	1.58742	1.2879	1.14494	2.7277	2.47237	2.31445	0.0	0.0688477365695579	0.0	0.2327238162593	0.18288486945742	0.18384093685047306	GeneID:10512,Genbank:NM_001350120.1,HGNC:HGNC:10725,MIM:602645	semaphorin 3C	GO:0001755,GO:0001756,GO:0001974,GO:0003148,GO:0003215,GO:0003350,GO:0005615,GO:0006955,GO:0007411,GO:0009791,GO:0021915,GO:0030215,GO:0038191,GO:0042493,GO:0050919,GO:0060174,GO:0060666,GO:0070062,GO:0071526,GO:0140074,GO:1905312	neural crest cell migration|somitogenesis|blood vessel remodeling|outflow tract septum morphogenesis|cardiac right ventricle morphogenesis|pulmonary myocardium development|extracellular space|immune response|axon guidance|post-embryonic development|neural tube development|semaphorin receptor binding|neuropilin binding|response to drug|negative chemotaxis|limb bud formation|dichotomous subdivision…	path:hsa04360	Axon guidance
NM_001350120.1	SEMA3C	circRNA_08095|Chr3:27376716_27424152_-	0.0099	0.022000000000000002	7	hsa-miR-10b-3p;novel367_mature;hsa-miR-548p;hsa-miR-130a-5p;hsa-miR-16-2-3p;hsa-miR-195-3p;novel814_mature	0.8254437406582896	0.0430454767054683	1.58742	1.2879	1.14494	2.7277	2.47237	2.31445	0.0	0.0	0.0	0.0423134211380546	0.0822981912558391	0.0827284215827127	GeneID:10512,Genbank:NM_001350120.1,HGNC:HGNC:10725,MIM:602645	semaphorin 3C	GO:0001755,GO:0001756,GO:0001974,GO:0003148,GO:0003215,GO:0003350,GO:0005615,GO:0006955,GO:0007411,GO:0009791,GO:0021915,GO:0030215,GO:0038191,GO:0042493,GO:0050919,GO:0060174,GO:0060666,GO:0070062,GO:0071526,GO:0140074,GO:1905312	neural crest cell migration|somitogenesis|blood vessel remodeling|outflow tract septum morphogenesis|cardiac right ventricle morphogenesis|pulmonary myocardium development|extracellular space|immune response|axon guidance|post-embryonic development|neural tube development|semaphorin receptor binding|neuropilin binding|response to drug|negative chemotaxis|limb bud formation|dichotomous subdivision…	path:hsa04360	Axon guidance
NM_001350120.1	SEMA3C	circRNA_08099|Chr3:27383153_27424152_-	0.027999999999999997	0.04	8	hsa-miR-10b-3p;hsa-miR-450b-5p;novel367_mature;hsa-miR-374b-3p;hsa-miR-130a-5p;hsa-miR-16-2-3p;hsa-miR-195-3p;novel814_mature	0.8449015879748449	0.0342177898435086	1.58742	1.2879	1.14494	2.7277	2.47237	2.31445	0.0	0.0	0.0	0.0846268422761092	0.0548654608372261	0.11949660895280698	GeneID:10512,Genbank:NM_001350120.1,HGNC:HGNC:10725,MIM:602645	semaphorin 3C	GO:0001755,GO:0001756,GO:0001974,GO:0003148,GO:0003215,GO:0003350,GO:0005615,GO:0006955,GO:0007411,GO:0009791,GO:0021915,GO:0030215,GO:0038191,GO:0042493,GO:0050919,GO:0060174,GO:0060666,GO:0070062,GO:0071526,GO:0140074,GO:1905312	neural crest cell migration|somitogenesis|blood vessel remodeling|outflow tract septum morphogenesis|cardiac right ventricle morphogenesis|pulmonary myocardium development|extracellular space|immune response|axon guidance|post-embryonic development|neural tube development|semaphorin receptor binding|neuropilin binding|response to drug|negative chemotaxis|limb bud formation|dichotomous subdivision…	path:hsa04360	Axon guidance
NM_001350120.1	SEMA3C	circRNA_11655|Chr8:63186147_63187745_+	0.0106	0.0015	6	hsa-miR-10b-3p;novel943_mature;hsa-miR-16-2-3p;hsa-miR-130a-5p;hsa-miR-3614-5p;novel814_mature	0.8115594046783347	0.04991903756040197	1.58742	1.2879	1.14494	2.7277	2.47237	2.31445	0.0	0.0	0.0	0.0423134211380546	0.100586678201581	0.0551522810551418	GeneID:10512,Genbank:NM_001350120.1,HGNC:HGNC:10725,MIM:602645	semaphorin 3C	GO:0001755,GO:0001756,GO:0001974,GO:0003148,GO:0003215,GO:0003350,GO:0005615,GO:0006955,GO:0007411,GO:0009791,GO:0021915,GO:0030215,GO:0038191,GO:0042493,GO:0050919,GO:0060174,GO:0060666,GO:0070062,GO:0071526,GO:0140074,GO:1905312	neural crest cell migration|somitogenesis|blood vessel remodeling|outflow tract septum morphogenesis|cardiac right ventricle morphogenesis|pulmonary myocardium development|extracellular space|immune response|axon guidance|post-embryonic development|neural tube development|semaphorin receptor binding|neuropilin binding|response to drug|negative chemotaxis|limb bud formation|dichotomous subdivision…	path:hsa04360	Axon guidance
NM_001356.4	DDX3X	circRNA_00314|Chr1:35470863_35479212_-	0.0057	0.011000000000000001	2	novel478_mature;novel1055_mature	0.8748657351918976	0.02250816363087659	52.7974	52.512	53.9289	24.9321	22.8564	26.1348	0.0388298997994436	0.0258179012135842	0.0704282649474	0.0	0.0	0.0	GeneID:1654,Genbank:NM_001356.4,HGNC:HGNC:2745,MIM:300160	DEAD-box helicase 3, X-linked	GO:0003677,GO:0003723,GO:0003924,GO:0004003,GO:0004004,GO:0005524,GO:0005576,GO:0005634,GO:0005730,GO:0005737,GO:0005741,GO:0005829,GO:0006351,GO:0007059,GO:0008134,GO:0008143,GO:0008190,GO:0008625,GO:0009615,GO:0010494,GO:0010501,GO:0010628,GO:0016032,GO:0016055,GO:0016607,GO:0016887,GO:0017111,GO:0017148,GO:0030307,GO:0030308,GO:0031333,GO:0031369,GO:0032728,GO:0033592,GO:0034063,GO:0034774,GO:…	DNA binding|RNA binding|GTPase activity|ATP-dependent DNA helicase activity|ATP-dependent RNA helicase activity|ATP binding|extracellular region|nucleus|nucleolus|cytoplasm|mitochondrial outer membrane|cytosol|transcription, DNA-templated|chromosome segregation|transcription factor binding|poly(A) binding|eukaryotic initiation factor 4E binding|extrinsic apoptotic signaling pathway via death doma…	path:hsa04622,path:hsa05161,path:hsa05203	RIG-I-like receptor signaling pathway|Hepatitis B|Viral carcinogenesis
NM_001356.4	DDX3X	circRNA_01233|Chr1:246437148_246440124_-	0.0008	0.032	2	novel284_mature;novel939_mature	0.8601673996511551	0.02796264984781409	52.7974	52.512	53.9289	24.9321	22.8564	26.1348	0.0194149498997218	0.0258179012135842	0.05282119871055002	0.0	0.0	0.0	GeneID:1654,Genbank:NM_001356.4,HGNC:HGNC:2745,MIM:300160	DEAD-box helicase 3, X-linked	GO:0003677,GO:0003723,GO:0003924,GO:0004003,GO:0004004,GO:0005524,GO:0005576,GO:0005634,GO:0005730,GO:0005737,GO:0005741,GO:0005829,GO:0006351,GO:0007059,GO:0008134,GO:0008143,GO:0008190,GO:0008625,GO:0009615,GO:0010494,GO:0010501,GO:0010628,GO:0016032,GO:0016055,GO:0016607,GO:0016887,GO:0017111,GO:0017148,GO:0030307,GO:0030308,GO:0031333,GO:0031369,GO:0032728,GO:0033592,GO:0034063,GO:0034774,GO:…	DNA binding|RNA binding|GTPase activity|ATP-dependent DNA helicase activity|ATP-dependent RNA helicase activity|ATP binding|extracellular region|nucleus|nucleolus|cytoplasm|mitochondrial outer membrane|cytosol|transcription, DNA-templated|chromosome segregation|transcription factor binding|poly(A) binding|eukaryotic initiation factor 4E binding|extrinsic apoptotic signaling pathway via death doma…	path:hsa04622,path:hsa05161,path:hsa05203	RIG-I-like receptor signaling pathway|Hepatitis B|Viral carcinogenesis
NM_001356.4	DDX3X	circRNA_02391|Chr11:102205893_102209564_+	0.0015	0.011000000000000001	2	novel939_mature;novel908_mature	0.987421851291432	0.00023631974404967826	52.7974	52.512	53.9289	24.9321	22.8564	26.1348	0.0388298997994436	0.0430298353559737	0.0352141324737	0.0	0.0	0.0	GeneID:1654,Genbank:NM_001356.4,HGNC:HGNC:2745,MIM:300160	DEAD-box helicase 3, X-linked	GO:0003677,GO:0003723,GO:0003924,GO:0004003,GO:0004004,GO:0005524,GO:0005576,GO:0005634,GO:0005730,GO:0005737,GO:0005741,GO:0005829,GO:0006351,GO:0007059,GO:0008134,GO:0008143,GO:0008190,GO:0008625,GO:0009615,GO:0010494,GO:0010501,GO:0010628,GO:0016032,GO:0016055,GO:0016607,GO:0016887,GO:0017111,GO:0017148,GO:0030307,GO:0030308,GO:0031333,GO:0031369,GO:0032728,GO:0033592,GO:0034063,GO:0034774,GO:…	DNA binding|RNA binding|GTPase activity|ATP-dependent DNA helicase activity|ATP-dependent RNA helicase activity|ATP binding|extracellular region|nucleus|nucleolus|cytoplasm|mitochondrial outer membrane|cytosol|transcription, DNA-templated|chromosome segregation|transcription factor binding|poly(A) binding|eukaryotic initiation factor 4E binding|extrinsic apoptotic signaling pathway via death doma…	path:hsa04622,path:hsa05161,path:hsa05203	RIG-I-like receptor signaling pathway|Hepatitis B|Viral carcinogenesis
NM_001356.4	DDX3X	circRNA_04641|Chr16:56385919_56389375_-	0.0187	0.0011	3	novel991_mature;hsa-miR-1306-5p;novel969_mature	0.9550721645353047	0.0029824219477568624	52.7974	52.512	53.9289	24.9321	22.8564	26.1348	0.126197174348192	0.146301440210311	0.12324946365794999	0.0634701317070819	0.0548654608372261	0.0827284215827127	GeneID:1654,Genbank:NM_001356.4,HGNC:HGNC:2745,MIM:300160	DEAD-box helicase 3, X-linked	GO:0003677,GO:0003723,GO:0003924,GO:0004003,GO:0004004,GO:0005524,GO:0005576,GO:0005634,GO:0005730,GO:0005737,GO:0005741,GO:0005829,GO:0006351,GO:0007059,GO:0008134,GO:0008143,GO:0008190,GO:0008625,GO:0009615,GO:0010494,GO:0010501,GO:0010628,GO:0016032,GO:0016055,GO:0016607,GO:0016887,GO:0017111,GO:0017148,GO:0030307,GO:0030308,GO:0031333,GO:0031369,GO:0032728,GO:0033592,GO:0034063,GO:0034774,GO:…	DNA binding|RNA binding|GTPase activity|ATP-dependent DNA helicase activity|ATP-dependent RNA helicase activity|ATP binding|extracellular region|nucleus|nucleolus|cytoplasm|mitochondrial outer membrane|cytosol|transcription, DNA-templated|chromosome segregation|transcription factor binding|poly(A) binding|eukaryotic initiation factor 4E binding|extrinsic apoptotic signaling pathway via death doma…	path:hsa04622,path:hsa05161,path:hsa05203	RIG-I-like receptor signaling pathway|Hepatitis B|Viral carcinogenesis
NM_001356.4	DDX3X	circRNA_04644|Chr16:56626880_56639329_+	0.0076	3.1e-06	9	novel939_mature;novel969_mature;novel284_mature;novel1055_mature;novel874_mature;novel908_mature;hsa-miR-935;hsa-miR-1306-5p;novel99_mature	0.9641971805694329	0.0018998160420973039	52.7974	52.512	53.9289	24.9321	22.8564	26.1348	0.0776597995988871	0.0946656377831421	0.09683886430267499	0.0317350658535409	0.0	0.0275761405275709	GeneID:1654,Genbank:NM_001356.4,HGNC:HGNC:2745,MIM:300160	DEAD-box helicase 3, X-linked	GO:0003677,GO:0003723,GO:0003924,GO:0004003,GO:0004004,GO:0005524,GO:0005576,GO:0005634,GO:0005730,GO:0005737,GO:0005741,GO:0005829,GO:0006351,GO:0007059,GO:0008134,GO:0008143,GO:0008190,GO:0008625,GO:0009615,GO:0010494,GO:0010501,GO:0010628,GO:0016032,GO:0016055,GO:0016607,GO:0016887,GO:0017111,GO:0017148,GO:0030307,GO:0030308,GO:0031333,GO:0031369,GO:0032728,GO:0033592,GO:0034063,GO:0034774,GO:…	DNA binding|RNA binding|GTPase activity|ATP-dependent DNA helicase activity|ATP-dependent RNA helicase activity|ATP binding|extracellular region|nucleus|nucleolus|cytoplasm|mitochondrial outer membrane|cytosol|transcription, DNA-templated|chromosome segregation|transcription factor binding|poly(A) binding|eukaryotic initiation factor 4E binding|extrinsic apoptotic signaling pathway via death doma…	path:hsa04622,path:hsa05161,path:hsa05203	RIG-I-like receptor signaling pathway|Hepatitis B|Viral carcinogenesis
NM_001356.4	DDX3X	circRNA_05460|Chr17:72592203_72649268_-	0.0052	8.4e-05	7	novel939_mature;novel991_mature;novel284_mature;novel1055_mature;hsa-miR-7706;novel874_mature;novel99_mature	0.9375845194011418	0.005721962576541746	52.7974	52.512	53.9289	24.9321	22.8564	26.1348	0.0291224248495827	0.0516358024271684	0.0352141324737	0.0	0.0	0.0	GeneID:1654,Genbank:NM_001356.4,HGNC:HGNC:2745,MIM:300160	DEAD-box helicase 3, X-linked	GO:0003677,GO:0003723,GO:0003924,GO:0004003,GO:0004004,GO:0005524,GO:0005576,GO:0005634,GO:0005730,GO:0005737,GO:0005741,GO:0005829,GO:0006351,GO:0007059,GO:0008134,GO:0008143,GO:0008190,GO:0008625,GO:0009615,GO:0010494,GO:0010501,GO:0010628,GO:0016032,GO:0016055,GO:0016607,GO:0016887,GO:0017111,GO:0017148,GO:0030307,GO:0030308,GO:0031333,GO:0031369,GO:0032728,GO:0033592,GO:0034063,GO:0034774,GO:…	DNA binding|RNA binding|GTPase activity|ATP-dependent DNA helicase activity|ATP-dependent RNA helicase activity|ATP binding|extracellular region|nucleus|nucleolus|cytoplasm|mitochondrial outer membrane|cytosol|transcription, DNA-templated|chromosome segregation|transcription factor binding|poly(A) binding|eukaryotic initiation factor 4E binding|extrinsic apoptotic signaling pathway via death doma…	path:hsa04622,path:hsa05161,path:hsa05203	RIG-I-like receptor signaling pathway|Hepatitis B|Viral carcinogenesis
NM_001356.4	DDX3X	circRNA_06568|Chr2:61256384_61325457_-	0.0003	0.00045	4	novel939_mature;novel478_mature;novel1055_mature;novel99_mature	0.9038057683091802	0.013434936820786229	52.7974	52.512	53.9289	24.9321	22.8564	26.1348	0.5727410220417929	0.6626594644819951	0.554622586460775	0.423134211380546	0.301760034604743	0.257377311590662	GeneID:1654,Genbank:NM_001356.4,HGNC:HGNC:2745,MIM:300160	DEAD-box helicase 3, X-linked	GO:0003677,GO:0003723,GO:0003924,GO:0004003,GO:0004004,GO:0005524,GO:0005576,GO:0005634,GO:0005730,GO:0005737,GO:0005741,GO:0005829,GO:0006351,GO:0007059,GO:0008134,GO:0008143,GO:0008190,GO:0008625,GO:0009615,GO:0010494,GO:0010501,GO:0010628,GO:0016032,GO:0016055,GO:0016607,GO:0016887,GO:0017111,GO:0017148,GO:0030307,GO:0030308,GO:0031333,GO:0031369,GO:0032728,GO:0033592,GO:0034063,GO:0034774,GO:…	DNA binding|RNA binding|GTPase activity|ATP-dependent DNA helicase activity|ATP-dependent RNA helicase activity|ATP binding|extracellular region|nucleus|nucleolus|cytoplasm|mitochondrial outer membrane|cytosol|transcription, DNA-templated|chromosome segregation|transcription factor binding|poly(A) binding|eukaryotic initiation factor 4E binding|extrinsic apoptotic signaling pathway via death doma…	path:hsa04622,path:hsa05161,path:hsa05203	RIG-I-like receptor signaling pathway|Hepatitis B|Viral carcinogenesis
NM_001356.4	DDX3X	circRNA_08494|Chr3:123931102_123949132_-	0.0005	0.0011	3	novel478_mature;novel72_star;novel874_mature	0.8796033182864083	0.020870444771093358	52.7974	52.512	53.9289	24.9321	22.8564	26.1348	0.0388298997994436	0.0172119341423895	0.05282119871055002	0.0	0.0	0.0	GeneID:1654,Genbank:NM_001356.4,HGNC:HGNC:2745,MIM:300160	DEAD-box helicase 3, X-linked	GO:0003677,GO:0003723,GO:0003924,GO:0004003,GO:0004004,GO:0005524,GO:0005576,GO:0005634,GO:0005730,GO:0005737,GO:0005741,GO:0005829,GO:0006351,GO:0007059,GO:0008134,GO:0008143,GO:0008190,GO:0008625,GO:0009615,GO:0010494,GO:0010501,GO:0010628,GO:0016032,GO:0016055,GO:0016607,GO:0016887,GO:0017111,GO:0017148,GO:0030307,GO:0030308,GO:0031333,GO:0031369,GO:0032728,GO:0033592,GO:0034063,GO:0034774,GO:…	DNA binding|RNA binding|GTPase activity|ATP-dependent DNA helicase activity|ATP-dependent RNA helicase activity|ATP binding|extracellular region|nucleus|nucleolus|cytoplasm|mitochondrial outer membrane|cytosol|transcription, DNA-templated|chromosome segregation|transcription factor binding|poly(A) binding|eukaryotic initiation factor 4E binding|extrinsic apoptotic signaling pathway via death doma…	path:hsa04622,path:hsa05161,path:hsa05203	RIG-I-like receptor signaling pathway|Hepatitis B|Viral carcinogenesis
NM_001356.4	DDX3X	circRNA_09218|Chr4:82878730_82881940_-	0.0056	0.011000000000000001	2	novel939_mature;novel99_mature	0.9400477392425158	0.005283667941750874	52.7974	52.512	53.9289	24.9321	22.8564	26.1348	0.0776597995988871	0.0946656377831421	0.114445930539525	0.0423134211380546	0.018288486945742	0.0183840936850473	GeneID:1654,Genbank:NM_001356.4,HGNC:HGNC:2745,MIM:300160	DEAD-box helicase 3, X-linked	GO:0003677,GO:0003723,GO:0003924,GO:0004003,GO:0004004,GO:0005524,GO:0005576,GO:0005634,GO:0005730,GO:0005737,GO:0005741,GO:0005829,GO:0006351,GO:0007059,GO:0008134,GO:0008143,GO:0008190,GO:0008625,GO:0009615,GO:0010494,GO:0010501,GO:0010628,GO:0016032,GO:0016055,GO:0016607,GO:0016887,GO:0017111,GO:0017148,GO:0030307,GO:0030308,GO:0031333,GO:0031369,GO:0032728,GO:0033592,GO:0034063,GO:0034774,GO:…	DNA binding|RNA binding|GTPase activity|ATP-dependent DNA helicase activity|ATP-dependent RNA helicase activity|ATP binding|extracellular region|nucleus|nucleolus|cytoplasm|mitochondrial outer membrane|cytosol|transcription, DNA-templated|chromosome segregation|transcription factor binding|poly(A) binding|eukaryotic initiation factor 4E binding|extrinsic apoptotic signaling pathway via death doma…	path:hsa04622,path:hsa05161,path:hsa05203	RIG-I-like receptor signaling pathway|Hepatitis B|Viral carcinogenesis
NM_001399.4	EDA	circRNA_00267|Chr1:31915895_31919658_-	0.0009	0.018000000000000002	3	hsa-miR-374a-3p;hsa-miR-10b-3p;hsa-miR-3614-5p	0.9736510566388696	0.0010322536258626678	0.657576	0.692603	0.583496	0.970377	0.9347	0.782623	0.5533260721420711	0.6024176949836321	0.58103318581605	1.32229441056421	1.1796074080003602	0.8824364968822691	GeneID:1896,Genbank:NM_001399.4,HGNC:HGNC:3157,MIM:300451	ectodysplasin A	GO:0005102,GO:0005123,GO:0005164,GO:0005576,GO:0005581,GO:0005789,GO:0005811,GO:0005856,GO:0005886,GO:0005887,GO:0006955,GO:0007160,GO:0010467,GO:0010628,GO:0016020,GO:0016021,GO:0019221,GO:0030154,GO:0033209,GO:0038177,GO:0042346,GO:0042475,GO:0043231,GO:0043473,GO:0045177,GO:0051092,GO:0060662,GO:0060789,GO:0061153,GO:0090263,GO:1901222	receptor binding|death receptor binding|tumor necrosis factor receptor binding|extracellular region|collagen trimer|endoplasmic reticulum membrane|lipid droplet|cytoskeleton|plasma membrane|integral component of plasma membrane|immune response|cell-matrix adhesion|gene expression|positive regulation of gene expression|membrane|integral component of membrane|cytokine-mediated signaling pathway|cel…	path:hsa04060	Cytokine-cytokine receptor interaction
NM_001399.4	EDA	circRNA_01071|Chr1:223954477_223962708_-	0.0082	0.005	9	hsa-miR-100-3p;hsa-miR-10b-3p;novel740_mature;novel655_mature;hsa-miR-548p;hsa-miR-3614-5p;hsa-miR-141-5p;hsa-miR-92a-1-5p;hsa-miR-222-5p	0.9045208932380826	0.013239183569384376	0.657576	0.692603	0.583496	0.970377	0.9347	0.782623	0.0	0.0	0.0	0.0423134211380546	0.0640097043100971	0.0367681873700945	GeneID:1896,Genbank:NM_001399.4,HGNC:HGNC:3157,MIM:300451	ectodysplasin A	GO:0005102,GO:0005123,GO:0005164,GO:0005576,GO:0005581,GO:0005789,GO:0005811,GO:0005856,GO:0005886,GO:0005887,GO:0006955,GO:0007160,GO:0010467,GO:0010628,GO:0016020,GO:0016021,GO:0019221,GO:0030154,GO:0033209,GO:0038177,GO:0042346,GO:0042475,GO:0043231,GO:0043473,GO:0045177,GO:0051092,GO:0060662,GO:0060789,GO:0061153,GO:0090263,GO:1901222	receptor binding|death receptor binding|tumor necrosis factor receptor binding|extracellular region|collagen trimer|endoplasmic reticulum membrane|lipid droplet|cytoskeleton|plasma membrane|integral component of plasma membrane|immune response|cell-matrix adhesion|gene expression|positive regulation of gene expression|membrane|integral component of membrane|cytokine-mediated signaling pathway|cel…	path:hsa04060	Cytokine-cytokine receptor interaction
NM_001399.4	EDA	circRNA_03561|Chr14:31127785_31169468_-	0.002	0.00039	6	hsa-miR-100-3p;hsa-miR-10b-3p;hsa-miR-548p;hsa-miR-3614-5p;hsa-miR-141-5p;hsa-miR-222-5p	0.8529687730200307	0.03083799867010752	0.657576	0.692603	0.583496	0.970377	0.9347	0.782623	0.0	0.0	0.0	0.0528917764225682	0.10973092167445199	0.0459602342126182	GeneID:1896,Genbank:NM_001399.4,HGNC:HGNC:3157,MIM:300451	ectodysplasin A	GO:0005102,GO:0005123,GO:0005164,GO:0005576,GO:0005581,GO:0005789,GO:0005811,GO:0005856,GO:0005886,GO:0005887,GO:0006955,GO:0007160,GO:0010467,GO:0010628,GO:0016020,GO:0016021,GO:0019221,GO:0030154,GO:0033209,GO:0038177,GO:0042346,GO:0042475,GO:0043231,GO:0043473,GO:0045177,GO:0051092,GO:0060662,GO:0060789,GO:0061153,GO:0090263,GO:1901222	receptor binding|death receptor binding|tumor necrosis factor receptor binding|extracellular region|collagen trimer|endoplasmic reticulum membrane|lipid droplet|cytoskeleton|plasma membrane|integral component of plasma membrane|immune response|cell-matrix adhesion|gene expression|positive regulation of gene expression|membrane|integral component of membrane|cytokine-mediated signaling pathway|cel…	path:hsa04060	Cytokine-cytokine receptor interaction
NM_001399.4	EDA	circRNA_05982|Chr19:11113278_11113762_+	0.0008	0.018000000000000002	2	hsa-miR-141-5p;hsa-miR-92a-1-5p	0.8517326842997008	0.031345100559652554	0.657576	0.692603	0.583496	0.970377	0.9347	0.782623	0.0	0.0	0.0	0.0740484869915955	0.0365769738914841	0.0551522810551418	GeneID:1896,Genbank:NM_001399.4,HGNC:HGNC:3157,MIM:300451	ectodysplasin A	GO:0005102,GO:0005123,GO:0005164,GO:0005576,GO:0005581,GO:0005789,GO:0005811,GO:0005856,GO:0005886,GO:0005887,GO:0006955,GO:0007160,GO:0010467,GO:0010628,GO:0016020,GO:0016021,GO:0019221,GO:0030154,GO:0033209,GO:0038177,GO:0042346,GO:0042475,GO:0043231,GO:0043473,GO:0045177,GO:0051092,GO:0060662,GO:0060789,GO:0061153,GO:0090263,GO:1901222	receptor binding|death receptor binding|tumor necrosis factor receptor binding|extracellular region|collagen trimer|endoplasmic reticulum membrane|lipid droplet|cytoskeleton|plasma membrane|integral component of plasma membrane|immune response|cell-matrix adhesion|gene expression|positive regulation of gene expression|membrane|integral component of membrane|cytokine-mediated signaling pathway|cel…	path:hsa04060	Cytokine-cytokine receptor interaction
NM_001399.4	EDA	circRNA_07908|Chr22:38986298_39025349_+	0.0292	1e-06	16	hsa-miR-3614-5p;hsa-miR-181a-3p;hsa-miR-100-3p;hsa-miR-10b-3p;hsa-miR-26a-2-3p;novel740_mature;novel655_mature;hsa-miR-374a-3p;hsa-miR-548p;hsa-miR-374b-3p;hsa-miR-4521;novel483_mature;hsa-miR-141-5p;hsa-miR-92a-1-5p;hsa-miR-222-5p;novel296_mature	0.9309649241853972	0.0069842574178029726	0.657576	0.692603	0.583496	0.970377	0.9347	0.782623	0.0	0.0688477365695579	0.0	0.2327238162593	0.18288486945742	0.18384093685047306	GeneID:1896,Genbank:NM_001399.4,HGNC:HGNC:3157,MIM:300451	ectodysplasin A	GO:0005102,GO:0005123,GO:0005164,GO:0005576,GO:0005581,GO:0005789,GO:0005811,GO:0005856,GO:0005886,GO:0005887,GO:0006955,GO:0007160,GO:0010467,GO:0010628,GO:0016020,GO:0016021,GO:0019221,GO:0030154,GO:0033209,GO:0038177,GO:0042346,GO:0042475,GO:0043231,GO:0043473,GO:0045177,GO:0051092,GO:0060662,GO:0060789,GO:0061153,GO:0090263,GO:1901222	receptor binding|death receptor binding|tumor necrosis factor receptor binding|extracellular region|collagen trimer|endoplasmic reticulum membrane|lipid droplet|cytoskeleton|plasma membrane|integral component of plasma membrane|immune response|cell-matrix adhesion|gene expression|positive regulation of gene expression|membrane|integral component of membrane|cytokine-mediated signaling pathway|cel…	path:hsa04060	Cytokine-cytokine receptor interaction
NM_001399.4	EDA	circRNA_10841|Chr7:22308339_22318037_-	0.0039	0.0022	3	hsa-miR-26a-2-3p;hsa-miR-374a-3p;hsa-miR-100-3p	0.9692003641042436	0.0014083178190664096	0.657576	0.692603	0.583496	0.970377	0.9347	0.782623	0.087367274548748	0.0602417694983632	0.026410599355275004	0.179832039836732	0.19202911293029096	0.11030456211028399	GeneID:1896,Genbank:NM_001399.4,HGNC:HGNC:3157,MIM:300451	ectodysplasin A	GO:0005102,GO:0005123,GO:0005164,GO:0005576,GO:0005581,GO:0005789,GO:0005811,GO:0005856,GO:0005886,GO:0005887,GO:0006955,GO:0007160,GO:0010467,GO:0010628,GO:0016020,GO:0016021,GO:0019221,GO:0030154,GO:0033209,GO:0038177,GO:0042346,GO:0042475,GO:0043231,GO:0043473,GO:0045177,GO:0051092,GO:0060662,GO:0060789,GO:0061153,GO:0090263,GO:1901222	receptor binding|death receptor binding|tumor necrosis factor receptor binding|extracellular region|collagen trimer|endoplasmic reticulum membrane|lipid droplet|cytoskeleton|plasma membrane|integral component of plasma membrane|immune response|cell-matrix adhesion|gene expression|positive regulation of gene expression|membrane|integral component of membrane|cytokine-mediated signaling pathway|cel…	path:hsa04060	Cytokine-cytokine receptor interaction
NM_001399.4	EDA	circRNA_11306|Chr7:140334429_140337349_-	0.0018	0.049	2	hsa-miR-10b-3p;hsa-miR-548p	0.8931840777231771	0.016505096201190478	0.657576	0.692603	0.583496	0.970377	0.9347	0.782623	0.0	0.0	0.0	0.0528917764225682	0.0914424347287101	0.0275761405275709	GeneID:1896,Genbank:NM_001399.4,HGNC:HGNC:3157,MIM:300451	ectodysplasin A	GO:0005102,GO:0005123,GO:0005164,GO:0005576,GO:0005581,GO:0005789,GO:0005811,GO:0005856,GO:0005886,GO:0005887,GO:0006955,GO:0007160,GO:0010467,GO:0010628,GO:0016020,GO:0016021,GO:0019221,GO:0030154,GO:0033209,GO:0038177,GO:0042346,GO:0042475,GO:0043231,GO:0043473,GO:0045177,GO:0051092,GO:0060662,GO:0060789,GO:0061153,GO:0090263,GO:1901222	receptor binding|death receptor binding|tumor necrosis factor receptor binding|extracellular region|collagen trimer|endoplasmic reticulum membrane|lipid droplet|cytoskeleton|plasma membrane|integral component of plasma membrane|immune response|cell-matrix adhesion|gene expression|positive regulation of gene expression|membrane|integral component of membrane|cytokine-mediated signaling pathway|cel…	path:hsa04060	Cytokine-cytokine receptor interaction
NM_001432.2	EREG	circRNA_01233|Chr1:246437148_246440124_-	0.0016	0.0011	3	novel284_mature;novel630_mature;novel939_mature	0.8226351753205583	0.04439762530023586	208.672	228.69099999999997	211.737	126.00399999999999	129.344	134.194	0.0194149498997218	0.0258179012135842	0.05282119871055002	0.0	0.0	0.0	GeneID:2069,Genbank:NM_001432.2,HGNC:HGNC:3443,MIM:602061	epiregulin	GO:0000165,GO:0001525,GO:0001550,GO:0001556,GO:0001819,GO:0004713,GO:0005088,GO:0005154,GO:0005576,GO:0005615,GO:0005622,GO:0005887,GO:0007143,GO:0007173,GO:0007267,GO:0008083,GO:0008284,GO:0008285,GO:0009299,GO:0009653,GO:0009887,GO:0019221,GO:0030216,GO:0030728,GO:0038128,GO:0042060,GO:0042108,GO:0042327,GO:0042700,GO:0043434,GO:0043616,GO:0045089,GO:0045410,GO:0045740,GO:0045741,GO:0045840,GO:…	MAPK cascade|angiogenesis|ovarian cumulus expansion|oocyte maturation|positive regulation of cytokine production|protein tyrosine kinase activity|Ras guanyl-nucleotide exchange factor activity|epidermal growth factor receptor binding|extracellular region|extracellular space|intracellular|integral component of plasma membrane|female meiotic nuclear division|epidermal growth factor receptor signali…	path:hsa04010,path:hsa04012,path:hsa04151,path:hsa05210	MAPK signaling pathway|ErbB signaling pathway|PI3K-Akt signaling pathway|Colorectal cancer
NM_001432.2	EREG	circRNA_02391|Chr11:102205893_102209564_+	0.0015	0.011000000000000001	2	novel939_mature;novel908_mature	0.995067648165288	3.643214457101099e-05	208.672	228.69099999999997	211.737	126.00399999999999	129.344	134.194	0.0388298997994436	0.0430298353559737	0.0352141324737	0.0	0.0	0.0	GeneID:2069,Genbank:NM_001432.2,HGNC:HGNC:3443,MIM:602061	epiregulin	GO:0000165,GO:0001525,GO:0001550,GO:0001556,GO:0001819,GO:0004713,GO:0005088,GO:0005154,GO:0005576,GO:0005615,GO:0005622,GO:0005887,GO:0007143,GO:0007173,GO:0007267,GO:0008083,GO:0008284,GO:0008285,GO:0009299,GO:0009653,GO:0009887,GO:0019221,GO:0030216,GO:0030728,GO:0038128,GO:0042060,GO:0042108,GO:0042327,GO:0042700,GO:0043434,GO:0043616,GO:0045089,GO:0045410,GO:0045740,GO:0045741,GO:0045840,GO:…	MAPK cascade|angiogenesis|ovarian cumulus expansion|oocyte maturation|positive regulation of cytokine production|protein tyrosine kinase activity|Ras guanyl-nucleotide exchange factor activity|epidermal growth factor receptor binding|extracellular region|extracellular space|intracellular|integral component of plasma membrane|female meiotic nuclear division|epidermal growth factor receptor signali…	path:hsa04010,path:hsa04012,path:hsa04151,path:hsa05210	MAPK signaling pathway|ErbB signaling pathway|PI3K-Akt signaling pathway|Colorectal cancer
NM_001432.2	EREG	circRNA_04644|Chr16:56626880_56639329_+	0.0031	5.4000000000000005e-05	8	novel939_mature;novel284_mature;novel1055_mature;novel47_mature;novel908_mature;hsa-miR-4665-5p;novel630_mature;hsa-miR-642a-3p	0.9498814607820044	0.003704856383252364	208.672	228.69099999999997	211.737	126.00399999999999	129.344	134.194	0.0776597995988871	0.0946656377831421	0.09683886430267499	0.0317350658535409	0.0	0.0275761405275709	GeneID:2069,Genbank:NM_001432.2,HGNC:HGNC:3443,MIM:602061	epiregulin	GO:0000165,GO:0001525,GO:0001550,GO:0001556,GO:0001819,GO:0004713,GO:0005088,GO:0005154,GO:0005576,GO:0005615,GO:0005622,GO:0005887,GO:0007143,GO:0007173,GO:0007267,GO:0008083,GO:0008284,GO:0008285,GO:0009299,GO:0009653,GO:0009887,GO:0019221,GO:0030216,GO:0030728,GO:0038128,GO:0042060,GO:0042108,GO:0042327,GO:0042700,GO:0043434,GO:0043616,GO:0045089,GO:0045410,GO:0045740,GO:0045741,GO:0045840,GO:…	MAPK cascade|angiogenesis|ovarian cumulus expansion|oocyte maturation|positive regulation of cytokine production|protein tyrosine kinase activity|Ras guanyl-nucleotide exchange factor activity|epidermal growth factor receptor binding|extracellular region|extracellular space|intracellular|integral component of plasma membrane|female meiotic nuclear division|epidermal growth factor receptor signali…	path:hsa04010,path:hsa04012,path:hsa04151,path:hsa05210	MAPK signaling pathway|ErbB signaling pathway|PI3K-Akt signaling pathway|Colorectal cancer
NM_001432.2	EREG	circRNA_05460|Chr17:72592203_72649268_-	0.0096	2.9e-09	10	novel939_mature;novel991_mature;novel284_mature;hsa-miR-154-5p;novel1055_mature;novel47_mature;hsa-miR-7706;hsa-miR-4665-5p;novel630_mature;hsa-miR-642a-3p	0.9798620305075464	0.0006042233688424327	208.672	228.69099999999997	211.737	126.00399999999999	129.344	134.194	0.0291224248495827	0.0516358024271684	0.0352141324737	0.0	0.0	0.0	GeneID:2069,Genbank:NM_001432.2,HGNC:HGNC:3443,MIM:602061	epiregulin	GO:0000165,GO:0001525,GO:0001550,GO:0001556,GO:0001819,GO:0004713,GO:0005088,GO:0005154,GO:0005576,GO:0005615,GO:0005622,GO:0005887,GO:0007143,GO:0007173,GO:0007267,GO:0008083,GO:0008284,GO:0008285,GO:0009299,GO:0009653,GO:0009887,GO:0019221,GO:0030216,GO:0030728,GO:0038128,GO:0042060,GO:0042108,GO:0042327,GO:0042700,GO:0043434,GO:0043616,GO:0045089,GO:0045410,GO:0045740,GO:0045741,GO:0045840,GO:…	MAPK cascade|angiogenesis|ovarian cumulus expansion|oocyte maturation|positive regulation of cytokine production|protein tyrosine kinase activity|Ras guanyl-nucleotide exchange factor activity|epidermal growth factor receptor binding|extracellular region|extracellular space|intracellular|integral component of plasma membrane|female meiotic nuclear division|epidermal growth factor receptor signali…	path:hsa04010,path:hsa04012,path:hsa04151,path:hsa05210	MAPK signaling pathway|ErbB signaling pathway|PI3K-Akt signaling pathway|Colorectal cancer
NM_001432.2	EREG	circRNA_11640|Chr8:60741259_60743097_+	0.0007	0.011000000000000001	2	novel939_mature;novel630_mature	0.8205728774431371	0.045402891790383114	208.672	228.69099999999997	211.737	126.00399999999999	129.344	134.194	0.0388298997994436	0.0774537036407526	0.114445930539525	0.0	0.027432730418612997	0.0	GeneID:2069,Genbank:NM_001432.2,HGNC:HGNC:3443,MIM:602061	epiregulin	GO:0000165,GO:0001525,GO:0001550,GO:0001556,GO:0001819,GO:0004713,GO:0005088,GO:0005154,GO:0005576,GO:0005615,GO:0005622,GO:0005887,GO:0007143,GO:0007173,GO:0007267,GO:0008083,GO:0008284,GO:0008285,GO:0009299,GO:0009653,GO:0009887,GO:0019221,GO:0030216,GO:0030728,GO:0038128,GO:0042060,GO:0042108,GO:0042327,GO:0042700,GO:0043434,GO:0043616,GO:0045089,GO:0045410,GO:0045740,GO:0045741,GO:0045840,GO:…	MAPK cascade|angiogenesis|ovarian cumulus expansion|oocyte maturation|positive regulation of cytokine production|protein tyrosine kinase activity|Ras guanyl-nucleotide exchange factor activity|epidermal growth factor receptor binding|extracellular region|extracellular space|intracellular|integral component of plasma membrane|female meiotic nuclear division|epidermal growth factor receptor signali…	path:hsa04010,path:hsa04012,path:hsa04151,path:hsa05210	MAPK signaling pathway|ErbB signaling pathway|PI3K-Akt signaling pathway|Colorectal cancer
NM_001722.2	POLR3D	circRNA_01071|Chr1:223954477_223962708_-	0.0015	0.00018999999999999998	6	hsa-miR-10b-3p;novel655_mature;hsa-miR-548p;hsa-miR-130a-5p;hsa-miR-141-5p;hsa-miR-222-5p	0.9636297839704699	0.001960133794484661	8.772789999999999	8.139660000000001	7.454460000000001	10.2864	12.2583	10.575	0.0	0.0	0.0	0.0423134211380546	0.0640097043100971	0.0367681873700945	GeneID:661,Genbank:NM_001722.2,HGNC:HGNC:1080,MIM:187280	RNA polymerase III subunit D	GO:0000790,GO:0003677,GO:0003682,GO:0003899,GO:0005654,GO:0005666,GO:0005829,GO:0006383,GO:0016607,GO:0032481,GO:0032728,GO:0045087,GO:0045089,GO:0051607	nuclear chromatin|DNA binding|chromatin binding|DNA-directed 5'-3' RNA polymerase activity|nucleoplasm|DNA-directed RNA polymerase III complex|cytosol|transcription from RNA polymerase III promoter|nuclear speck|positive regulation of type I interferon production|positive regulation of interferon-beta production|innate immune response|positive regulation of innate immune response|defense response…	path:hsa00230,path:hsa00240,path:hsa03020,path:hsa04623	Purine metabolism|Pyrimidine metabolism|RNA polymerase|Cytosolic DNA-sensing pathway
NM_001722.2	POLR3D	circRNA_03561|Chr14:31127785_31169468_-	0.0003	0.00039	4	hsa-miR-141-5p;hsa-miR-222-5p;hsa-miR-10b-3p;hsa-miR-548p	0.9591722881162285	0.0024663251880219987	8.772789999999999	8.139660000000001	7.454460000000001	10.2864	12.2583	10.575	0.0	0.0	0.0	0.0528917764225682	0.10973092167445199	0.0459602342126182	GeneID:661,Genbank:NM_001722.2,HGNC:HGNC:1080,MIM:187280	RNA polymerase III subunit D	GO:0000790,GO:0003677,GO:0003682,GO:0003899,GO:0005654,GO:0005666,GO:0005829,GO:0006383,GO:0016607,GO:0032481,GO:0032728,GO:0045087,GO:0045089,GO:0051607	nuclear chromatin|DNA binding|chromatin binding|DNA-directed 5'-3' RNA polymerase activity|nucleoplasm|DNA-directed RNA polymerase III complex|cytosol|transcription from RNA polymerase III promoter|nuclear speck|positive regulation of type I interferon production|positive regulation of interferon-beta production|innate immune response|positive regulation of innate immune response|defense response…	path:hsa00230,path:hsa00240,path:hsa03020,path:hsa04623	Purine metabolism|Pyrimidine metabolism|RNA polymerase|Cytosolic DNA-sensing pathway
NM_001722.2	POLR3D	circRNA_04405|Chr15:100564692_100565265_-	0.0007	0.013000000000000001	2	hsa-miR-130a-5p;hsa-miR-141-5p	0.9719185323718358	0.0011717811512734553	8.772789999999999	8.139660000000001	7.454460000000001	10.2864	12.2583	10.575	0.0	0.0	0.0	0.0317350658535409	0.0640097043100971	0.0367681873700945	GeneID:661,Genbank:NM_001722.2,HGNC:HGNC:1080,MIM:187280	RNA polymerase III subunit D	GO:0000790,GO:0003677,GO:0003682,GO:0003899,GO:0005654,GO:0005666,GO:0005829,GO:0006383,GO:0016607,GO:0032481,GO:0032728,GO:0045087,GO:0045089,GO:0051607	nuclear chromatin|DNA binding|chromatin binding|DNA-directed 5'-3' RNA polymerase activity|nucleoplasm|DNA-directed RNA polymerase III complex|cytosol|transcription from RNA polymerase III promoter|nuclear speck|positive regulation of type I interferon production|positive regulation of interferon-beta production|innate immune response|positive regulation of innate immune response|defense response…	path:hsa00230,path:hsa00240,path:hsa03020,path:hsa04623	Purine metabolism|Pyrimidine metabolism|RNA polymerase|Cytosolic DNA-sensing pathway
NM_001722.2	POLR3D	circRNA_04421|Chr16:696773_697419_-	0.0002	0.013000000000000001	2	hsa-miR-141-5p;hsa-miR-548p	0.9731885330869978	0.0010686453617604506	8.772789999999999	8.139660000000001	7.454460000000001	10.2864	12.2583	10.575	0.0291224248495827	0.0	0.0	0.0634701317070819	0.146307895565936	0.11030456211028399	GeneID:661,Genbank:NM_001722.2,HGNC:HGNC:1080,MIM:187280	RNA polymerase III subunit D	GO:0000790,GO:0003677,GO:0003682,GO:0003899,GO:0005654,GO:0005666,GO:0005829,GO:0006383,GO:0016607,GO:0032481,GO:0032728,GO:0045087,GO:0045089,GO:0051607	nuclear chromatin|DNA binding|chromatin binding|DNA-directed 5'-3' RNA polymerase activity|nucleoplasm|DNA-directed RNA polymerase III complex|cytosol|transcription from RNA polymerase III promoter|nuclear speck|positive regulation of type I interferon production|positive regulation of interferon-beta production|innate immune response|positive regulation of innate immune response|defense response…	path:hsa00230,path:hsa00240,path:hsa03020,path:hsa04623	Purine metabolism|Pyrimidine metabolism|RNA polymerase|Cytosolic DNA-sensing pathway
NM_001722.2	POLR3D	circRNA_07787|Chr22:20933779_20934244_+	0.0005	0.013000000000000001	2	hsa-miR-130a-5p;hsa-miR-10b-3p	0.8736756139439354	0.022928842934283145	8.772789999999999	8.139660000000001	7.454460000000001	10.2864	12.2583	10.575	0.10678222444847	0.10327160485433699	0.12324946365794999	0.29619394796638204	0.2834715476590011	0.2389932179056149	GeneID:661,Genbank:NM_001722.2,HGNC:HGNC:1080,MIM:187280	RNA polymerase III subunit D	GO:0000790,GO:0003677,GO:0003682,GO:0003899,GO:0005654,GO:0005666,GO:0005829,GO:0006383,GO:0016607,GO:0032481,GO:0032728,GO:0045087,GO:0045089,GO:0051607	nuclear chromatin|DNA binding|chromatin binding|DNA-directed 5'-3' RNA polymerase activity|nucleoplasm|DNA-directed RNA polymerase III complex|cytosol|transcription from RNA polymerase III promoter|nuclear speck|positive regulation of type I interferon production|positive regulation of interferon-beta production|innate immune response|positive regulation of innate immune response|defense response…	path:hsa00230,path:hsa00240,path:hsa03020,path:hsa04623	Purine metabolism|Pyrimidine metabolism|RNA polymerase|Cytosolic DNA-sensing pathway
NM_001722.2	POLR3D	circRNA_07908|Chr22:38986298_39025349_+	0.0016	0.0083	6	hsa-miR-10b-3p;novel655_mature;hsa-miR-548p;hsa-miR-130a-5p;hsa-miR-141-5p;hsa-miR-222-5p	0.8129119808888224	0.04922866975849181	8.772789999999999	8.139660000000001	7.454460000000001	10.2864	12.2583	10.575	0.0	0.0688477365695579	0.0	0.2327238162593	0.18288486945742	0.18384093685047306	GeneID:661,Genbank:NM_001722.2,HGNC:HGNC:1080,MIM:187280	RNA polymerase III subunit D	GO:0000790,GO:0003677,GO:0003682,GO:0003899,GO:0005654,GO:0005666,GO:0005829,GO:0006383,GO:0016607,GO:0032481,GO:0032728,GO:0045087,GO:0045089,GO:0051607	nuclear chromatin|DNA binding|chromatin binding|DNA-directed 5'-3' RNA polymerase activity|nucleoplasm|DNA-directed RNA polymerase III complex|cytosol|transcription from RNA polymerase III promoter|nuclear speck|positive regulation of type I interferon production|positive regulation of interferon-beta production|innate immune response|positive regulation of innate immune response|defense response…	path:hsa00230,path:hsa00240,path:hsa03020,path:hsa04623	Purine metabolism|Pyrimidine metabolism|RNA polymerase|Cytosolic DNA-sensing pathway
NM_001722.2	POLR3D	circRNA_08095|Chr3:27376716_27424152_-	0.0002	0.027000000000000003	3	hsa-miR-130a-5p;hsa-miR-10b-3p;hsa-miR-548p	0.9179986515505956	0.009810634120596642	8.772789999999999	8.139660000000001	7.454460000000001	10.2864	12.2583	10.575	0.0	0.0	0.0	0.0423134211380546	0.0822981912558391	0.0827284215827127	GeneID:661,Genbank:NM_001722.2,HGNC:HGNC:1080,MIM:187280	RNA polymerase III subunit D	GO:0000790,GO:0003677,GO:0003682,GO:0003899,GO:0005654,GO:0005666,GO:0005829,GO:0006383,GO:0016607,GO:0032481,GO:0032728,GO:0045087,GO:0045089,GO:0051607	nuclear chromatin|DNA binding|chromatin binding|DNA-directed 5'-3' RNA polymerase activity|nucleoplasm|DNA-directed RNA polymerase III complex|cytosol|transcription from RNA polymerase III promoter|nuclear speck|positive regulation of type I interferon production|positive regulation of interferon-beta production|innate immune response|positive regulation of innate immune response|defense response…	path:hsa00230,path:hsa00240,path:hsa03020,path:hsa04623	Purine metabolism|Pyrimidine metabolism|RNA polymerase|Cytosolic DNA-sensing pathway
NM_001722.2	POLR3D	circRNA_11306|Chr7:140334429_140337349_-	0.0007	0.0065	2	hsa-miR-10b-3p;hsa-miR-548p	0.9279770634393544	0.007594152674709317	8.772789999999999	8.139660000000001	7.454460000000001	10.2864	12.2583	10.575	0.0	0.0	0.0	0.0528917764225682	0.0914424347287101	0.0275761405275709	GeneID:661,Genbank:NM_001722.2,HGNC:HGNC:1080,MIM:187280	RNA polymerase III subunit D	GO:0000790,GO:0003677,GO:0003682,GO:0003899,GO:0005654,GO:0005666,GO:0005829,GO:0006383,GO:0016607,GO:0032481,GO:0032728,GO:0045087,GO:0045089,GO:0051607	nuclear chromatin|DNA binding|chromatin binding|DNA-directed 5'-3' RNA polymerase activity|nucleoplasm|DNA-directed RNA polymerase III complex|cytosol|transcription from RNA polymerase III promoter|nuclear speck|positive regulation of type I interferon production|positive regulation of interferon-beta production|innate immune response|positive regulation of innate immune response|defense response…	path:hsa00230,path:hsa00240,path:hsa03020,path:hsa04623	Purine metabolism|Pyrimidine metabolism|RNA polymerase|Cytosolic DNA-sensing pathway
NM_001806.3	CEBPG	circRNA_04644|Chr16:56626880_56639329_+	0.0014	0.0019	4	hsa-miR-4665-5p;novel874_mature;novel969_mature;novel99_mature	0.9576766446806884	0.002648993405951607	41.0007	43.629	41.805	13.1603	13.4269	17.2846	0.0776597995988871	0.0946656377831421	0.09683886430267499	0.0317350658535409	0.0	0.0275761405275709	GeneID:1054,Genbank:NM_001806.3,HGNC:HGNC:1837,MIM:138972	CCAAT enhancer binding protein gamma	GO:0000978,GO:0001077,GO:0001889,GO:0003677,GO:0005634,GO:0005654,GO:0006357,GO:0006955,GO:0008134,GO:0016071,GO:0030183,GO:0042267,GO:0042803,GO:0043353,GO:0043388,GO:0043433,GO:0043565,GO:0045078,GO:0045739,GO:0045944,GO:0046982,GO:0051091	RNA polymerase II proximal promoter sequence-specific DNA binding|transcriptional activator activity, RNA polymerase II proximal promoter sequence-specific DNA binding|liver development|DNA binding|nucleus|nucleoplasm|regulation of transcription from RNA polymerase II promoter|immune response|transcription factor binding|mRNA metabolic process|B cell differentiation|natural killer cell mediated c…	path:hsa05152	Tuberculosis
NM_001806.3	CEBPG	circRNA_05460|Chr17:72592203_72649268_-	0.0006	0.012	3	hsa-miR-4665-5p;novel874_mature;novel99_mature	0.95704678715425	0.002727843863689029	41.0007	43.629	41.805	13.1603	13.4269	17.2846	0.0291224248495827	0.0516358024271684	0.0352141324737	0.0	0.0	0.0	GeneID:1054,Genbank:NM_001806.3,HGNC:HGNC:1837,MIM:138972	CCAAT enhancer binding protein gamma	GO:0000978,GO:0001077,GO:0001889,GO:0003677,GO:0005634,GO:0005654,GO:0006357,GO:0006955,GO:0008134,GO:0016071,GO:0030183,GO:0042267,GO:0042803,GO:0043353,GO:0043388,GO:0043433,GO:0043565,GO:0045078,GO:0045739,GO:0045944,GO:0046982,GO:0051091	RNA polymerase II proximal promoter sequence-specific DNA binding|transcriptional activator activity, RNA polymerase II proximal promoter sequence-specific DNA binding|liver development|DNA binding|nucleus|nucleoplasm|regulation of transcription from RNA polymerase II promoter|immune response|transcription factor binding|mRNA metabolic process|B cell differentiation|natural killer cell mediated c…	path:hsa05152	Tuberculosis
NM_001806.3	CEBPG	circRNA_12086|Chr9:6420912_6434173_+	0.0001	0.043	1	novel874_mature	0.8214246155971674	0.044986441662609324	41.0007	43.629	41.805	13.1603	13.4269	17.2846	0.184442024047357	0.137695473139116	0.167267129250075	0.0528917764225682	0.0731539477829681	0.137880702637855	GeneID:1054,Genbank:NM_001806.3,HGNC:HGNC:1837,MIM:138972	CCAAT enhancer binding protein gamma	GO:0000978,GO:0001077,GO:0001889,GO:0003677,GO:0005634,GO:0005654,GO:0006357,GO:0006955,GO:0008134,GO:0016071,GO:0030183,GO:0042267,GO:0042803,GO:0043353,GO:0043388,GO:0043433,GO:0043565,GO:0045078,GO:0045739,GO:0045944,GO:0046982,GO:0051091	RNA polymerase II proximal promoter sequence-specific DNA binding|transcriptional activator activity, RNA polymerase II proximal promoter sequence-specific DNA binding|liver development|DNA binding|nucleus|nucleoplasm|regulation of transcription from RNA polymerase II promoter|immune response|transcription factor binding|mRNA metabolic process|B cell differentiation|natural killer cell mediated c…	path:hsa05152	Tuberculosis
NM_001809.3	CENPA	circRNA_04644|Chr16:56626880_56639329_+	0.0013	0.0043	5	novel284_mature;novel823_mature>novel931_mature;novel47_mature;hsa-miR-935;novel99_mature	0.9512857764117258	0.003501812102519203	15.9884	15.1896	15.0385	5.64617	4.8434	5.8375900000000005	0.0776597995988871	0.0946656377831421	0.09683886430267499	0.0317350658535409	0.0	0.0275761405275709	GeneID:1058,Genbank:NM_001809.3,HGNC:HGNC:1851,MIM:117139	centromere protein A	GO:0000132,GO:0000281,GO:0000775,GO:0000778,GO:0000780,GO:0000788,GO:0000939,GO:0003682,GO:0005634,GO:0005654,GO:0005829,GO:0006334,GO:0007062,GO:0016032,GO:0031492,GO:0031618,GO:0034080,GO:0046982,GO:0051382,GO:0071459	establishment of mitotic spindle orientation|mitotic cytokinesis|chromosome, centromeric region|condensed nuclear chromosome kinetochore|condensed nuclear chromosome, centromeric region|nuclear nucleosome|condensed chromosome inner kinetochore|chromatin binding|nucleus|nucleoplasm|cytosol|nucleosome assembly|sister chromatid cohesion|viral process|nucleosomal DNA binding|nuclear pericentric heter…
NM_001809.3	CENPA	circRNA_05460|Chr17:72592203_72649268_-	0.0026	6.7e-05	6	novel991_mature;novel284_mature;novel823_mature>novel931_mature;hsa-miR-7706;novel47_mature;novel99_mature	0.9295349435330476	0.007273045349874131	15.9884	15.1896	15.0385	5.64617	4.8434	5.8375900000000005	0.0291224248495827	0.0516358024271684	0.0352141324737	0.0	0.0	0.0	GeneID:1058,Genbank:NM_001809.3,HGNC:HGNC:1851,MIM:117139	centromere protein A	GO:0000132,GO:0000281,GO:0000775,GO:0000778,GO:0000780,GO:0000788,GO:0000939,GO:0003682,GO:0005634,GO:0005654,GO:0005829,GO:0006334,GO:0007062,GO:0016032,GO:0031492,GO:0031618,GO:0034080,GO:0046982,GO:0051382,GO:0071459	establishment of mitotic spindle orientation|mitotic cytokinesis|chromosome, centromeric region|condensed nuclear chromosome kinetochore|condensed nuclear chromosome, centromeric region|nuclear nucleosome|condensed chromosome inner kinetochore|chromatin binding|nucleus|nucleoplasm|cytosol|nucleosome assembly|sister chromatid cohesion|viral process|nucleosomal DNA binding|nuclear pericentric heter…
NM_001809.3	CENPA	circRNA_12646|ChrX:10566888_10567603_-	0.0006	0.0053	2	novel823_mature>novel931_mature;novel99_mature	0.8249166557485207	0.04329774820118686	15.9884	15.1896	15.0385	5.64617	4.8434	5.8375900000000005	0.0194149498997218	0.0602417694983632	0.0352141324737	0.0	0.0	0.0	GeneID:1058,Genbank:NM_001809.3,HGNC:HGNC:1851,MIM:117139	centromere protein A	GO:0000132,GO:0000281,GO:0000775,GO:0000778,GO:0000780,GO:0000788,GO:0000939,GO:0003682,GO:0005634,GO:0005654,GO:0005829,GO:0006334,GO:0007062,GO:0016032,GO:0031492,GO:0031618,GO:0034080,GO:0046982,GO:0051382,GO:0071459	establishment of mitotic spindle orientation|mitotic cytokinesis|chromosome, centromeric region|condensed nuclear chromosome kinetochore|condensed nuclear chromosome, centromeric region|nuclear nucleosome|condensed chromosome inner kinetochore|chromatin binding|nucleus|nucleoplasm|cytosol|nucleosome assembly|sister chromatid cohesion|viral process|nucleosomal DNA binding|nuclear pericentric heter…
NM_002037.5	FYN	circRNA_04644|Chr16:56626880_56639329_+	0.0018	3.8e-05	6	novel284_mature;novel823_mature>novel931_mature;novel47_mature;novel908_mature;hsa-miR-4665-5p;hsa-miR-1306-5p	0.943459857470244	0.004704808159341374	3.20162	3.2594	3.2889199999999996	1.1805700000000001	1.34045	1.3884100000000001	0.0776597995988871	0.0946656377831421	0.09683886430267499	0.0317350658535409	0.0	0.0275761405275709	GeneID:2534,Genbank:NM_002037.5,HGNC:HGNC:4037,MIM:137025	FYN proto-oncogene, Src family tyrosine kinase	GO:0000165,GO:0001764,GO:0002223,GO:0002250,GO:0004713,GO:0004715,GO:0004871,GO:0005088,GO:0005524,GO:0005634,GO:0005739,GO:0005768,GO:0005829,GO:0005884,GO:0005886,GO:0006468,GO:0006816,GO:0007169,GO:0007411,GO:0007417,GO:0007596,GO:0007612,GO:0007631,GO:0008360,GO:0010629,GO:0010976,GO:0014068,GO:0014069,GO:0015631,GO:0016477,GO:0018108,GO:0019221,GO:0030154,GO:0030168,GO:0030425,GO:0030900,GO:…	MAPK cascade|neuron migration|stimulatory C-type lectin receptor signaling pathway|adaptive immune response|protein tyrosine kinase activity|non-membrane spanning protein tyrosine kinase activity|signal transducer activity|Ras guanyl-nucleotide exchange factor activity|ATP binding|nucleus|mitochondrion|endosome|cytosol|actin filament|plasma membrane|protein phosphorylation|calcium ion transport|t…	path:hsa04071,path:hsa04072,path:hsa04360,path:hsa04380,path:hsa04510,path:hsa04520,path:hsa04611,path:hsa04650,path:hsa04660,path:hsa04664,path:hsa04725,path:hsa05020,path:hsa05130,path:hsa05162,path:hsa05416	Sphingolipid signaling pathway|Phospholipase D signaling pathway|Axon guidance|Osteoclast differentiation|Focal adhesion|Adherens junction|Platelet activation|Natural killer cell mediated cytotoxicity|T cell receptor signaling pathway|Fc epsilon RI signaling pathway|Cholinergic synapse|Prion diseases|Pathogenic Escherichia coli infection|Measles|Viral myocarditis
NM_002037.5	FYN	circRNA_05460|Chr17:72592203_72649268_-	0.0013	0.00022	5	novel284_mature;novel823_mature>novel931_mature;hsa-miR-7706;novel47_mature;hsa-miR-4665-5p	0.9459569740944684	0.004302052628238818	3.20162	3.2594	3.2889199999999996	1.1805700000000001	1.34045	1.3884100000000001	0.0291224248495827	0.0516358024271684	0.0352141324737	0.0	0.0	0.0	GeneID:2534,Genbank:NM_002037.5,HGNC:HGNC:4037,MIM:137025	FYN proto-oncogene, Src family tyrosine kinase	GO:0000165,GO:0001764,GO:0002223,GO:0002250,GO:0004713,GO:0004715,GO:0004871,GO:0005088,GO:0005524,GO:0005634,GO:0005739,GO:0005768,GO:0005829,GO:0005884,GO:0005886,GO:0006468,GO:0006816,GO:0007169,GO:0007411,GO:0007417,GO:0007596,GO:0007612,GO:0007631,GO:0008360,GO:0010629,GO:0010976,GO:0014068,GO:0014069,GO:0015631,GO:0016477,GO:0018108,GO:0019221,GO:0030154,GO:0030168,GO:0030425,GO:0030900,GO:…	MAPK cascade|neuron migration|stimulatory C-type lectin receptor signaling pathway|adaptive immune response|protein tyrosine kinase activity|non-membrane spanning protein tyrosine kinase activity|signal transducer activity|Ras guanyl-nucleotide exchange factor activity|ATP binding|nucleus|mitochondrion|endosome|cytosol|actin filament|plasma membrane|protein phosphorylation|calcium ion transport|t…	path:hsa04071,path:hsa04072,path:hsa04360,path:hsa04380,path:hsa04510,path:hsa04520,path:hsa04611,path:hsa04650,path:hsa04660,path:hsa04664,path:hsa04725,path:hsa05020,path:hsa05130,path:hsa05162,path:hsa05416	Sphingolipid signaling pathway|Phospholipase D signaling pathway|Axon guidance|Osteoclast differentiation|Focal adhesion|Adherens junction|Platelet activation|Natural killer cell mediated cytotoxicity|T cell receptor signaling pathway|Fc epsilon RI signaling pathway|Cholinergic synapse|Prion diseases|Pathogenic Escherichia coli infection|Measles|Viral myocarditis
NM_002089.3	CXCL2	circRNA_04644|Chr16:56626880_56639329_+	0.0	0.0031	3	novel939_mature;novel47_mature;hsa-miR-935	0.9364581212495918	0.005928078129721358	1.7789	1.7616	2.30707	0.717464	0.742207	0.9324959999999999	0.0776597995988871	0.0946656377831421	0.09683886430267499	0.0317350658535409	0.0	0.0275761405275709	GeneID:2920,Genbank:NM_002089.3,HGNC:HGNC:4603,MIM:139110	C-X-C motif chemokine ligand 2			path:hsa04060,path:hsa04062,path:hsa04064,path:hsa04621,path:hsa04657,path:hsa04668,path:hsa05132,path:hsa05134,path:hsa05167	Cytokine-cytokine receptor interaction|Chemokine signaling pathway|NF-kappa B signaling pathway|NOD-like receptor signaling pathway|IL-17 signaling pathway|TNF signaling pathway|Salmonella infection|Legionellosis|Kaposi sarcoma-associated herpesvirus infection
NM_002089.3	CXCL2	circRNA_05460|Chr17:72592203_72649268_-	0.0001	0.037000000000000005	2	novel939_mature;novel47_mature	0.8688412264535931	0.02467579829247424	1.7789	1.7616	2.30707	0.717464	0.742207	0.9324959999999999	0.0291224248495827	0.0516358024271684	0.0352141324737	0.0	0.0	0.0	GeneID:2920,Genbank:NM_002089.3,HGNC:HGNC:4603,MIM:139110	C-X-C motif chemokine ligand 2			path:hsa04060,path:hsa04062,path:hsa04064,path:hsa04621,path:hsa04657,path:hsa04668,path:hsa05132,path:hsa05134,path:hsa05167	Cytokine-cytokine receptor interaction|Chemokine signaling pathway|NF-kappa B signaling pathway|NOD-like receptor signaling pathway|IL-17 signaling pathway|TNF signaling pathway|Salmonella infection|Legionellosis|Kaposi sarcoma-associated herpesvirus infection
NM_002260.3	KLRC2	circRNA_02391|Chr11:102205893_102209564_+	0.0	0.034	1	novel939_mature	0.9647146614717296	0.0018456165769714392	2.2313099999999997	2.3930000000000002	1.9488299999999998	0.931659	0.895582	1.34204	0.0388298997994436	0.0430298353559737	0.0352141324737	0.0	0.0	0.0	GeneID:3822,Genbank:NM_002260.3,HGNC:HGNC:6375,MIM:602891	killer cell lectin like receptor C2	GO:0002228,GO:0004888,GO:0005886,GO:0005887,GO:0006968,GO:0007165,GO:0023024,GO:0030246,GO:0043235,GO:0045087,GO:1990405	natural killer cell mediated immunity|transmembrane signaling receptor activity|plasma membrane|integral component of plasma membrane|cellular defense response|signal transduction|MHC class I protein complex binding|carbohydrate binding|receptor complex|innate immune response|protein antigen binding	path:hsa04612,path:hsa04650	Antigen processing and presentation|Natural killer cell mediated cytotoxicity
NM_002260.3	KLRC2	circRNA_04644|Chr16:56626880_56639329_+	0.0001	0.023	2	novel939_mature;novel874_mature	0.9184150707795652	0.009712632262591205	2.2313099999999997	2.3930000000000002	1.9488299999999998	0.931659	0.895582	1.34204	0.0776597995988871	0.0946656377831421	0.09683886430267499	0.0317350658535409	0.0	0.0275761405275709	GeneID:3822,Genbank:NM_002260.3,HGNC:HGNC:6375,MIM:602891	killer cell lectin like receptor C2	GO:0002228,GO:0004888,GO:0005886,GO:0005887,GO:0006968,GO:0007165,GO:0023024,GO:0030246,GO:0043235,GO:0045087,GO:1990405	natural killer cell mediated immunity|transmembrane signaling receptor activity|plasma membrane|integral component of plasma membrane|cellular defense response|signal transduction|MHC class I protein complex binding|carbohydrate binding|receptor complex|innate immune response|protein antigen binding	path:hsa04612,path:hsa04650	Antigen processing and presentation|Natural killer cell mediated cytotoxicity
NM_002260.3	KLRC2	circRNA_05460|Chr17:72592203_72649268_-	0.0	0.013000000000000001	2	novel939_mature;novel874_mature	0.9357760146263712	0.00605462745788696	2.2313099999999997	2.3930000000000002	1.9488299999999998	0.931659	0.895582	1.34204	0.0291224248495827	0.0516358024271684	0.0352141324737	0.0	0.0	0.0	GeneID:3822,Genbank:NM_002260.3,HGNC:HGNC:6375,MIM:602891	killer cell lectin like receptor C2	GO:0002228,GO:0004888,GO:0005886,GO:0005887,GO:0006968,GO:0007165,GO:0023024,GO:0030246,GO:0043235,GO:0045087,GO:1990405	natural killer cell mediated immunity|transmembrane signaling receptor activity|plasma membrane|integral component of plasma membrane|cellular defense response|signal transduction|MHC class I protein complex binding|carbohydrate binding|receptor complex|innate immune response|protein antigen binding	path:hsa04612,path:hsa04650	Antigen processing and presentation|Natural killer cell mediated cytotoxicity
NM_002260.3	KLRC2	circRNA_09218|Chr4:82878730_82881940_-	0.0	0.034	1	novel939_mature	0.8203513636546689	0.045511491773178696	2.2313099999999997	2.3930000000000002	1.9488299999999998	0.931659	0.895582	1.34204	0.0776597995988871	0.0946656377831421	0.114445930539525	0.0423134211380546	0.018288486945742	0.0183840936850473	GeneID:3822,Genbank:NM_002260.3,HGNC:HGNC:6375,MIM:602891	killer cell lectin like receptor C2	GO:0002228,GO:0004888,GO:0005886,GO:0005887,GO:0006968,GO:0007165,GO:0023024,GO:0030246,GO:0043235,GO:0045087,GO:1990405	natural killer cell mediated immunity|transmembrane signaling receptor activity|plasma membrane|integral component of plasma membrane|cellular defense response|signal transduction|MHC class I protein complex binding|carbohydrate binding|receptor complex|innate immune response|protein antigen binding	path:hsa04612,path:hsa04650	Antigen processing and presentation|Natural killer cell mediated cytotoxicity
NM_002260.3	KLRC2	circRNA_12086|Chr9:6420912_6434173_+	0.0001	0.017	1	novel874_mature	0.8411574453336556	0.035842560912383234	2.2313099999999997	2.3930000000000002	1.9488299999999998	0.931659	0.895582	1.34204	0.184442024047357	0.137695473139116	0.167267129250075	0.0528917764225682	0.0731539477829681	0.137880702637855	GeneID:3822,Genbank:NM_002260.3,HGNC:HGNC:6375,MIM:602891	killer cell lectin like receptor C2	GO:0002228,GO:0004888,GO:0005886,GO:0005887,GO:0006968,GO:0007165,GO:0023024,GO:0030246,GO:0043235,GO:0045087,GO:1990405	natural killer cell mediated immunity|transmembrane signaling receptor activity|plasma membrane|integral component of plasma membrane|cellular defense response|signal transduction|MHC class I protein complex binding|carbohydrate binding|receptor complex|innate immune response|protein antigen binding	path:hsa04612,path:hsa04650	Antigen processing and presentation|Natural killer cell mediated cytotoxicity
NM_002507.3	NGFR	circRNA_01662|Chr10:91819270_91842391_+	0.0	0.043	1	hsa-miR-503-5p	0.8231363620308486	0.044154906347021836	1.07635	1.23633	0.951376	1.33534	1.37984	2.76336	0.0291224248495827	0.0258179012135842	0.0352141324737	0.0740484869915955	0.118875165147323	0.14707274948037802	GeneID:4804,Genbank:NM_002507.3,HGNC:HGNC:7809,MIM:162010	nerve growth factor receptor	GO:0004871,GO:0004872,GO:0004888,GO:0005031,GO:0005035,GO:0005516,GO:0005576,GO:0005634,GO:0005654,GO:0005768,GO:0005829,GO:0005886,GO:0005887,GO:0006886,GO:0006919,GO:0006954,GO:0006955,GO:0007266,GO:0007411,GO:0009986,GO:0010977,GO:0015026,GO:0016021,GO:0017137,GO:0031293,GO:0031625,GO:0032496,GO:0032922,GO:0042593,GO:0043005,GO:0043065,GO:0043066,GO:0043121,GO:0043154,GO:0043281,GO:0048011,GO:…	signal transducer activity|receptor activity|transmembrane signaling receptor activity|tumor necrosis factor-activated receptor activity|death receptor activity|calmodulin binding|extracellular region|nucleus|nucleoplasm|endosome|cytosol|plasma membrane|integral component of plasma membrane|intracellular protein transport|activation of cysteine-type endopeptidase activity involved in apoptotic pr…	path:hsa04010,path:hsa04014,path:hsa04015,path:hsa04060,path:hsa04151,path:hsa04215,path:hsa04722,path:hsa05202	MAPK signaling pathway|Ras signaling pathway|Rap1 signaling pathway|Cytokine-cytokine receptor interaction|PI3K-Akt signaling pathway|Apoptosis - multiple species|Neurotrophin signaling pathway|Transcriptional misregulation in cancer
NM_002524.4	NRAS	circRNA_00314|Chr1:35470863_35479212_-	0.0048	0.0081	2	novel478_mature;novel1055_mature	0.8687631376257199	0.02470451734492302	25.3667	25.4919	25.9221	16.5794	14.6973	16.7587	0.0388298997994436	0.0258179012135842	0.0704282649474	0.0	0.0	0.0	GeneID:4893,Genbank:NM_002524.4,HGNC:HGNC:7989,MIM:164790	NRAS proto-oncogene, GTPase			path:hsa01521,path:hsa01522,path:hsa04010,path:hsa04012,path:hsa04014,path:hsa04015,path:hsa04062,path:hsa04068,path:hsa04071,path:hsa04072,path:hsa04137,path:hsa04140,path:hsa04150,path:hsa04151,path:hsa04210,path:hsa04211,path:hsa04213,path:hsa04218,path:hsa04360,path:hsa04370,path:hsa04371,path:hsa04540,path:hsa04550,path:hsa04625,path:hsa04650,path:hsa04660,path:hsa04662,path:hsa04664,path:hs…	EGFR tyrosine kinase inhibitor resistance|Endocrine resistance|MAPK signaling pathway|ErbB signaling pathway|Ras signaling pathway|Rap1 signaling pathway|Chemokine signaling pathway|FoxO signaling pathway|Sphingolipid signaling pathway|Phospholipase D signaling pathway|Mitophagy - animal|Autophagy - animal|mTOR signaling pathway|PI3K-Akt signaling pathway|Apoptosis|Longevity regulating pathway|Lo…
NM_002524.4	NRAS	circRNA_04641|Chr16:56385919_56389375_-	0.0012	0.023	2	hsa-miR-1306-5p;novel969_mature	0.9607352211436816	0.0022823165844023424	25.3667	25.4919	25.9221	16.5794	14.6973	16.7587	0.126197174348192	0.146301440210311	0.12324946365794999	0.0634701317070819	0.0548654608372261	0.0827284215827127	GeneID:4893,Genbank:NM_002524.4,HGNC:HGNC:7989,MIM:164790	NRAS proto-oncogene, GTPase			path:hsa01521,path:hsa01522,path:hsa04010,path:hsa04012,path:hsa04014,path:hsa04015,path:hsa04062,path:hsa04068,path:hsa04071,path:hsa04072,path:hsa04137,path:hsa04140,path:hsa04150,path:hsa04151,path:hsa04210,path:hsa04211,path:hsa04213,path:hsa04218,path:hsa04360,path:hsa04370,path:hsa04371,path:hsa04540,path:hsa04550,path:hsa04625,path:hsa04650,path:hsa04660,path:hsa04662,path:hsa04664,path:hs…	EGFR tyrosine kinase inhibitor resistance|Endocrine resistance|MAPK signaling pathway|ErbB signaling pathway|Ras signaling pathway|Rap1 signaling pathway|Chemokine signaling pathway|FoxO signaling pathway|Sphingolipid signaling pathway|Phospholipase D signaling pathway|Mitophagy - animal|Autophagy - animal|mTOR signaling pathway|PI3K-Akt signaling pathway|Apoptosis|Longevity regulating pathway|Lo…
NM_002524.4	NRAS	circRNA_04644|Chr16:56626880_56639329_+	0.0057	8.2e-06	8	novel969_mature;novel284_mature;novel823_mature>novel931_mature;novel1055_mature;hsa-miR-1275;novel908_mature;hsa-miR-1306-5p;novel81_mature	0.9795989775743326	0.0006200571037478914	25.3667	25.4919	25.9221	16.5794	14.6973	16.7587	0.0776597995988871	0.0946656377831421	0.09683886430267499	0.0317350658535409	0.0	0.0275761405275709	GeneID:4893,Genbank:NM_002524.4,HGNC:HGNC:7989,MIM:164790	NRAS proto-oncogene, GTPase			path:hsa01521,path:hsa01522,path:hsa04010,path:hsa04012,path:hsa04014,path:hsa04015,path:hsa04062,path:hsa04068,path:hsa04071,path:hsa04072,path:hsa04137,path:hsa04140,path:hsa04150,path:hsa04151,path:hsa04210,path:hsa04211,path:hsa04213,path:hsa04218,path:hsa04360,path:hsa04370,path:hsa04371,path:hsa04540,path:hsa04550,path:hsa04625,path:hsa04650,path:hsa04660,path:hsa04662,path:hsa04664,path:hs…	EGFR tyrosine kinase inhibitor resistance|Endocrine resistance|MAPK signaling pathway|ErbB signaling pathway|Ras signaling pathway|Rap1 signaling pathway|Chemokine signaling pathway|FoxO signaling pathway|Sphingolipid signaling pathway|Phospholipase D signaling pathway|Mitophagy - animal|Autophagy - animal|mTOR signaling pathway|PI3K-Akt signaling pathway|Apoptosis|Longevity regulating pathway|Lo…
NM_002524.4	NRAS	circRNA_05460|Chr17:72592203_72649268_-	0.0012	0.026000000000000002	4	novel284_mature;novel823_mature>novel931_mature;novel1055_mature;hsa-miR-154-5p	0.9346265784548118	0.006270833685953142	25.3667	25.4919	25.9221	16.5794	14.6973	16.7587	0.0291224248495827	0.0516358024271684	0.0352141324737	0.0	0.0	0.0	GeneID:4893,Genbank:NM_002524.4,HGNC:HGNC:7989,MIM:164790	NRAS proto-oncogene, GTPase			path:hsa01521,path:hsa01522,path:hsa04010,path:hsa04012,path:hsa04014,path:hsa04015,path:hsa04062,path:hsa04068,path:hsa04071,path:hsa04072,path:hsa04137,path:hsa04140,path:hsa04150,path:hsa04151,path:hsa04210,path:hsa04211,path:hsa04213,path:hsa04218,path:hsa04360,path:hsa04370,path:hsa04371,path:hsa04540,path:hsa04550,path:hsa04625,path:hsa04650,path:hsa04660,path:hsa04662,path:hsa04664,path:hs…	EGFR tyrosine kinase inhibitor resistance|Endocrine resistance|MAPK signaling pathway|ErbB signaling pathway|Ras signaling pathway|Rap1 signaling pathway|Chemokine signaling pathway|FoxO signaling pathway|Sphingolipid signaling pathway|Phospholipase D signaling pathway|Mitophagy - animal|Autophagy - animal|mTOR signaling pathway|PI3K-Akt signaling pathway|Apoptosis|Longevity regulating pathway|Lo…
NM_002524.4	NRAS	circRNA_08494|Chr3:123931102_123949132_-	0.0002	0.023	2	novel478_mature;novel72_star	0.8710248127805388	0.023879173122538733	25.3667	25.4919	25.9221	16.5794	14.6973	16.7587	0.0388298997994436	0.0172119341423895	0.05282119871055002	0.0	0.0	0.0	GeneID:4893,Genbank:NM_002524.4,HGNC:HGNC:7989,MIM:164790	NRAS proto-oncogene, GTPase			path:hsa01521,path:hsa01522,path:hsa04010,path:hsa04012,path:hsa04014,path:hsa04015,path:hsa04062,path:hsa04068,path:hsa04071,path:hsa04072,path:hsa04137,path:hsa04140,path:hsa04150,path:hsa04151,path:hsa04210,path:hsa04211,path:hsa04213,path:hsa04218,path:hsa04360,path:hsa04370,path:hsa04371,path:hsa04540,path:hsa04550,path:hsa04625,path:hsa04650,path:hsa04660,path:hsa04662,path:hsa04664,path:hs…	EGFR tyrosine kinase inhibitor resistance|Endocrine resistance|MAPK signaling pathway|ErbB signaling pathway|Ras signaling pathway|Rap1 signaling pathway|Chemokine signaling pathway|FoxO signaling pathway|Sphingolipid signaling pathway|Phospholipase D signaling pathway|Mitophagy - animal|Autophagy - animal|mTOR signaling pathway|PI3K-Akt signaling pathway|Apoptosis|Longevity regulating pathway|Lo…
NM_002751.6	MAPK11	circRNA_06970|Chr2:168063500_168129758_-	0.0001	0.0085	1	hsa-miR-6724-5p	0.8641229006103871	0.026439557881934625	4.61377	4.10984	3.80819	5.4164400000000015	4.88457	4.26912	0.15531959919777402	0.0	0.12324946365794999	0.476025987803114	0.429779443224938	0.20222503053552	GeneID:5600,Genbank:NM_002751.6,HGNC:HGNC:6873,MIM:602898	mitogen-activated protein kinase 11			path:hsa01522,path:hsa04010,path:hsa04015,path:hsa04068,path:hsa04071,path:hsa04218,path:hsa04261,path:hsa04370,path:hsa04380,path:hsa04550,path:hsa04611,path:hsa04620,path:hsa04621,path:hsa04622,path:hsa04625,path:hsa04657,path:hsa04658,path:hsa04659,path:hsa04660,path:hsa04664,path:hsa04668,path:hsa04670,path:hsa04714,path:hsa04722,path:hsa04723,path:hsa04728,path:hsa04750,path:hsa04912,path:hs…	Endocrine resistance|MAPK signaling pathway|Rap1 signaling pathway|FoxO signaling pathway|Sphingolipid signaling pathway|Cellular senescence|Adrenergic signaling in cardiomyocytes|VEGF signaling pathway|Osteoclast differentiation|Signaling pathways regulating pluripotency of stem cells|Platelet activation|Toll-like receptor signaling pathway|NOD-like receptor signaling pathway|RIG-I-like receptor…
NM_002830.3	PTPN4	circRNA_01233|Chr1:246437148_246440124_-	0.0023	0.0037	3	novel284_mature;novel630_mature;novel939_mature	0.822110454693109	0.04465240570719328	1.7711	2.0222	1.9257799999999998	1.31421	0.8744700000000001	1.15844	0.0194149498997218	0.0258179012135842	0.05282119871055002	0.0	0.0	0.0	GeneID:5775,Genbank:NM_002830.3,HGNC:HGNC:9656,MIM:176878	protein tyrosine phosphatase, non-receptor type 4	GO:0004726,GO:0005654,GO:0005737,GO:0005856,GO:0006470,GO:0008092,GO:0009898,GO:0071345	non-membrane spanning protein tyrosine phosphatase activity|nucleoplasm|cytoplasm|cytoskeleton|protein dephosphorylation|cytoskeletal protein binding|cytoplasmic side of plasma membrane|cellular response to cytokine stimulus
NM_002830.3	PTPN4	circRNA_02391|Chr11:102205893_102209564_+	0.0021	0.025	2	novel939_mature;novel908_mature	0.9386392674713708	0.005532193385887631	1.7711	2.0222	1.9257799999999998	1.31421	0.8744700000000001	1.15844	0.0388298997994436	0.0430298353559737	0.0352141324737	0.0	0.0	0.0	GeneID:5775,Genbank:NM_002830.3,HGNC:HGNC:9656,MIM:176878	protein tyrosine phosphatase, non-receptor type 4	GO:0004726,GO:0005654,GO:0005737,GO:0005856,GO:0006470,GO:0008092,GO:0009898,GO:0071345	non-membrane spanning protein tyrosine phosphatase activity|nucleoplasm|cytoplasm|cytoskeleton|protein dephosphorylation|cytoskeletal protein binding|cytoplasmic side of plasma membrane|cellular response to cytokine stimulus
NM_002830.3	PTPN4	circRNA_03771|Chr14:75046376_75049718_-	0.001	0.025	2	hsa-miR-30a-3p;hsa-miR-642a-3p	0.8803351953805464	0.020622718211898643	1.7711	2.0222	1.9257799999999998	1.31421	0.8744700000000001	1.15844	0.0485373747493045	0.0860596707119474	0.10564239742110001	0.0317350658535409	0.018288486945742	0.0	GeneID:5775,Genbank:NM_002830.3,HGNC:HGNC:9656,MIM:176878	protein tyrosine phosphatase, non-receptor type 4	GO:0004726,GO:0005654,GO:0005737,GO:0005856,GO:0006470,GO:0008092,GO:0009898,GO:0071345	non-membrane spanning protein tyrosine phosphatase activity|nucleoplasm|cytoplasm|cytoskeleton|protein dephosphorylation|cytoskeletal protein binding|cytoplasmic side of plasma membrane|cellular response to cytokine stimulus
NM_002830.3	PTPN4	circRNA_04644|Chr16:56626880_56639329_+	0.0354	6.999999999999999e-15	16	novel939_mature;hsa-miR-30a-3p;novel969_mature;novel612_mature;hsa-miR-1275;novel823_mature>novel931_mature;novel284_mature;novel1055_mature;novel47_mature;novel908_mature;hsa-miR-4665-5p;novel630_mature;hsa-miR-935;hsa-miR-642a-3p;hsa-miR-1306-5p;novel99_mature	0.9935896473485056	6.150722257841785e-05	1.7711	2.0222	1.9257799999999998	1.31421	0.8744700000000001	1.15844	0.0776597995988871	0.0946656377831421	0.09683886430267499	0.0317350658535409	0.0	0.0275761405275709	GeneID:5775,Genbank:NM_002830.3,HGNC:HGNC:9656,MIM:176878	protein tyrosine phosphatase, non-receptor type 4	GO:0004726,GO:0005654,GO:0005737,GO:0005856,GO:0006470,GO:0008092,GO:0009898,GO:0071345	non-membrane spanning protein tyrosine phosphatase activity|nucleoplasm|cytoplasm|cytoskeleton|protein dephosphorylation|cytoskeletal protein binding|cytoplasmic side of plasma membrane|cellular response to cytokine stimulus
NM_002830.3	PTPN4	circRNA_05460|Chr17:72592203_72649268_-	0.017	2.6e-08	11	novel939_mature;novel284_mature;novel823_mature>novel931_mature;novel1055_mature;hsa-miR-154-5p;novel47_mature;hsa-miR-7706;hsa-miR-4665-5p;novel630_mature;hsa-miR-642a-3p;novel99_mature	0.937097080575804	0.00581071948716754	1.7711	2.0222	1.9257799999999998	1.31421	0.8744700000000001	1.15844	0.0291224248495827	0.0516358024271684	0.0352141324737	0.0	0.0	0.0	GeneID:5775,Genbank:NM_002830.3,HGNC:HGNC:9656,MIM:176878	protein tyrosine phosphatase, non-receptor type 4	GO:0004726,GO:0005654,GO:0005737,GO:0005856,GO:0006470,GO:0008092,GO:0009898,GO:0071345	non-membrane spanning protein tyrosine phosphatase activity|nucleoplasm|cytoplasm|cytoskeleton|protein dephosphorylation|cytoskeletal protein binding|cytoplasmic side of plasma membrane|cellular response to cytokine stimulus
NM_002830.3	PTPN4	circRNA_06568|Chr2:61256384_61325457_-	0.0012	0.0023	4	novel939_mature;novel1055_mature;hsa-miR-30a-3p;novel99_mature	0.9424391623977968	0.004874518314875093	1.7711	2.0222	1.9257799999999998	1.31421	0.8744700000000001	1.15844	0.5727410220417929	0.6626594644819951	0.554622586460775	0.423134211380546	0.301760034604743	0.257377311590662	GeneID:5775,Genbank:NM_002830.3,HGNC:HGNC:9656,MIM:176878	protein tyrosine phosphatase, non-receptor type 4	GO:0004726,GO:0005654,GO:0005737,GO:0005856,GO:0006470,GO:0008092,GO:0009898,GO:0071345	non-membrane spanning protein tyrosine phosphatase activity|nucleoplasm|cytoplasm|cytoskeleton|protein dephosphorylation|cytoskeletal protein binding|cytoplasmic side of plasma membrane|cellular response to cytokine stimulus
NM_002830.3	PTPN4	circRNA_09218|Chr4:82878730_82881940_-	0.0082	0.025	2	novel939_mature;novel99_mature	0.9536040279397702	0.003178943669981073	1.7711	2.0222	1.9257799999999998	1.31421	0.8744700000000001	1.15844	0.0776597995988871	0.0946656377831421	0.114445930539525	0.0423134211380546	0.018288486945742	0.0183840936850473	GeneID:5775,Genbank:NM_002830.3,HGNC:HGNC:9656,MIM:176878	protein tyrosine phosphatase, non-receptor type 4	GO:0004726,GO:0005654,GO:0005737,GO:0005856,GO:0006470,GO:0008092,GO:0009898,GO:0071345	non-membrane spanning protein tyrosine phosphatase activity|nucleoplasm|cytoplasm|cytoskeleton|protein dephosphorylation|cytoskeletal protein binding|cytoplasmic side of plasma membrane|cellular response to cytokine stimulus
NM_002830.3	PTPN4	circRNA_12646|ChrX:10566888_10567603_-	0.0013	0.025	2	novel823_mature>novel931_mature;novel99_mature	0.8838630272036654	0.01944847875072956	1.7711	2.0222	1.9257799999999998	1.31421	0.8744700000000001	1.15844	0.0194149498997218	0.0602417694983632	0.0352141324737	0.0	0.0	0.0	GeneID:5775,Genbank:NM_002830.3,HGNC:HGNC:9656,MIM:176878	protein tyrosine phosphatase, non-receptor type 4	GO:0004726,GO:0005654,GO:0005737,GO:0005856,GO:0006470,GO:0008092,GO:0009898,GO:0071345	non-membrane spanning protein tyrosine phosphatase activity|nucleoplasm|cytoplasm|cytoskeleton|protein dephosphorylation|cytoskeletal protein binding|cytoplasmic side of plasma membrane|cellular response to cytokine stimulus
NM_002872.4	RAC2	circRNA_09346|Chr4:128074460_128077962_+	0.001	0.015	2	novel296_mature;hsa-miR-3614-5p	0.8805272008393519	0.02055796219098564	19.7427	17.1175	17.4404	21.8091	24.6729	22.7523	0.0194149498997218	0.0	0.01760706623685	0.0423134211380546	0.100586678201581	0.11949660895280698	GeneID:5880,Genbank:NM_002872.4,HGNC:HGNC:9802,MIM:602049	Rac family small GTPase 2			path:hsa04010,path:hsa04014,path:hsa04015,path:hsa04024,path:hsa04062,path:hsa04071,path:hsa04310,path:hsa04360,path:hsa04370,path:hsa04510,path:hsa04520,path:hsa04650,path:hsa04662,path:hsa04664,path:hsa04666,path:hsa04670,path:hsa04810,path:hsa05163,path:hsa05170,path:hsa05200,path:hsa05210,path:hsa05212,path:hsa05231,path:hsa05416,path:hsa05418	MAPK signaling pathway|Ras signaling pathway|Rap1 signaling pathway|cAMP signaling pathway|Chemokine signaling pathway|Sphingolipid signaling pathway|Wnt signaling pathway|Axon guidance|VEGF signaling pathway|Focal adhesion|Adherens junction|Natural killer cell mediated cytotoxicity|B cell receptor signaling pathway|Fc epsilon RI signaling pathway|Fc gamma R-mediated phagocytosis|Leukocyte transe…
NM_003004.2	SECTM1	circRNA_01233|Chr1:246437148_246440124_-	0.0006	0.012	2	novel284_mature;novel630_mature	0.8149687630395378	0.0481874215784351	5.81706	7.5181	6.4065	3.11246	2.0834	2.43324	0.0194149498997218	0.0258179012135842	0.05282119871055002	0.0	0.0	0.0	GeneID:6398,Genbank:NM_003004.2,HGNC:HGNC:10707,MIM:602602	secreted and transmembrane 1	GO:0004871,GO:0005125,GO:0005615,GO:0005794,GO:0005886,GO:0006955,GO:0007498,GO:0016021,GO:0043123,GO:0070062	signal transducer activity|cytokine activity|extracellular space|Golgi apparatus|plasma membrane|immune response|mesoderm development|integral component of membrane|positive regulation of I-kappaB kinase/NF-kappaB signaling|extracellular exosome
NM_003004.2	SECTM1	circRNA_04644|Chr16:56626880_56639329_+	0.0072	6.4e-08	8	novel612_mature;novel284_mature;novel823_mature>novel931_mature;novel1055_mature;novel874_mature;hsa-miR-4665-5p;novel630_mature;hsa-miR-1306-5p	0.9709125813600904	0.0012568117733239488	5.81706	7.5181	6.4065	3.11246	2.0834	2.43324	0.0776597995988871	0.0946656377831421	0.09683886430267499	0.0317350658535409	0.0	0.0275761405275709	GeneID:6398,Genbank:NM_003004.2,HGNC:HGNC:10707,MIM:602602	secreted and transmembrane 1	GO:0004871,GO:0005125,GO:0005615,GO:0005794,GO:0005886,GO:0006955,GO:0007498,GO:0016021,GO:0043123,GO:0070062	signal transducer activity|cytokine activity|extracellular space|Golgi apparatus|plasma membrane|immune response|mesoderm development|integral component of membrane|positive regulation of I-kappaB kinase/NF-kappaB signaling|extracellular exosome
NM_003004.2	SECTM1	circRNA_05460|Chr17:72592203_72649268_-	0.0022	2.4e-05	6	novel284_mature;novel823_mature>novel931_mature;novel1055_mature;novel874_mature;hsa-miR-4665-5p;novel630_mature	0.9851032512084084	0.00033121679480461834	5.81706	7.5181	6.4065	3.11246	2.0834	2.43324	0.0291224248495827	0.0516358024271684	0.0352141324737	0.0	0.0	0.0	GeneID:6398,Genbank:NM_003004.2,HGNC:HGNC:10707,MIM:602602	secreted and transmembrane 1	GO:0004871,GO:0005125,GO:0005615,GO:0005794,GO:0005886,GO:0006955,GO:0007498,GO:0016021,GO:0043123,GO:0070062	signal transducer activity|cytokine activity|extracellular space|Golgi apparatus|plasma membrane|immune response|mesoderm development|integral component of membrane|positive regulation of I-kappaB kinase/NF-kappaB signaling|extracellular exosome
NM_003064.3	SLPI	circRNA_04644|Chr16:56626880_56639329_+	0.0	0.023	2	novel284_mature;novel47_mature	0.9534186415680368	0.0032041977796881827	7.963539999999999	12.2895	9.71674	2.34702	1.8003	2.98727	0.0776597995988871	0.0946656377831421	0.09683886430267499	0.0317350658535409	0.0	0.0275761405275709	GeneID:6590,Genbank:NM_003064.3,HGNC:HGNC:11092,MIM:107285	secretory leukocyte peptidase inhibitor	GO:0003677,GO:0003729,GO:0004866,GO:0004867,GO:0005576,GO:0005615,GO:0006955,GO:0019731,GO:0019899,GO:0032091,GO:0032496,GO:0035580,GO:0035821,GO:0043312,GO:0045071,GO:0045087,GO:0070062	DNA binding|mRNA binding|endopeptidase inhibitor activity|serine-type endopeptidase inhibitor activity|extracellular region|extracellular space|immune response|antibacterial humoral response|enzyme binding|negative regulation of protein binding|response to lipopolysaccharide|specific granule lumen|modification of morphology or physiology of other organism|neutrophil degranulation|negative regulat…
NM_003064.3	SLPI	circRNA_05460|Chr17:72592203_72649268_-	0.0001	0.013000000000000001	2	novel284_mature;novel47_mature	0.99507910534777	3.626322603314517e-05	7.963539999999999	12.2895	9.71674	2.34702	1.8003	2.98727	0.0291224248495827	0.0516358024271684	0.0352141324737	0.0	0.0	0.0	GeneID:6590,Genbank:NM_003064.3,HGNC:HGNC:11092,MIM:107285	secretory leukocyte peptidase inhibitor	GO:0003677,GO:0003729,GO:0004866,GO:0004867,GO:0005576,GO:0005615,GO:0006955,GO:0019731,GO:0019899,GO:0032091,GO:0032496,GO:0035580,GO:0035821,GO:0043312,GO:0045071,GO:0045087,GO:0070062	DNA binding|mRNA binding|endopeptidase inhibitor activity|serine-type endopeptidase inhibitor activity|extracellular region|extracellular space|immune response|antibacterial humoral response|enzyme binding|negative regulation of protein binding|response to lipopolysaccharide|specific granule lumen|modification of morphology or physiology of other organism|neutrophil degranulation|negative regulat…
NM_003090.3	SNRPA1	circRNA_10841|Chr7:22308339_22318037_-	0.0005	0.0065	2	hsa-miR-26a-2-3p;hsa-miR-374a-3p	0.8739658522105406	0.02282590819765733	11.7644	9.00661	9.82934	13.3589	12.4953	11.3788	0.087367274548748	0.0602417694983632	0.026410599355275004	0.179832039836732	0.19202911293029096	0.11030456211028399	GeneID:6627,Genbank:NM_003090.3,HGNC:HGNC:11152,MIM:603521	small nuclear ribonucleoprotein polypeptide A'	GO:0000398,GO:0003723,GO:0005654,GO:0005681,GO:0005686,GO:0008380,GO:0016604,GO:0016607,GO:0030532,GO:0030620,GO:0035722,GO:0071013	mRNA splicing, via spliceosome|RNA binding|nucleoplasm|spliceosomal complex|U2 snRNP|RNA splicing|nuclear body|nuclear speck|small nuclear ribonucleoprotein complex|U2 snRNA binding|interleukin-12-mediated signaling pathway|catalytic step 2 spliceosome	path:hsa03040	Spliceosome
NM_003090.3	SNRPA1	circRNA_11530|Chr8:37870420_37877551_-	0.0032	4.3e-05	5	hsa-miR-181b-3p;hsa-miR-26a-2-3p;hsa-miR-6724-5p;novel655_mature;hsa-miR-222-5p	0.9212406439880376	0.00906028067251117	11.7644	9.00661	9.82934	13.3589	12.4953	11.3788	0.0582448496991654	0.0	0.0352141324737	0.11636190812965	0.10973092167445199	0.10111251526776	GeneID:6627,Genbank:NM_003090.3,HGNC:HGNC:11152,MIM:603521	small nuclear ribonucleoprotein polypeptide A'	GO:0000398,GO:0003723,GO:0005654,GO:0005681,GO:0005686,GO:0008380,GO:0016604,GO:0016607,GO:0030532,GO:0030620,GO:0035722,GO:0071013	mRNA splicing, via spliceosome|RNA binding|nucleoplasm|spliceosomal complex|U2 snRNP|RNA splicing|nuclear body|nuclear speck|small nuclear ribonucleoprotein complex|U2 snRNA binding|interleukin-12-mediated signaling pathway|catalytic step 2 spliceosome	path:hsa03040	Spliceosome
NM_003131.3	SRF	circRNA_01071|Chr1:223954477_223962708_-	0.0004	0.015	4	hsa-miR-296-3p;hsa-miR-141-5p;novel655_mature;hsa-miR-100-3p	0.9601502344416916	0.002350364932710467	8.83512	8.88204	8.31467	10.102	11.6261	9.75206	0.0	0.0	0.0	0.0423134211380546	0.0640097043100971	0.0367681873700945	GeneID:6722,Genbank:NM_003131.3,HGNC:HGNC:11291,MIM:600589	serum response factor	GO:0000790,GO:0000978,GO:0001076,GO:0001077,GO:0001228,GO:0001569,GO:0001666,GO:0001707,GO:0001764,GO:0001829,GO:0001947,GO:0002011,GO:0002042,GO:0003257,GO:0003700,GO:0003705,GO:0005634,GO:0005654,GO:0005737,GO:0006366,GO:0007160,GO:0007507,GO:0007616,GO:0008134,GO:0008285,GO:0008306,GO:0009636,GO:0009725,GO:0010669,GO:0010735,GO:0010736,GO:0021766,GO:0022028,GO:0030155,GO:0030168,GO:0030220,GO:…	nuclear chromatin|RNA polymerase II proximal promoter sequence-specific DNA binding|transcription factor activity, RNA polymerase II transcription factor binding|transcriptional activator activity, RNA polymerase II proximal promoter sequence-specific DNA binding|transcriptional activator activity, RNA polymerase II transcription regulatory region sequence-specific DNA binding|branching involved …	path:hsa04010,path:hsa04022,path:hsa05166,path:hsa05203	MAPK signaling pathway|cGMP-PKG signaling pathway|Human T-cell leukemia virus 1 infection|Viral carcinogenesis
NM_003131.3	SRF	circRNA_02941|Chr12:98527886_98537572_+	0.0004	0.043	1	hsa-miR-100-3p	0.8517710574248228	0.031329299346118764	8.83512	8.88204	8.31467	10.102	11.6261	9.75206	0.0	0.0	0.0	0.0846268422761092	0.0731539477829681	0.0275761405275709	GeneID:6722,Genbank:NM_003131.3,HGNC:HGNC:11291,MIM:600589	serum response factor	GO:0000790,GO:0000978,GO:0001076,GO:0001077,GO:0001228,GO:0001569,GO:0001666,GO:0001707,GO:0001764,GO:0001829,GO:0001947,GO:0002011,GO:0002042,GO:0003257,GO:0003700,GO:0003705,GO:0005634,GO:0005654,GO:0005737,GO:0006366,GO:0007160,GO:0007507,GO:0007616,GO:0008134,GO:0008285,GO:0008306,GO:0009636,GO:0009725,GO:0010669,GO:0010735,GO:0010736,GO:0021766,GO:0022028,GO:0030155,GO:0030168,GO:0030220,GO:…	nuclear chromatin|RNA polymerase II proximal promoter sequence-specific DNA binding|transcription factor activity, RNA polymerase II transcription factor binding|transcriptional activator activity, RNA polymerase II proximal promoter sequence-specific DNA binding|transcriptional activator activity, RNA polymerase II transcription regulatory region sequence-specific DNA binding|branching involved …	path:hsa04010,path:hsa04022,path:hsa05166,path:hsa05203	MAPK signaling pathway|cGMP-PKG signaling pathway|Human T-cell leukemia virus 1 infection|Viral carcinogenesis
NM_003131.3	SRF	circRNA_03561|Chr14:31127785_31169468_-	0.0001	0.0042	3	hsa-miR-296-3p;hsa-miR-141-5p;hsa-miR-100-3p	0.9844815444595943	0.0003593650972016863	8.83512	8.88204	8.31467	10.102	11.6261	9.75206	0.0	0.0	0.0	0.0528917764225682	0.10973092167445199	0.0459602342126182	GeneID:6722,Genbank:NM_003131.3,HGNC:HGNC:11291,MIM:600589	serum response factor	GO:0000790,GO:0000978,GO:0001076,GO:0001077,GO:0001228,GO:0001569,GO:0001666,GO:0001707,GO:0001764,GO:0001829,GO:0001947,GO:0002011,GO:0002042,GO:0003257,GO:0003700,GO:0003705,GO:0005634,GO:0005654,GO:0005737,GO:0006366,GO:0007160,GO:0007507,GO:0007616,GO:0008134,GO:0008285,GO:0008306,GO:0009636,GO:0009725,GO:0010669,GO:0010735,GO:0010736,GO:0021766,GO:0022028,GO:0030155,GO:0030168,GO:0030220,GO:…	nuclear chromatin|RNA polymerase II proximal promoter sequence-specific DNA binding|transcription factor activity, RNA polymerase II transcription factor binding|transcriptional activator activity, RNA polymerase II proximal promoter sequence-specific DNA binding|transcriptional activator activity, RNA polymerase II transcription regulatory region sequence-specific DNA binding|branching involved …	path:hsa04010,path:hsa04022,path:hsa05166,path:hsa05203	MAPK signaling pathway|cGMP-PKG signaling pathway|Human T-cell leukemia virus 1 infection|Viral carcinogenesis
NM_003141.3	TRIM21	circRNA_04641|Chr16:56385919_56389375_-	0.0007	0.009000000000000001	2	hsa-miR-1306-5p;novel969_mature	0.9783435252894692	0.0006984258706439801	5.2276	5.54164	5.06786	2.16296	1.54782	2.2393400000000003	0.126197174348192	0.146301440210311	0.12324946365794999	0.0634701317070819	0.0548654608372261	0.0827284215827127	GeneID:6737,Genbank:NM_003141.3,HGNC:HGNC:11312,MIM:109092	tripartite motif containing 21	GO:0000209,GO:0000932,GO:0003677,GO:0003723,GO:0004842,GO:0005634,GO:0005654,GO:0005737,GO:0005776,GO:0005829,GO:0006513,GO:0007049,GO:0008270,GO:0010508,GO:0016567,GO:0030529,GO:0031410,GO:0031648,GO:0032088,GO:0032479,GO:0032897,GO:0034341,GO:0042802,GO:0045087,GO:0045787,GO:0046598,GO:0051091,GO:0051865,GO:0060333,GO:0070206,GO:0090086,GO:1902187	protein polyubiquitination|P-body|DNA binding|RNA binding|ubiquitin-protein transferase activity|nucleus|nucleoplasm|cytoplasm|autophagosome|cytosol|protein monoubiquitination|cell cycle|zinc ion binding|positive regulation of autophagy|protein ubiquitination|intracellular ribonucleoprotein complex|cytoplasmic vesicle|protein destabilization|negative regulation of NF-kappaB transcription factor a…	path:hsa05322	Systemic lupus erythematosus
NM_003141.3	TRIM21	circRNA_04644|Chr16:56626880_56639329_+	0.0006	0.00088	5	novel939_mature;novel969_mature;novel630_mature;hsa-miR-642a-3p;hsa-miR-1306-5p	0.9728444227119176	0.0010961254608523457	5.2276	5.54164	5.06786	2.16296	1.54782	2.2393400000000003	0.0776597995988871	0.0946656377831421	0.09683886430267499	0.0317350658535409	0.0	0.0275761405275709	GeneID:6737,Genbank:NM_003141.3,HGNC:HGNC:11312,MIM:109092	tripartite motif containing 21	GO:0000209,GO:0000932,GO:0003677,GO:0003723,GO:0004842,GO:0005634,GO:0005654,GO:0005737,GO:0005776,GO:0005829,GO:0006513,GO:0007049,GO:0008270,GO:0010508,GO:0016567,GO:0030529,GO:0031410,GO:0031648,GO:0032088,GO:0032479,GO:0032897,GO:0034341,GO:0042802,GO:0045087,GO:0045787,GO:0046598,GO:0051091,GO:0051865,GO:0060333,GO:0070206,GO:0090086,GO:1902187	protein polyubiquitination|P-body|DNA binding|RNA binding|ubiquitin-protein transferase activity|nucleus|nucleoplasm|cytoplasm|autophagosome|cytosol|protein monoubiquitination|cell cycle|zinc ion binding|positive regulation of autophagy|protein ubiquitination|intracellular ribonucleoprotein complex|cytoplasmic vesicle|protein destabilization|negative regulation of NF-kappaB transcription factor a…	path:hsa05322	Systemic lupus erythematosus
NM_003141.3	TRIM21	circRNA_05460|Chr17:72592203_72649268_-	0.0003	0.036000000000000004	3	novel939_mature;hsa-miR-642a-3p;novel630_mature	0.9555897284235952	0.002914613759745564	5.2276	5.54164	5.06786	2.16296	1.54782	2.2393400000000003	0.0291224248495827	0.0516358024271684	0.0352141324737	0.0	0.0	0.0	GeneID:6737,Genbank:NM_003141.3,HGNC:HGNC:11312,MIM:109092	tripartite motif containing 21	GO:0000209,GO:0000932,GO:0003677,GO:0003723,GO:0004842,GO:0005634,GO:0005654,GO:0005737,GO:0005776,GO:0005829,GO:0006513,GO:0007049,GO:0008270,GO:0010508,GO:0016567,GO:0030529,GO:0031410,GO:0031648,GO:0032088,GO:0032479,GO:0032897,GO:0034341,GO:0042802,GO:0045087,GO:0045787,GO:0046598,GO:0051091,GO:0051865,GO:0060333,GO:0070206,GO:0090086,GO:1902187	protein polyubiquitination|P-body|DNA binding|RNA binding|ubiquitin-protein transferase activity|nucleus|nucleoplasm|cytoplasm|autophagosome|cytosol|protein monoubiquitination|cell cycle|zinc ion binding|positive regulation of autophagy|protein ubiquitination|intracellular ribonucleoprotein complex|cytoplasmic vesicle|protein destabilization|negative regulation of NF-kappaB transcription factor a…	path:hsa05322	Systemic lupus erythematosus
NM_003177.6	SYK	circRNA_01233|Chr1:246437148_246440124_-	0.0009	0.037000000000000005	2	novel284_mature;novel939_mature	0.8484783175715088	0.03269885083382017	0.9518909999999999	0.879315	0.9428790000000001	0.181552	0.12858599999999998	0.263289	0.0194149498997218	0.0258179012135842	0.05282119871055002	0.0	0.0	0.0	GeneID:6850,Genbank:NM_003177.6,HGNC:HGNC:11491,MIM:600085	spleen associated tyrosine kinase			path:hsa04064,path:hsa04072,path:hsa04151,path:hsa04380,path:hsa04611,path:hsa04625,path:hsa04650,path:hsa04662,path:hsa04664,path:hsa04666,path:hsa05152,path:hsa05167,path:hsa05169,path:hsa05203	NF-kappa B signaling pathway|Phospholipase D signaling pathway|PI3K-Akt signaling pathway|Osteoclast differentiation|Platelet activation|C-type lectin receptor signaling pathway|Natural killer cell mediated cytotoxicity|B cell receptor signaling pathway|Fc epsilon RI signaling pathway|Fc gamma R-mediated phagocytosis|Tuberculosis|Kaposi sarcoma-associated herpesvirus infection|Epstein-Barr virus …
NM_003177.6	SYK	circRNA_02391|Chr11:102205893_102209564_+	0.0016	0.013000000000000001	2	novel939_mature;novel908_mature	0.9799760741863632	0.0005974220348166828	0.9518909999999999	0.879315	0.9428790000000001	0.181552	0.12858599999999998	0.263289	0.0388298997994436	0.0430298353559737	0.0352141324737	0.0	0.0	0.0	GeneID:6850,Genbank:NM_003177.6,HGNC:HGNC:11491,MIM:600085	spleen associated tyrosine kinase			path:hsa04064,path:hsa04072,path:hsa04151,path:hsa04380,path:hsa04611,path:hsa04625,path:hsa04650,path:hsa04662,path:hsa04664,path:hsa04666,path:hsa05152,path:hsa05167,path:hsa05169,path:hsa05203	NF-kappa B signaling pathway|Phospholipase D signaling pathway|PI3K-Akt signaling pathway|Osteoclast differentiation|Platelet activation|C-type lectin receptor signaling pathway|Natural killer cell mediated cytotoxicity|B cell receptor signaling pathway|Fc epsilon RI signaling pathway|Fc gamma R-mediated phagocytosis|Tuberculosis|Kaposi sarcoma-associated herpesvirus infection|Epstein-Barr virus …
NM_003177.6	SYK	circRNA_04641|Chr16:56385919_56389375_-	0.0127	0.037000000000000005	2	novel991_mature;novel969_mature	0.9528411253712916	0.0032834994717811147	0.9518909999999999	0.879315	0.9428790000000001	0.181552	0.12858599999999998	0.263289	0.126197174348192	0.146301440210311	0.12324946365794999	0.0634701317070819	0.0548654608372261	0.0827284215827127	GeneID:6850,Genbank:NM_003177.6,HGNC:HGNC:11491,MIM:600085	spleen associated tyrosine kinase			path:hsa04064,path:hsa04072,path:hsa04151,path:hsa04380,path:hsa04611,path:hsa04625,path:hsa04650,path:hsa04662,path:hsa04664,path:hsa04666,path:hsa05152,path:hsa05167,path:hsa05169,path:hsa05203	NF-kappa B signaling pathway|Phospholipase D signaling pathway|PI3K-Akt signaling pathway|Osteoclast differentiation|Platelet activation|C-type lectin receptor signaling pathway|Natural killer cell mediated cytotoxicity|B cell receptor signaling pathway|Fc epsilon RI signaling pathway|Fc gamma R-mediated phagocytosis|Tuberculosis|Kaposi sarcoma-associated herpesvirus infection|Epstein-Barr virus …
NM_003177.6	SYK	circRNA_04644|Chr16:56626880_56639329_+	0.0101	3.7e-07	10	novel939_mature;novel969_mature;novel284_mature;novel1055_mature;novel47_mature;novel874_mature;novel908_mature;hsa-miR-935;hsa-miR-642a-3p;novel99_mature	0.95695242546475	0.0027397549160392888	0.9518909999999999	0.879315	0.9428790000000001	0.181552	0.12858599999999998	0.263289	0.0776597995988871	0.0946656377831421	0.09683886430267499	0.0317350658535409	0.0	0.0275761405275709	GeneID:6850,Genbank:NM_003177.6,HGNC:HGNC:11491,MIM:600085	spleen associated tyrosine kinase			path:hsa04064,path:hsa04072,path:hsa04151,path:hsa04380,path:hsa04611,path:hsa04625,path:hsa04650,path:hsa04662,path:hsa04664,path:hsa04666,path:hsa05152,path:hsa05167,path:hsa05169,path:hsa05203	NF-kappa B signaling pathway|Phospholipase D signaling pathway|PI3K-Akt signaling pathway|Osteoclast differentiation|Platelet activation|C-type lectin receptor signaling pathway|Natural killer cell mediated cytotoxicity|B cell receptor signaling pathway|Fc epsilon RI signaling pathway|Fc gamma R-mediated phagocytosis|Tuberculosis|Kaposi sarcoma-associated herpesvirus infection|Epstein-Barr virus …
NM_003177.6	SYK	circRNA_05460|Chr17:72592203_72649268_-	0.0083	9.699999999999999e-06	8	novel939_mature;novel991_mature;novel284_mature;novel1055_mature;novel47_mature;novel874_mature;hsa-miR-642a-3p;novel99_mature	0.9172827058802928	0.00998024402187496	0.9518909999999999	0.879315	0.9428790000000001	0.181552	0.12858599999999998	0.263289	0.0291224248495827	0.0516358024271684	0.0352141324737	0.0	0.0	0.0	GeneID:6850,Genbank:NM_003177.6,HGNC:HGNC:11491,MIM:600085	spleen associated tyrosine kinase			path:hsa04064,path:hsa04072,path:hsa04151,path:hsa04380,path:hsa04611,path:hsa04625,path:hsa04650,path:hsa04662,path:hsa04664,path:hsa04666,path:hsa05152,path:hsa05167,path:hsa05169,path:hsa05203	NF-kappa B signaling pathway|Phospholipase D signaling pathway|PI3K-Akt signaling pathway|Osteoclast differentiation|Platelet activation|C-type lectin receptor signaling pathway|Natural killer cell mediated cytotoxicity|B cell receptor signaling pathway|Fc epsilon RI signaling pathway|Fc gamma R-mediated phagocytosis|Tuberculosis|Kaposi sarcoma-associated herpesvirus infection|Epstein-Barr virus …
NM_003177.6	SYK	circRNA_06568|Chr2:61256384_61325457_-	0.0002	0.012	3	novel939_mature;novel1055_mature;novel99_mature	0.8802414745883332	0.020654361975517614	0.9518909999999999	0.879315	0.9428790000000001	0.181552	0.12858599999999998	0.263289	0.5727410220417929	0.6626594644819951	0.554622586460775	0.423134211380546	0.301760034604743	0.257377311590662	GeneID:6850,Genbank:NM_003177.6,HGNC:HGNC:11491,MIM:600085	spleen associated tyrosine kinase			path:hsa04064,path:hsa04072,path:hsa04151,path:hsa04380,path:hsa04611,path:hsa04625,path:hsa04650,path:hsa04662,path:hsa04664,path:hsa04666,path:hsa05152,path:hsa05167,path:hsa05169,path:hsa05203	NF-kappa B signaling pathway|Phospholipase D signaling pathway|PI3K-Akt signaling pathway|Osteoclast differentiation|Platelet activation|C-type lectin receptor signaling pathway|Natural killer cell mediated cytotoxicity|B cell receptor signaling pathway|Fc epsilon RI signaling pathway|Fc gamma R-mediated phagocytosis|Tuberculosis|Kaposi sarcoma-associated herpesvirus infection|Epstein-Barr virus …
NM_003177.6	SYK	circRNA_08494|Chr3:123931102_123949132_-	0.0003	0.037000000000000005	2	novel874_mature;novel72_star	0.8885560449742789	0.017937579352608868	0.9518909999999999	0.879315	0.9428790000000001	0.181552	0.12858599999999998	0.263289	0.0388298997994436	0.0172119341423895	0.05282119871055002	0.0	0.0	0.0	GeneID:6850,Genbank:NM_003177.6,HGNC:HGNC:11491,MIM:600085	spleen associated tyrosine kinase			path:hsa04064,path:hsa04072,path:hsa04151,path:hsa04380,path:hsa04611,path:hsa04625,path:hsa04650,path:hsa04662,path:hsa04664,path:hsa04666,path:hsa05152,path:hsa05167,path:hsa05169,path:hsa05203	NF-kappa B signaling pathway|Phospholipase D signaling pathway|PI3K-Akt signaling pathway|Osteoclast differentiation|Platelet activation|C-type lectin receptor signaling pathway|Natural killer cell mediated cytotoxicity|B cell receptor signaling pathway|Fc epsilon RI signaling pathway|Fc gamma R-mediated phagocytosis|Tuberculosis|Kaposi sarcoma-associated herpesvirus infection|Epstein-Barr virus …
NM_003177.6	SYK	circRNA_09218|Chr4:82878730_82881940_-	0.006	0.013000000000000001	2	novel939_mature;novel99_mature	0.9225098774666421	0.008774425426311901	0.9518909999999999	0.879315	0.9428790000000001	0.181552	0.12858599999999998	0.263289	0.0776597995988871	0.0946656377831421	0.114445930539525	0.0423134211380546	0.018288486945742	0.0183840936850473	GeneID:6850,Genbank:NM_003177.6,HGNC:HGNC:11491,MIM:600085	spleen associated tyrosine kinase			path:hsa04064,path:hsa04072,path:hsa04151,path:hsa04380,path:hsa04611,path:hsa04625,path:hsa04650,path:hsa04662,path:hsa04664,path:hsa04666,path:hsa05152,path:hsa05167,path:hsa05169,path:hsa05203	NF-kappa B signaling pathway|Phospholipase D signaling pathway|PI3K-Akt signaling pathway|Osteoclast differentiation|Platelet activation|C-type lectin receptor signaling pathway|Natural killer cell mediated cytotoxicity|B cell receptor signaling pathway|Fc epsilon RI signaling pathway|Fc gamma R-mediated phagocytosis|Tuberculosis|Kaposi sarcoma-associated herpesvirus infection|Epstein-Barr virus …
NM_003254.2	TIMP1	circRNA_07984|Chr22:46384543_46389499_-	0.0018	0.0085	2	novel703_mature;hsa-miR-128-1-5p	0.9879034064650891	0.00021860633012351328	25.266	26.636999999999997	23.9058	39.4204	40.2251	38.1571	0.0	0.0	0.0	0.0423134211380546	0.0457212173643551	0.0459602342126182	GeneID:7076,Genbank:NM_003254.2,HGNC:HGNC:11820,MIM:305370	TIMP metallopeptidase inhibitor 1	GO:0001775,GO:0002020,GO:0002576,GO:0005125,GO:0005576,GO:0005578,GO:0005604,GO:0005615,GO:0005788,GO:0007568,GO:0008083,GO:0008191,GO:0008270,GO:0008284,GO:0009725,GO:0010951,GO:0019221,GO:0022617,GO:0031093,GO:0034097,GO:0042060,GO:0043066,GO:0043086,GO:0043434,GO:0043687,GO:0044267,GO:0051045,GO:0051216,GO:0070062,GO:1901164,GO:1905049,GO:2001044	cell activation|protease binding|platelet degranulation|cytokine activity|extracellular region|proteinaceous extracellular matrix|basement membrane|extracellular space|endoplasmic reticulum lumen|aging|growth factor activity|metalloendopeptidase inhibitor activity|zinc ion binding|positive regulation of cell proliferation|response to hormone|negative regulation of endopeptidase activity|cytokine-…	path:hsa04066	HIF-1 signaling pathway
NM_003299.2	HSP90B1	circRNA_00267|Chr1:31915895_31919658_-	0.0013	0.04	3	hsa-miR-374a-3p;hsa-miR-10b-3p;hsa-miR-573	0.9071401010556271	0.012534077612210173	188.958	188.54	201.09799999999998	252.49200000000002	263.224	250.449	0.5533260721420711	0.6024176949836321	0.58103318581605	1.32229441056421	1.1796074080003602	0.8824364968822691	GeneID:7184,Genbank:NM_003299.2,HGNC:HGNC:12028,MIM:191175	heat shock protein 90 beta family member 1	GO:0001666,GO:0002224,GO:0003723,GO:0005509,GO:0005524,GO:0005576,GO:0005634,GO:0005783,GO:0005788,GO:0005789,GO:0005829,GO:0005886,GO:0005925,GO:0006898,GO:0015031,GO:0016020,GO:0019221,GO:0019903,GO:0030433,GO:0030496,GO:0030970,GO:0031012,GO:0031247,GO:0034663,GO:0034975,GO:0034976,GO:0036500,GO:0042470,GO:0043066,GO:0043234,GO:0043666,GO:0043687,GO:0044267,GO:0048471,GO:0050750,GO:0051082,GO:…	response to hypoxia|toll-like receptor signaling pathway|RNA binding|calcium ion binding|ATP binding|extracellular region|nucleus|endoplasmic reticulum|endoplasmic reticulum lumen|endoplasmic reticulum membrane|cytosol|plasma membrane|focal adhesion|receptor-mediated endocytosis|protein transport|membrane|cytokine-mediated signaling pathway|protein phosphatase binding|ubiquitin-dependent ERAD pat…	path:hsa04141,path:hsa04151,path:hsa04657,path:hsa04915,path:hsa04918,path:hsa05200,path:hsa05215,path:hsa05418	Protein processing in endoplasmic reticulum|PI3K-Akt signaling pathway|IL-17 signaling pathway|Estrogen signaling pathway|Thyroid hormone synthesis|Pathways in cancer|Prostate cancer|Fluid shear stress and atherosclerosis
NM_003299.2	HSP90B1	circRNA_01071|Chr1:223954477_223962708_-	0.0157	0.0035	11	novel75_mature;hsa-miR-10b-3p;hsa-miR-100-3p;novel367_mature;hsa-let-7a-3p;hsa-miR-573;hsa-miR-130a-5p;hsa-miR-548p;hsa-miR-27b-5p;hsa-miR-141-5p;hsa-miR-148a-5p	0.96988892339589	0.0013463648920765462	188.958	188.54	201.09799999999998	252.49200000000002	263.224	250.449	0.0	0.0	0.0	0.0423134211380546	0.0640097043100971	0.0367681873700945	GeneID:7184,Genbank:NM_003299.2,HGNC:HGNC:12028,MIM:191175	heat shock protein 90 beta family member 1	GO:0001666,GO:0002224,GO:0003723,GO:0005509,GO:0005524,GO:0005576,GO:0005634,GO:0005783,GO:0005788,GO:0005789,GO:0005829,GO:0005886,GO:0005925,GO:0006898,GO:0015031,GO:0016020,GO:0019221,GO:0019903,GO:0030433,GO:0030496,GO:0030970,GO:0031012,GO:0031247,GO:0034663,GO:0034975,GO:0034976,GO:0036500,GO:0042470,GO:0043066,GO:0043234,GO:0043666,GO:0043687,GO:0044267,GO:0048471,GO:0050750,GO:0051082,GO:…	response to hypoxia|toll-like receptor signaling pathway|RNA binding|calcium ion binding|ATP binding|extracellular region|nucleus|endoplasmic reticulum|endoplasmic reticulum lumen|endoplasmic reticulum membrane|cytosol|plasma membrane|focal adhesion|receptor-mediated endocytosis|protein transport|membrane|cytokine-mediated signaling pathway|protein phosphatase binding|ubiquitin-dependent ERAD pat…	path:hsa04141,path:hsa04151,path:hsa04657,path:hsa04915,path:hsa04918,path:hsa05200,path:hsa05215,path:hsa05418	Protein processing in endoplasmic reticulum|PI3K-Akt signaling pathway|IL-17 signaling pathway|Estrogen signaling pathway|Thyroid hormone synthesis|Pathways in cancer|Prostate cancer|Fluid shear stress and atherosclerosis
NM_003299.2	HSP90B1	circRNA_02235|Chr11:66639700_66640123_+	0.0026	0.002	5	hsa-miR-29b-1-5p;hsa-miR-100-3p;hsa-miR-26a-2-3p;hsa-miR-141-5p;hsa-miR-26a-1-3p	0.9632427231709176	0.002001814769259304	188.958	188.54	201.09799999999998	252.49200000000002	263.224	250.449	0.0	0.0	0.0	0.0423134211380546	0.0457212173643551	0.0551522810551418	GeneID:7184,Genbank:NM_003299.2,HGNC:HGNC:12028,MIM:191175	heat shock protein 90 beta family member 1	GO:0001666,GO:0002224,GO:0003723,GO:0005509,GO:0005524,GO:0005576,GO:0005634,GO:0005783,GO:0005788,GO:0005789,GO:0005829,GO:0005886,GO:0005925,GO:0006898,GO:0015031,GO:0016020,GO:0019221,GO:0019903,GO:0030433,GO:0030496,GO:0030970,GO:0031012,GO:0031247,GO:0034663,GO:0034975,GO:0034976,GO:0036500,GO:0042470,GO:0043066,GO:0043234,GO:0043666,GO:0043687,GO:0044267,GO:0048471,GO:0050750,GO:0051082,GO:…	response to hypoxia|toll-like receptor signaling pathway|RNA binding|calcium ion binding|ATP binding|extracellular region|nucleus|endoplasmic reticulum|endoplasmic reticulum lumen|endoplasmic reticulum membrane|cytosol|plasma membrane|focal adhesion|receptor-mediated endocytosis|protein transport|membrane|cytokine-mediated signaling pathway|protein phosphatase binding|ubiquitin-dependent ERAD pat…	path:hsa04141,path:hsa04151,path:hsa04657,path:hsa04915,path:hsa04918,path:hsa05200,path:hsa05215,path:hsa05418	Protein processing in endoplasmic reticulum|PI3K-Akt signaling pathway|IL-17 signaling pathway|Estrogen signaling pathway|Thyroid hormone synthesis|Pathways in cancer|Prostate cancer|Fluid shear stress and atherosclerosis
NM_003299.2	HSP90B1	circRNA_03973|Chr15:41069570_41074565_-	0.0007	0.018000000000000002	3	hsa-miR-141-5p;hsa-let-7a-3p;hsa-miR-573	0.9661399525631629	0.0017003438988296936	188.958	188.54	201.09799999999998	252.49200000000002	263.224	250.449	0.0	0.0	0.0	0.0317350658535409	0.0548654608372261	0.0459602342126182	GeneID:7184,Genbank:NM_003299.2,HGNC:HGNC:12028,MIM:191175	heat shock protein 90 beta family member 1	GO:0001666,GO:0002224,GO:0003723,GO:0005509,GO:0005524,GO:0005576,GO:0005634,GO:0005783,GO:0005788,GO:0005789,GO:0005829,GO:0005886,GO:0005925,GO:0006898,GO:0015031,GO:0016020,GO:0019221,GO:0019903,GO:0030433,GO:0030496,GO:0030970,GO:0031012,GO:0031247,GO:0034663,GO:0034975,GO:0034976,GO:0036500,GO:0042470,GO:0043066,GO:0043234,GO:0043666,GO:0043687,GO:0044267,GO:0048471,GO:0050750,GO:0051082,GO:…	response to hypoxia|toll-like receptor signaling pathway|RNA binding|calcium ion binding|ATP binding|extracellular region|nucleus|endoplasmic reticulum|endoplasmic reticulum lumen|endoplasmic reticulum membrane|cytosol|plasma membrane|focal adhesion|receptor-mediated endocytosis|protein transport|membrane|cytokine-mediated signaling pathway|protein phosphatase binding|ubiquitin-dependent ERAD pat…	path:hsa04141,path:hsa04151,path:hsa04657,path:hsa04915,path:hsa04918,path:hsa05200,path:hsa05215,path:hsa05418	Protein processing in endoplasmic reticulum|PI3K-Akt signaling pathway|IL-17 signaling pathway|Estrogen signaling pathway|Thyroid hormone synthesis|Pathways in cancer|Prostate cancer|Fluid shear stress and atherosclerosis
[truncated: 670 more rows]
